# Supplementary material for: Functional metagenomics reveals differential chitin degradation and utilization features across free-living and host-associated marine microbiomes
Source: Microbiome. 2021 Feb 14;9:43. doi: 10.1186/s40168-020-00970-2 (PMC7883442; doi:10.1186/s40168-020-00970-2)
Supplement: Supplementary file 2 — Additional file 1: Table S1. Protein family (Pfam) entries involved in chitin and chito-oligosaccharides degradation and N-acetylglucosamine utilization used in Figure 1. Table S2. 16S rRNA gene-based estimates of relative abundance of culturable bacterial genera in the microbiomes of octocorals and sponges. Table S3. Genome-based estimates of relative abundance for culturable, chitinolytic symbionts of sponges and corals in their respective microbiomes. Table S4. Features of 90 (nearly) full-length coding sequences displaying endo-chitinase catalytic domains (from glycoside hydrolase families 18 and 19, Pfam-based annotations) used for phylogenetic inferences in Figure 2. Table S5. InterPro (IPR) abundance of coding sequences involved in chitin and chito-oligosaccharides degradation and N-acetyl-glucosamine utilization in (a) the marine sponge metagenome dataset (project accession number: PRJEB11585) and (b) the octocoral metagenome dataset (project accession number: PRJEB13222), retrieved using the MGNify (EMBL-EBI) pipeline. Table S6. Endo-chitinase (EC 3.2.1.14) nucleotide sequences retrieved from (a) the marine sponge (Spongia officinalis) metagenome dataset (project accession number: PRJEB11585) and (b) the octocoral metagenome dataset (project accession number: PRJEB13222), using the MG-RAST metagenomics analysis server (version 4.0.3). Table S7. Genus-level taxonomy of endo-chitinase gene reads in the microbial metagenomes of sponges and corals. [file 40168_2020_970_MOESM2_ESM.xlsx]

## Sheet: Table S1
Table S1. Protein family (Pfam) entries involved in chitin and chito-oligosaccharides degradation and N-acetylglucosamine utilization used in Figure 1.
Accession	Name	Description	AliivibrioEL58	Aquimarina Aq107	Aquimarina Aq135	Aquimarina Aq349	Aquimarina Aq78	AquimarinaEL33	KiloniellaEL199	LabrenziaEL143	PseudophaeobacterEL27	RhodobacteraceaeEL129	RhodobacteraceaeEL53	RoseovariusEL26	RugueriaEL01	SphingorhabdusEL138	SulfitobacterEL44	Vibrio Vb255	Vibrio Vb258	Vibrio Vb278	Vibrio Vb339
Endo-Chitinase class I (GH_19)
PF00182.19	Glyco_hydro_19	Chitinase class I	1	1	5	2	3	2	0	0	1	0	0	0	0	0	0	1	1	1	1
Endo-Chitinase class II (GH_18)
PF00704.28	Glyco_hydro_18	Glycosyl hydrolases family 18 (Chitinase class II)	4	1	9	6	5	7	1	0	0	0	0	0	0	0	0	7	6	6	6
Endo-Chitinase type A (GH_18)
PF08329.10	ChitinaseA_N	Chitinase A, N-terminal domain	2	0	0	0	0	0	0	0	1	0	0	0	0	0	0	2	2	2	2
Endo-Chitinase type C (GH_18)
PF06483.11	ChiC	Chitinase C	1	0	0	0	0	0	0	0	0	0	0	0	0	0	0	1	1	1	1
Chitin-binding proteins
PF01607.24	CBM_14	Chitin binding Peritrophin-A domain	0	0	0	0	0	0	0	0	0	1	0	0	0	0	0	0	0	0	0
PF02839.14	CBM_5_12	Carbohydrate binding domain chitin binding	7	0	3	0	2	0	0	0	0	0	0	0	0	0	0	2	2	2	2
		Sum	7	0	3	0	2	0	0	0	0	1	0	0	0	0	0	2	2	2	2
Exo-Chitinases (Chitobiase / beta-hexosaminidases)
PF03174.13	CHB_HEX_C	Chitobiase/beta-hexosaminidase C-terminal domain	1	0	0	0	0	0	0	0	0	0	0	0	0	0	0	1	1	1	2
PF13290.6	CHB_HEX_C_1	Chitobiase/beta-hexosaminidase C-terminal domain	0	6	3	0	1	0	0	0	0	0	0	0	0	0	0	0	0	0	0
PF03173.13	CHB_HEX	Putative carbohydrate binding domain in chitobiases	1	0	0	0	0	0	0	0	0	0	0	0	0	0	0	1	1	1	2
PF02838.15	Glyco_hydro_20b	Glycosyl hydrolase family 20, domain 2	3	0	2	3	4	4	0	0	0	0	0	0	0	0	0	4	3	3	4
PF00728.22	Glyco_hydro_20	Glycosyl hydrolase family 20, catalytic domain	3	0	3	4	5	4	0	1	0	0	0	0	0	0	0	4	4	3	4
PF14845.6	Glycohydro_20b2	beta-acetyl hexosaminidase like	1	0	0	2	1	1	0	0	0	0	0	0	0	0	0	0	0	0	1
PF14845.6	Glycohydro_20b2	beta-acetyl hexosaminidase like	1	0	0	2	1	1	0	0	0	0	0	0	0	0	0	0	0	0	1
		Sum	10	6	8	11	12	10	0	1	0	0	0	0	0	0	0	10	9	8	14
N-acetylglucosamine binding protein
PF18416.1	GbpA_2	N-acetylglucosamine binding protein domain 2	2	0	0	0	0	0	0	0	0	0	0	0	0	0	0	4	4	2	5
Polysaccharide deacetylase
PF01522.21	Polysacc_deac_1	Polysaccharide deacetylase	0	3	3	5	4	5	3	5	3	5	1	2	7	6	3	4	2	2	2
PF04748.13	Polysacc_deac_2	Divergent polysaccharide deacetylase	0	0	0	0	0	0	2	1	1	1	1	1	1	0	1	1	1	0	0
		Sum	0	3	3	5	4	5	5	6	4	6	2	3	8	6	4	5	3	2	2
PTS system, Lactose/Cellobiose/Chitobiose specific
PF02255.16	PTS_IIA	PTS system, Lactose/Cellobiose specific IIA subunit	1	0	0	0	0	0	0	0	0	0	0	0	0	0	0	0	0	0	0
PF02302.17	PTS_IIB	PTS system, Lactose/Cellobiose specific IIB subunit	13	0	0	0	0	0	0	0	0	0	0	0	0	0	0	12	11	13	10
		Sum	14	0	0	0	0	0	0	0	0	0	0	0	0	0	0	12	11	13	10
N-acetyl-glucosamine utilization
PF01182.20	Glucosamine_iso	Glucosamine-6-phosphate isomerases/6-phosphogluconolactonase	2	1	2	3	3	3	0	1	1	1	1	1	1	1	1	2	2	2	2
Values in cells represent the number of protein domains found for each Pfam entry in each of the 19 bacterial genomes analysed in this study.

## Sheet: Table S2
Table S2. 16S rRNA gene-based estimates of relative abundance of culturable bacterial genera in the microbiomes of octocorals and sponges.
Octocoral metagenome dataset
Bacterial Genus/Octocoral specimens	Eunicella gazella specimens, healthy tissue (H)										Eunicella gazella specimens, necrotic tissue (NEC)										Eunicella verrucosa specimens												Leptogorgia sarmentosa (LS) specimens
	E. gazella 15H	Rel. Ab.	E. gazella 16H	Rel. Ab	E. gazella 18H	Rel. Ab.	E. gazella H Average	%	Std dev	Std error	E. gazella 15NEC	Rel. Ab.	E. gazella 16NEC	Rel. Ab.	E. gazella 18NEC	Rel. Ab.	E. gazella NEC Average	%	Std dev	Std error	E. verrucosa 01	Rel. Ab.	E. verrucosa 02	Rel. Ab.	E. verrucosa 03	Rel. Ab.	E. verrucosa 04	Rel. Ab.	E.verrucosa Average	%	Std Dev	Std Error	LS01 (S)	Rel. Ab.	LS02 (T)	Rel. Ab.	LS03 (U)	Rel. Ab.	LS Average	%	Std Dev	Std Error
Aquimarina	0	0	17	0.00998825	6	0.000400614	0.00346295	0.346295	0.00461698	0.00266561	21	0.00450161	1252	0.169235	54	0.00686673	0.0602011	6.02011	0.0771046	0.0445164	15	0.00443131	0	0	0	0	18	0.0158172	0.00506213	0.506213	0.00646762	0.00323381	5	0.00329598	0	0	0	0	0.00109866	0.109866	0.00155374	0.000897052
Aliivibrio	2	0.000534616	3	0.00176263	1	6.6769e-05	0.000788006	0.0788006	0.000715142	0.000412888	10	0.00214362	1	0.000135172	3	0.000381485	0.00088676	0.088676	0.000894407	0.000516386	0	0	0	0	0	0	0	0	0	0	0	0	2	0.00131839	0	0	0	0	0.000439464	0.0439464	0.000621496	0.000358821
Enterovibrio	0	0	0	0	0	0	0	0	0	0	2	0.000428725	0	0	6	0.00076297	0.000397232	0.0397232	0.000312276	0.000180293	0	0	0	0	0	0	0	0	0	0	0	0	0	0	0	0	0	0	0	0	0	0
Vibrio	16	0.00427693	12	0.00705053	20	0.00133538	0.00422095	0.422095	0.00233354	0.00134727	107	0.0229368	7	0.000946202	23	0.00292472	0.0089359	0.89359	0.009933	0.00573482	14	0.00413589	12	0.00248859	29	0.00709046	2	0.00175747	0.00386811	0.386811	0.00205019	0.0010251	40	0.0263678	24	0.0235525	19	0.0242656	0.0247287	2.47287	0.00119507	0.000689977
Shewanella	31	0.00828655	13	0.00763807	100	0.0066769	0.00753384	0.753384	0.000661257	0.000381777	8	0.0017149	16	0.00216275	21	0.0026704	0.00218268	0.218268	0.000390335	0.00022536	19	0.005613	21	0.00435504	28	0.00684597	10	0.00878735	0.00640034	0.640034	0.00163551	0.000817754	12	0.00791035	14	0.013739	3	0.00383142	0.00849358	0.849358	0.00406571	0.00234734
Pseudophaeobacter	0	0	0	0	0	0	0	0	0	0	0	0	0	0	0	0	0	0	0	0	0	0	0	0	0	0	0	0	0	0	0	0	0	0	0	0	0	0	0	0	0	0
Roseovarius	0	0	0	0	0	0	0	0	0	0	0	0	0	0	0	0	0	0	0	0	0	0	0	0	0	0	0	0	0	0	0	0	0	0	0	0	0	0	0	0	0	0
Ruegeria	0	0	5	0.00293772	1	6.6769e-05	0.0010015	0.10015	0.00136939	0.000790617	54	0.0115756	12	0.00162206	40	0.00508647	0.0060947	0.60947	0.00412557	0.0023819	2	0.000590842	1	0.000207383	0	0	4	0.00351494	0.00107829	0.107829	0.00142268	0.000711339	1	0.000659196	1	0.000981354	0	0	0.00054685	0.054685	0.000408436	0.000235811
Sulfitobacter	0	0	0	0	0	0	0	0	0	0	0	0	0	0	0	0	0	0	0	0	0	0	0	0	0	0	0	0	0	0	0	0	0	0	0	0	0	0	0	0	0	0
Rhodobacteraceae	4	0.00106923	167	0.0981199	31	0.00206984	0.033753	3.3753	0.0455161	0.0262787	1497	0.3209	1256	0.169776	1724	0.219227	0.236634	23.6634	0.0629123	0.0363224	219	0.0646972	17	0.00352551	11	0.00268949	103	0.0905097	0.0403555	4.03555	0.0383508	0.0191754	18	0.0118655	28	0.0274779	28	0.0357599	0.0250344	2.50344	0.00990667	0.00571962
Labrenzia	0	0	0	0	0	0	0	0	0	0	0	0	0	0	0	0	0	0	0	0	0	0	0	0	0	0	0	0	0	0	0	0	0	0	0	0	0	0	0	0	0	0
Kiloniellales	1	0.000267308	16	0.00940071	1	6.6769e-05	0.00324493	0.324493	0.00435356	0.00251353	28	0.00600214	19	0.00256826	21	0.0026704	0.00374693	0.374693	0.00159522	0.000921	20	0.00590842	6	0.0012443	2	0.000488998	15	0.013181	0.00520568	0.520568	0.00505073	0.00252537	13	0.00856955	1	0.000981354	1	0.00127714	0.00360935	0.360935	0.00350947	0.00202619
Sphingorhabdus	0	0	0	0	0	0	0	0	0	0	0	0	0	0	0	0	0	0	0	0	0	0	0	0	0	0	0	0	0	0	0	0	0	0	0	0	0	0	0	0	0	0
Pseudovibrio	0	0	0	0	0	0	0	0	0	0	0	0	0	0	0	0	0	0	0	0	0	0	0	0	0	0	0	0	0	0	0	0	0	0	0	0	0	0	0	0	0	0
Micrococcus	0	0	0	0	0	0	0	0	0	0	0	0	0	0	1	0.000127162	4.23872e-05	0.00423872	5.99446e-05	3.4609e-05	0	0	0	0	0	0	0	0	0	0	0	0	0	0	0	0	0	0	0	0	0	0
Colwellia	0	0	0	0	0	0	0	0	0	0	0	0	1	0.000135172	0	0	4.50572e-05	0.00450572	6.37205e-05	3.67891e-05	0	0	0	0	0	0	0	0	0	0	0	0	0	0	0	0	0	0	0	0	0	0
Pseudoalteromonas	53	0.0141673	8	0.00470035	190	0.0126861	0.0105179	1.05179	0.00415786	0.00240054	13	0.00278671	3	0.000405515	23	0.00292472	0.00203898	0.203898	0.00115641	0.000667653	45	0.0132939	37	0.00767316	57	0.0139364	6	0.00527241	0.010044	1.0044	0.00367771	0.00183885	6	0.00395517	4	0.00392542	4	0.00510856	0.00432972	0.432972	0.000550857	0.000318038
Microbulbifer	1	0.000267308	1	0.000587544	0	0	0.000284951	0.0284951	0.000240188	0.000138673	0	0	0	0	0	0	0	0	0	0	0	0	0	0	0	0	0	0	0	0	0	0	0	0	0	0	1	0.00127714	0.000425713	0.0425713	0.000602049	0.000347593
Total 16S rRNA gene reads per sample	3741		1702		14977						4665		7398		7864						3385		4822		4090		1138						1517		1019		783
Sponge metagenome dataset
Bacterial Genus/Spongia officinalis specimens	SO230	Rel. Ab.	SO231	Rel. Ab.	SO232	Rel. Ab.	SO233	Rel Ab.	SO Average	%	Std dev	Std error
Aquimarina	0	0	0	0	0	0	0	0	0	0	0	0
Aliivibrio	0	0	0	0	0	0	0	0	0	0	0	0
Enterovibrio	0	0	0	0	0	0	0	0	0	0	0	0
Vibrio	1	0.000210128	0	0	1	0.000293513	0	0	0.00012591	0.012591	0.000129316	6.46579e-05
Shewanella	0	0	2	0.000481812	0	0	0	0	0.000120453	0.0120453	0.000208631	0.000104315
Pseudophaeobacter	0	0	0	0	0	0	0	0	0	0	0	0
Roseovarius	0	0	0	0	0	0	0	0	0	0	0	0
Ruegeria	0	0	0	0	0	0	0	0	0	0	0	0
Sulfitobacter	0	0	0	0	0	0	0	0	0	0	0	0
Rhodobacteraceae	198	0.0416054	39	0.00939533	42	0.0123276	29	0.00620719	0.0173839	1.73839	0.0141508	0.00707541
Labrenzia	0	0	0	0	0	0	0	0	0	0	0	0
Kiloniellales	2	0.000420256	1	0.000240906	1	0.000293513	1	0.000214041	0.000292179	0.0292179	7.92781e-05	3.9639e-05
Sphingorhabdus	0	0	0	0	0	0	0	0	0	0	0	0
		0		0		0		0	0	0	0	0
Pseudovibrio	0	0	0	0	0	0	0	0	0	0	0	0
Micrococcus	0	0	0	0	0	0	0	0	0	0	0	0
Colwellia	0	0	0	0	0	0	0	0	0	0	0	0
Pseudoalteromonas	0	0	2	0.000481812	0	0	1	0.000214041	0.000173963	0.0173963	0.000198055	9.90275e-05
Microbulbifer	0	0	0	0	0	0	1	0.000214041	5.35103e-05	0.00535103	9.26825e-05	4.63413e-05
Total 16S rRNA gene reads per sample	4759		4151		3407		4672
Values in cells correspond to the number of 16S rRNA gene reads assigned for each bacterial taxon in each metagenome sample. Rel. Ab. - Relative abundance, expressed in number of 16S rRNA gene reads assigned to a taxon divided by the total read number in the sample.
In Eunicella gazella specimens, necrotic tissue (NEC): values in blue highlight abrupt increases in relative abundances in comparison with healthy tissue samples. Values in green highlight significant decreases in abundance in comparison with healthy tissue samples.

## Sheet: Table S3
Table S3. Genome-based estimates of relative abundance for culturable, chitinolytic symbionts of sponges and corals in their respective microbiomes.
Octocoral symbiont abundance and coverage in healthy Eunicella gazella (EGH) specimens
Bacterial Genome / host specimen	EG15H				EG16H				EG18H				Average EGH		% abundance (Sdev and SE)		Coverage (Sdev and SE)
	mapped reads1	reads in metagenome	%	coverage	mapped reads	reads in metagenome	%	coverage	mapped reads	reads in metagenome	%	coverage	%	coverage	% Sdev	% SE	Cov Sdev	Cov SE
Sulfitobacter EL44	2336	28382458	0.00823044	0.0506	2266	24746844	0.00915672	0.0526	7695	22871484	0.0336445	0.1787	0.0170106	0.0939667	0.0144129	0.00832128	0.073388	0.0423706
Rhodobacteraceae bacterium EL129	2434	28382458	0.00857572	0.0564	1774	24746844	0.00716859	0.0439	7624	22871484	0.0333341	0.1894	0.0163595	0.0965667	0.0147173	0.00849702	0.0806386	0.0465567
Roseovarius sp. EL26	1403	28382458	0.00494319	0.0342	2153	24746844	0.0087001	0.0543	5361	22871484	0.0234397	0.1357	0.012361	0.0747333	0.00977658	0.00564451	0.0537467	0.0310306
Rhodobacteraceae bacterium EL53	738	28382458	0.0026002	0.014	1992	24746844	0.00804951	0.0403	2423	22871484	0.010594	0.0489	0.00708123	0.0344	0.00408391	0.00235785	0.0181827	0.0104978
Pseudophaeobacter sp. EL27	2403	28382458	0.0084665	0.0483	2393	24746844	0.00966992	0.0514	7429	22871484	0.0324815	0.1596	0.0168726	0.0864333	0.0135311	0.00781216	0.0633831	0.0365943
Ruegeria sp. EL01	2762	28382458	0.00973136	0.0477	69313	24746844	0.280088	1.2932	15155	22871484	0.0662616	0.2812	0.118694	0.5407	0.142601	0.0823308	0.662059	0.38224
Labrenzia sp. EL143	5983	28382458	0.0210799	0.0779	139990	24746844	0.565688	1.9061	8256	22871484	0.0360974	0.1116	0.207622	0.698533	0.310186	0.179086	1.04592	0.603862
Kiloniella sp. EL199	2417	28382458	0.00851582	0.0531	1031	24746844	0.00416619	0.0239	7652	22871484	0.0334565	0.1789	0.0153795	0.0853	0.0158055	0.0091253	0.0823643	0.0475531
Sphingorhabdus sp. EL138	20658	28382458	0.0727844	0.5376	7904	24746844	0.0319394	0.2128	8541	22871484	0.0373434	0.2288	0.0473558	0.3264	0.022187	0.0128097	0.183079	0.105701
Aliivibrio sp. EL58	8384	28382458	0.0295394	0.1813	2397	24746844	0.00968608	0.0547	25240	22871484	0.110356	0.5771	0.0498604	0.271033	0.0533226	0.0307858	0.272515	0.157337
Aquimarina sp. EL33	1401	28382458	0.00493615	0.0201	75922	24746844	0.306795	1.2046	12659	22871484	0.0553484	0.1998	0.12236	0.474833	0.161702	0.0933587	0.638351	0.368552
Octocoral symbiont abundance and coverage in necrotized Eunicella gazella (EGN) specimens
Bacterial Genome / host specimen	EG15NEC				EG16NEC				EG18NEC				Average EGNEC		% abundance (Sdev and SE)		Coverage (Sdev and SE)
	mapped reads	reads in metagenome	%	coverage	mapped reads	reads in metagenome	%	coverage	mapped reads	reads in metagenome	%	coverage	%	coverage	% Sdev	% SE	Cov Sdev	Cov SE
Sulfitobacter EL44	27233	26751376	0.1018	0.6338	45474	19955560	0.227876	1.077	199079	23802132	0.836391	4.6995	0.388689	2.13677	0.392812	0.22679	2.23043	1.28774
Rhodobacteraceae bacterium EL129	13855	26751376	0.0517917	0.3421	12997	19955560	0.0651297	0.3267	22951	23802132	0.0964241	0.5738	0.0711152	0.4142	0.0229103	0.0132273	0.138432	0.0799237
Roseovarius sp. EL26	100452	26751376	0.375502	2.53	10258	19955560	0.0514042	0.2614	36129	23802132	0.151789	0.9149	0.192898	1.23543	0.165914	0.0957903	1.16777	0.674214
Rhodobacteraceae bacterium EL53	26100	26751376	0.0975651	0.5264	19889	19955560	0.0996665	0.4073	45050	23802132	0.189269	0.9182	0.128833	0.6173	0.0523491	0.0302238	0.267305	0.154328
Pseudophaeobacter sp. EL27	17106	26751376	0.0639444	0.3659	10996	19955560	0.0551024	0.2386	16587	23802132	0.069687	0.3578	0.0629113	0.320767	0.00734698	0.00424178	0.0712736	0.0411498
Ruegeria sp. EL01	1038325	26751376	3.88139	19.2655	31829	19955560	0.159499	0.5957	314179	23802132	1.31996	5.8625	1.78695	8.57457	1.90438	1.0995	9.62584	5.55748
Labrenzia sp. EL143	82069	26751376	0.306784	1.1117	27308	19955560	0.136844	0.372	30356	23802132	0.127535	0.4128	0.190388	0.632167	0.10091	0.0582603	0.415789	0.240056
Kiloniella sp. EL199	4133	26751376	0.0154497	0.0951	4028	19955560	0.0201849	0.0942	7310	23802132	0.0307115	0.1711	0.0221154	0.120133	0.00781193	0.00451022	0.0441407	0.0254847
Sphingorhabdus sp. EL138	228892	26751376	0.855627	6.1687	58470	19955560	0.293001	1.5917	49591	23802132	0.208347	1.3421	0.452325	3.03417	0.351825	0.203126	2.71745	1.56892
Aliivibrio sp. EL58	6024	26751376	0.0225185	0.1343	2752	19955560	0.0137906	0.0621	7458	23802132	0.0313333	0.1696	0.0225475	0.122	0.00877138	0.00506416	0.0547953	0.0316361
Aquimarina sp. EL33	75984	26751376	0.284038	1.2026	1252466	19955560	6.27628	19.8962	144153	23802132	0.605631	2.2909	2.38865	7.79657	3.37062	1.94603	10.4927	6.05797
Octocoral symbiont abundance and coverage in Eunicella verrucosa (EV) specimens
Bacterial Genome / host specimen	EV01				EV02				EV03				EV04				Average EV		% abundance (Sdev and SE)		Coverage (Sdev and SE)
	mapped reads	reads in metagenome	%	coverage	mapped reads	reads in metagenome	%	coverage	mapped reads	reads in metagenome	%	coverage	mapped reads	reads in metagenome	%	coverage	%	coverage	% Sdev	% SE	Cov Sdev	Cov SE
Sulfitobacter EL44	11592	30132532	0.03847	0.2747	3872	26648958	0.0145296	0.081	2167	23773716	0.00911511	0.0502	3550	25167420	0.0141055	0.0831	0.0190551	0.12225	0.0131747	0.00658737	0.10274	0.05137
Rhodobacteraceae bacterium EL129	3446	30132532	0.0114361	0.0869	4135	26648958	0.0155166	0.0941	2246	23773716	0.00944741	0.0556	1633	25167420	0.00648855	0.0406	0.0107222	0.0693	0.0037879	0.00189395	0.0254046	0.0127023
Roseovarius sp. EL26	53459	30132532	0.177413	1.3627	1001	26648958	0.00375624	0.0235	432	23773716	0.00181713	0.0108	4402	25167420	0.0174909	0.1113	0.0501193	0.377075	0.0851487	0.0425744	0.658601	0.3293
Rhodobacteraceae bacterium EL53	2785	30132532	0.0092425	0.0571	1050	26648958	0.00394012	0.0193	620	23773716	0.00260792	0.0124	3753	25167420	0.0149121	0.0766	0.00767567	0.04135	0.00561123	0.00280562	0.0306318	0.0153159
Pseudophaeobacter sp. EL27	3493	30132532	0.0115921	0.0762	4055	26648958	0.0152164	0.08	2213	23773716	0.0093086	0.0474	2067	25167420	0.008213	0.0444	0.0110825	0.062	0.00309458	0.00154729	0.0186955	0.00934773
Ruegeria sp. EL01	8883	30132532	0.0294798	0.1664	5295	26648958	0.0198694	0.0906	4095	23773716	0.0172249	0.0757	98485	25167420	0.391319	1.7081	0.114473	0.5102	0.184639	0.0923196	0.799587	0.399793
Labrenzia sp. EL143	13116	30132532	0.0435277	0.1802	33945	26648958	0.127378	0.4363	6018	23773716	0.0253137	0.0818	62023	25167420	0.246442	0.8442	0.110665	0.385625	0.100841	0.0504206	0.340278	0.170139
Kiloniella sp. EL199	1752	30132532	0.00581431	0.0416	4339	26648958	0.0162821	0.0931	3240	23773716	0.0136285	0.0758	853	25167420	0.0033893	0.02	0.00977854	0.057625	0.00615509	0.00307755	0.0329709	0.0164855
Sphingorhabdus sp. EL138	9676	30132532	0.0321115	0.2631	2696	26648958	0.0101167	0.0639	1541	23773716	0.00648195	0.0406	6981	25167420	0.0277382	0.1889	0.0191121	0.139125	0.0126995	0.00634975	0.105219	0.0526097
Aliivibrio sp. EL58	4781	30132532	0.0158666	0.1105	12045	26648958	0.0451988	0.2558	7475	23773716	0.0314423	0.1702	1155	25167420	0.00458927	0.0258	0.0242742	0.140575	0.0177708	0.0088854	0.097009	0.0485045
Aquimarina sp. EL33	36952	30132532	0.122632	0.5891	2143	26648958	0.00804159	0.0303	4871	23773716	0.020489	0.077	97962	25167420	0.389241	1.5595	0.135101	0.563975	0.177034	0.0885169	0.710318	0.355159
Octocoral symbiont abundance and coverage in Leptogorgia sarmentosa (LS) specimens
Bacterial Genome / host specimen	LS06				LS07				LS08				Average LS		% abundance (Sdev and SE)		Coverage (Sdev and SE)
	mapped reads	reads in metagenome	%	coverage	mapped reads	reads in metagenome	%	coverage	mapped reads	reads in metagenome	%	coverage	%	coverage	% Sdev	% SE	Cov Sdev	Cov SE
Sulfitobacter EL44	1002	24171428	0.00414539	0.0233	1595	24392748	0.00653883	0.0377	1831	22433880	0.00816176	0.0433	0.00628199	0.0347667	0.00202047	0.00116652	0.0103176	0.00595688
Rhodobacteraceae bacterium EL129	767	24171428	0.00317317	0.0189	586	24392748	0.00240235	0.0148	524	22433880	0.00233575	0.013	0.00263709	0.0155667	0.000465449	0.000268727	0.00302379	0.00174579
Roseovarius sp. EL26	417	24171428	0.00172518	0.0105	318	24392748	0.00130367	0.008	314	22433880	0.00139967	0.008	0.00147617	0.00883333	0.000220924	0.00012755	0.00144338	0.000833333
Rhodobacteraceae bacterium EL53	911	24171428	0.00376891	0.0187	1602	24392748	0.00656753	0.0329	1587	22433880	0.00707412	0.0326	0.00580352	0.0280667	0.00178013	0.00102776	0.00811316	0.00468413
Pseudophaeobacter sp. EL27	844	24171428	0.00349173	0.0181	577	24392748	0.00236546	0.0125	533	22433880	0.00237587	0.0115	0.00274435	0.0140333	0.000647266	0.000373699	0.00355715	0.00205372
Ruegeria sp. EL01	1005	24171428	0.0041578	0.0184	846	24392748	0.00346824	0.0158	721	22433880	0.00321389	0.0133	0.00361331	0.0158333	0.000488391	0.000281973	0.00255016	0.00147234
Labrenzia sp. EL143	505	24171428	0.00208924	0.0067	569	24392748	0.00233266	0.0078	253	22433880	0.00112776	0.0034	0.00184989	0.00596667	0.000637115	0.000367839	0.00228983	0.00132204
Kiloniella sp. EL199	687	24171428	0.0028422	0.0159	417	24392748	0.00170952	0.0098	350	22433880	0.00156014	0.0082	0.00203729	0.0113	0.000701063	0.000404759	0.00406325	0.00234592
Sphingorhabdus sp. EL138	518	24171428	0.00214303	0.0135	342	24392748	0.00140206	0.0091	326	22433880	0.00145316	0.0086	0.00166608	0.0104	0.000413837	0.000238929	0.00269629	0.00155671
Aliivibrio sp. EL58	2270	24171428	0.00939125	0.0519	1435	24392748	0.0058829	0.0331	947	22433880	0.00422129	0.0217	0.00649848	0.0355667	0.00263938	0.00152385	0.0152504	0.0088048
Aquimarina sp. EL33	3772	24171428	0.0156052	0.06	1263	24392748	0.00517777	0.0201	1009	22433880	0.00449766	0.016	0.00842688	0.0320333	0.0062259	0.00359453	0.0243064	0.0140333
Sponge symbiont abundance and coverage in Spongia officinalis (SO) specimens
Bacterial Genome / host specimen	SO230				SO231				SO232				SO233				Average SO		% abundance (Sdev and SE)		Coverage (Sdev and SE)
	mapped reads	reads in metagenome	%	coverage	mapped reads	reads in metagenome	%	coverage	mapped reads	reads in metagenome	%	coverage	mapped reads	reads in metagenome	%	coverage	%	coverage	% Sdev	% SE	Cov Sdev	Cov SE
Vibrio Vb255	1703	14829668	0.0114837	0.0138	1237	14672360	0.00843082	0.01	1073	13399702	0.00800764	0.0088	1268	15809584	0.00802045	0.0103	0.00898566	0.010725	0.00167694	0.00083847	0.00215	0.001075
Vibrio Vb258	1571	14829668	0.0105936	0.0211	1215	14672360	0.00828088	0.0162	1081	13399702	0.00806734	0.0146	1241	15809584	0.00784967	0.0167	0.00869788	0.01715	0.00127603	0.000638017	0.00278149	0.00139074
Vibrio Vb278	1090	14829668	0.00735013	0.019	824	14672360	0.005616	0.0144	814	13399702	0.00607476	0.0145	910	15809584	0.005756	0.016	0.00619922	0.015975	0.000790922	0.000395461	0.00214534	0.00107267
Vibrio Vb339	1089	14829668	0.00734339	0.0175	825	14672360	0.00562282	0.0133	821	13399702	0.006127	0.0135	913	15809584	0.00577498	0.0147	0.00621705	0.01475	0.000780018	0.000390009	0.00193477	0.000967385
Aquimarina sp. 78	488	14829668	0.0032907	0.0075	622	14672360	0.00423926	0.0098	376	13399702	0.00280603	0.0059	476	15809584	0.00301083	0.0075	0.00333671	0.007675	0.000633649	0.000316825	0.00160494	0.00080247
Aquimarina sp. Aq107	488	14829668	0.0032907	0.0082	465	14672360	0.00316922	0.0079	322	13399702	0.00240304	0.0055	942	15809584	0.00595841	0.0085	0.00370534	0.007525	0.0015526	0.000776298	0.00137204	0.000686021
Aquimarina sp. Aq135	484	14829668	0.00326373	0.009	451	14672360	0.00307381	0.0084	318	13399702	0.00237319	0.0059	476	15809584	0.00301083	0.0091	0.00293039	0.0081	0.000386708	0.000193354	0.00149889	0.000749444
Aquimarina sp. Aq349	491	14829668	0.00331093	0.0073	565	14672360	0.00385078	0.0085	340	13399702	0.00253737	0.0051	478	15809584	0.00302348	0.0073	0.00318064	0.00705	0.000549107	0.000274553	0.00141774	0.000708872
1Mapped reads are the number of unassembled reads from each metagenome displaying 100% alignment matches with the assembled genome sequence of each bacterial symbiont. % refers to the percent values of mapped reads, while coverage divides the number of metagenome-derived base pairs matching the reference genome by the total bp-lenght of that genome.
In Eunicella gazella, necrrotized tissue: values in blue highlight sharp increases in relative abundance and coverge estimates in comparison with healthy tissue samples. Values in green highlight significant decreases in abundance in comparison with healthy tissue samples.

## Sheet: Table S4
Table S4. Features of 90 (nearly) full-length coding sequences displaying endo-chitinase catalytic domains (from glycoside hydrolase families 18 and 19, Pfam-based annotations) used for phylogenetic inferences in Figure 2.
	Chitinase Sequence ID	ChiA PCR alignment1	Frame2	Stop Seq 3	TM & Signal-P 4	GH Pfam Domains 5	BlastX hit 6	Query Cov (%) 6	E-value 6	Similarity % 6	Accession Nº 6
Glycosyl hydrolase family 18 - Chitinases
1	peg_218 Chitinase (EC 3.2.1.14) Aquimarina sp. EL33	No	1	Yes	Yes	LPMO_10; fn3; Big_7 (3x); Glyco_hydro_18	Chitinase [Fulvivirga imtechensis AK7]	80	0	52.19	ELR73277.1
2	peg.219 Chitinase (EC 3.2.1.14) Aquimarina sp. EL33	Yes	1	Yes	No?	Glyco_hydro_18; Big_7 (4x)	chitinase [Aquimarina sp. MAR_2010_214]	99	0	74.41	PKV50310.1
3	peg.221 Chitinase (EC 3.2.1.14) Aquimarina sp. EL33	No	1	Yes	Yes	Glyco_hydro_18 ; Big_7 (2x)	glycosyl hydrolase, BNR repeat protein [Fremyella diplosiphon NIES-3275]	52	9e-71	37.9	BAY95893.1
4	peg.234 Chitinase (EC 3.2.1.14) Aquimarina sp. EL33	No	1	Yes	Yes	Big_7	glycoside hydrolase [Zobellia galactanivorans]	73	0	64.84	WP_013992384.1
5	peg.4616 Chitinase (EC 3.2.1.14) Aquimarina sp. EL33	No	1	Yes	Yes	domain of unknown function (DUF3244)	Chitinase [Fulvivirga imtechensis AK7]	98	0	57.93	ELR73904.1
6	peg.1356 Chitinase (EC 3.2.1.14) [Vibrio sp. Vb339]	Yes	1	Yes	Yes	chitinase A; glyco_hydro_18	chitinase [Vibrio sp. J2-31]	99	0	99.29	WP_050651232.1
7	AY772396.1 Vibrio sp. CJ11027 chitinase (chiK) gene, complete cds	n/a	1	Yes	Yes	chitinase A; glyco_hydro_18	chitinase [Vibrio sp. CJ11027]	99	0	100	AAV38107.1
8	AB299855.1_1 Vibrio parahaemolyticus Chi1 gene for chitinase, complete cds	n/a	1	Yes	Yes	chitinase A; glyco_hydro_18; carbohydrate binding domain	chitinase [Vibrio parahaemolyticus]	99	0	99.88	WP_140115366.1
9	AF323180.1_1 Vibrio carchariae chitinase A precursor (chiA) gene, complete cds	n/a	1	Yes	Yes	chitinase A; glyco_hydro_18; REJ	chitinase A precursor [Vibrio harveyi]	99	0	100	AAK11576.1
10	AF323471.1_1 Vibrio parahaemolyticus chitinase A (chiA) gene, complete cds	n/a	1	Yes	Yes	chitinase A; glyco_hydro_18	chitinase A [Vibrio parahaemolyticus]	99	0	100	AAL37255.1
11	peg.2087 Chitinase (EC 3.2.1.14) [Vibrio sp. Vb339]	No	1	Yes	Yes	glyco_hydro_18	Chitinase [Vibrio sp. J2-31]	99	0	99.34	CDT94312.1
12	KM596659.1 Vibrio tapetis clone 12854355 putative chitinase gene, complete cds	n/a	1	Yes	Yes	glyco_hydro_18	glycoside hydrolase family 18 protein [Vibrio tapetis]	99	0	100	WP_102524909.1
13	peg.3132 Chitinase (EC 3.2.1.14) [Vibrio sp. Vb339]	No	1	Yes	Yes	glyco_hydro_18; domain of unknown function (2x)	DUF5011 domain-containing protein [Vibrio splendidus]	99	0	99.31	WP_151408255.1
14	peg.648 Chitinase (EC 3.2.1.14) [Vibrio sp. Vb258]	Yes	1	Yes	Yes	chitinase A; glyco_hydro_18	chitinase [Vibrio sp. Vb150]	99	0	99.64	WP_086969132.1
15	peg.2697 Chitinase (EC 3.2.1.14) [Vibrio sp. Vb258]	No	1	Yes	No?	glyco_hydro_18	Chitinase [Vibrio sp. J2-17]	99	0	98.24	CDU13623.1
16	peg.3780 Chitinase (EC 3.2.1.14) [Vibrio sp. Vb258]	No	1	Yes	Yes	glyco_hydro_18; domain of unknown function (2x)	chitinase [Vibrio splendidus]	99	0	99.04	OQQ10165.1
17	peg.3130 Chitinase (EC 3.2.1.14) [Vibrio Vb278]	No	1	Yes	Yes	glyco_hydro_18; domain of unknown function (2x)	chitinase [Vibrio splendidus]	99	0	99.04	OQQ10165.1
18	peg.3649 Chitinase (EC 3.2.1.14) [Vibrio Vb278]	No	1	Yes	Yes	glyco_hydro_18	Chitinase [Vibrio sp. J2-31]	99	0	97.36	CDT74684.1
19	peg.4657 Chitinase (EC 3.2.1.14) [Vibrio Vb278]	Yes	1	Yes	Yes	chitinase A; glyco_hydro_18	chitinase [Vibrio sp. Vb278]	99	0	100	WP_052879408.1
20	peg.54 Chitinase (EC 3.2.1.14) [Vibrio sp. Vb255]	Yes	1	Yes	Yes	chitinase A; glyco_hydro_18	chitinase [Vibrio crassostreae]	99	0	100	WP_059018028.1
21	peg.3380 Chitinase (EC 3.2.1.14) [Vibrio sp. Vb255]	NO	1	Yes	Yes	glyco_hydro_18	Chitinase [Vibrio sp. J2-26]	99	0	97.14	CDT50384.1
22	peg.6562 Chitinase (EC 3.2.1.14) [Vibrio sp. Vb255]	No	1	Yes	Yes	glyco_hydro_18; domain of unknown function (2x)	chitinase [Vibrio splendidus]	99	0	98.49	OQQ10165.1
23	peg.280 Chitinase (EC 3.2.1.14) [Aliivibrio sp. EL58]	No amplification	1	Yes	Yes	chitinase A; glyco_hydro_18	chitinase [Aliivibrio sp. EL58]	99	0	100	WP_122033095.1
24	peg.1798 Chitinase (EC 3.2.1.14) [Aliivibrio sp. EL58]	No amplification	1	Yes	Yes	cellulose-binding domain	chitinase [Vibrio ponticus]	94	0	86.59	GAK87459.1
25	peg.2306 Chitinase (EC 3.2.1.14) [Aliivibrio sp. EL58]	No amplification	1	Yes	Yes	glyco_hydro_18; domain of unknown function (2x)	chitinase [Aliivibrio logei 5S-186]	99	0	86.48	OEF09932.1
26	peg.3830 Chitinase (EC 3.2.1.14) [Aliivibrio sp. EL58]	No amplification	1	Yes	Yes	Big_7 (2x); cellulose binding-domain	chitinase [Aliivibrio fischeri]	99	0	89.14	WP_047863322.1
27	peg.2692 Chitinase (EC 3.2.1.14) [Aquimarina sp. Aq78]	No	1	Yes	Yes	none	Chitinase [Fulvivirga imtechensis AK7]	98	0	58.29	ELR73904.1
28	peg.3525 Chitinase (EC 3.2.1.14) [Aquimarina sp. Aq78]	No	1	Yes	Yes	LPMO_10; fn3; Big_7 (3x); Glyco_hydro_18	Chitinase [Fulvivirga imtechensis AK7]	79	0	53.3	ELR73277.1
29	peg.3526 Chitinase (EC 3.2.1.14) [Aquimarina sp. Aq78]	Yes	1	Yes	Yes	Glyco_hydro_18; Big_7 (4x)	chitinase [Aquimarina sp. MAR_2010_214]	99	0	73.64	PKV50310.1
30	peg.3528 Chitinase (EC 3.2.1.14) [Aquimarina sp. Aq78]	No	1	Yes	Yes	Glyco_hydro_18; big_7 (2x)	glycosyl hydrolase, BNR repeat protein [Fremyella diplosiphon NIES-3275]	52	1e-70	38.25	BAY95893.1
31	peg.3542 Chitinase (EC 3.2.1.14) [Aquimarina sp. Aq78]	No	1	Yes	Yes	Carbohydrate binding domain; Big 7	glycoside hydrolase [Zobellia galactanivorans]	73	0	65.93	WP_013992384.1
32	peg.517 Chitinase (EC 3.2.1.14) [Aquimarina sp 349]	No	1	Yes	Yes	Big7	glycoside hydrolase [Zobellia galactanivorans]	73	0	64.84	WP_013992384.1
33	peg.3255 Chitinase (EC 3.2.1.14) [Aquimarina sp 349]	No	1	Yes	No?	Big7; glyco_hydro_18	Chitinase [Fulvivirga imtechensis AK7]	99	0	51.74	ELR73277.1
34	peg.3595 Chitinase (EC 3.2.1.14) [Aquimarina sp 349]	No	1	Yes	Yes	domain of unknown function (DUF3244)	Chitinase [Fulvivirga imtechensis AK7]	98	0	57.87	ELR73904.1
35	peg.5395 Chitinase (EC 3.2.1.14) [Aquimarina sp 349]	No	1	Yes	No ?	glyco_hydro_18; big7 (2x)	glycoside hydrolase family 18 protein [Tolypothrix sp. PCC 7601]	52	9e-72	38.25	WP_081584173.1
36	peg.5397 Chitinase (EC 3.2.1.14) [Aquimarina sp 349]	Yes	1	Yes	yes	glyco_hydro_18; big7 (4x)	chitinase [Aquimarina sp. MAR_2010_214]	99	0	74.58	PKV50310.1
37	peg.1127 Chitinase (EC 3.2.1.14) [Aquimarina sp 135]	No	1	Yes	No?	Big7 (2x); Glyco_hydro_18	Chitinase [Fulvivirga imtechensis AK7]	93	0	48.84	ELR73277.1
38	peg.2789 Chitinase (EC 3.2.1.14) [Aquimarina sp 135]	No	1	Yes	Yes	no hits found	Chitinase [Fulvivirga imtechensis AK7]	98	0	49.91	ELR73904.1
39	peg.3725 Chitinase (EC 3.2.1.14) [Aquimarina sp 135]	No	1	Yes	No	Big 7 (2x)	glycoside hydrolase [Zobellia galactanivorans]	61	0	70.69	WP_013992384.1
40	peg.3737 Chitinase (EC 3.2.1.14) [Aquimarina sp 135]	No	1	Yes	Yes	Glyco_hydro_18; big 7 (2x)	T9SS type A sorting domain-containing protein [Aquimarina sp. Aq135]	99	0	100	WP_108870094.1
41	peg.3739 Chitinase (EC 3.2.1.14) [Aquimarina sp 135]	No	1	Yes	Yes	Glyco_hydro_18; big7 (2x); carbohydrate binding domain; big7 (2x); glyco_hydro_18	chitinase [Aquimarina sp. MAR_2010_214]	88	0	71.88	PKV50310.1
42	peg.4488 Chitinase (EC 3.2.1.14) [Aquimarina sp 135]	No	1	Yes	No?	Glyco_hydro_18	glycoside hydrolase [Zobellia galactanivorans]	87	6e-169	71.89	WP_013992384.1
43	LN554846.1:1955753-1958290 _1 Aliivibrio wodanis genome assembly AWOD1, chromosome : 1	n/a	1	Yes	Yes	Chitinase A; glyco_hydro_18	chitinase [Aliivibrio wodanis]	99	0	100	WP_045102380.1
44	CP016228.1:2124736-2126925 _4 Vibrio crassostreae 9CS106 chromosome 1, complete sequence	n/a	4	Yes	Yes	no hits found	chitinase [Vibrio splendidus]	99	0	98.77	OQQ10165.1
45	CP031055.1:1335696-1337885 _1 Vibrio splendidus strain BST398 chromosome 1, complete sequence	n/a	1	Yes	Yes	glyco_hydro_18; domain of unknown function (2x)	DUF5011 domain-containing protein [Vibrio splendidus]	99	0	100	WP_114633466.1
46	CP016229.1:351026-352390 _1 Vibrio crassostreae 9CS106 chromosome 2, complete sequence	n/a	1	No	Yes	glyco_hydro_18	Chitinase [Vibrio sp. J2-31]	100	0	97.8	CDT94312.1
47	NC__006840:720921-718381_1 Vibrio fischeri ES114 chromosome I, complete sequence	n/a	1	Yes	Yes	big7 (4x); glyco_hydro_18	chitinase [Aliivibrio fischeri]	99	0	100	WP_011261385.1
48	NZ_CP009355.1:848952-852080 Vibrio tubiashii ATCC 19109 chromosome 2, complete sequence	n/a	1	Yes	Yes	big7 (2x); glyco_hydro_18; chitinase C	chitinase C-terminal domain-containing protein [Vibrio tubiashii]	99	0	100	WP_004743202.1
49	NZ_LLEI02000016.1:78626-81763 Vibrio bivalvicida strain 605 contig_16, whole genome shotgun sequence chitinase	n/a	1	Yes	Yes	big7 (2x); glyco_hydro_18; chitinase C	chitinase C-terminal domain-containing protein [Vibrio bivalvicida]	99	0	100	WP_054962949.1
50	NZ_FAUO01000005.1:563387-566554 Vibrio crassostreae strain Evh12, whole genome shotgun sequence	n/a	1	Yes	Yes	big7 (2x); glyco_hydro_18; chitinase C; cellulose binding domain	chitinase C-terminal domain-containing protein [Vibrio crassostreae]	99	0	100	WP_059020867.1
51	NC_005957.1:3554763-3555845 [Bacillus thuringiensis] serovar konkukian str. 97-27 chromosome, complete genome	n/a	1	Yes	Yes	glyco_hydro_18	chitinase [Bacillus thuringiensis]	99	0	100	WP_011181823.1
52	NC_004347.2:4238458-4240647 Shewanella oneidensis MR-1 chromosome, complete genome	n/a	1	Yes	Yes	glyco_hydro_18; domain of unknown function (2x)	chitinase [Aeromonas veronii]	97	0	66.99	OCQ44931.1
53	NC_016901.1:c3034373-3030990 Shewanella baltica OS678, complete genome glycosyl hydrolase	n/a	1	Yes	Yes	big7 (3x); glyco_hydro_18; chitinase C; cellulose binding domain	chitinase C-terminal domain-containing protein [Shewanella baltica]	99	0	100	WP_006086249.1
54	NZ_HG326223.1:4538438-4540129 Serratia marcescens subsp. marcescens Db11, complete genome	n/a	1	Yes	Yes	chitinase A; glyco_hydro_18	chitinase [Serratia marcescens]	99	0	100	WP_025304835.1
55	NZ_CP013913.1:3959679-3960959 Serratia fonticola strain GS2, complete genome	n/a	1	Yes	Yes	glyco_hydro_18	glycoside hydrolase family 18 protein [Serratia fonticola]	99	0	100	WP_059200977.1
56	fig|100226.1.peg.5328 Chitinase (EC 3.2.1.14) [Streptomyces coelicolor A3(2)]	n/a	1	Yes	Yes	cellulose binding domain; fibronectin type III domain; glyco_hydro_18	chitinase [Streptomyces sp. 4F]	99	0	90.48	OSC73452.1
57	fig|479432.4.peg.4574 Chitinase III (EC 3.2.1.14) [Streptosporangium roseum DSM 43021]	n/a	1	Yes	Yes	malectin domain; fibronectin type III domain; glyco_hydro_18	Chitinase [Nonomuraea gerenzanensis]	70	0	86.87	SBO93743.1
58	NZ_JHZM01000021.1:c11058-10201 Brochothrix thermosphacta DSM 20171, WGS	n/a	1	Yes	No?	glyco_hydro_18	chitinase [Brochothrix thermosphacta]	99	0	100	WP_036027458.1
59	NZ_JNYR01000054.1:58-981 Streptomyces rimosus subsp. rimosus strain NRRL ISP-5260 contig54.1, whole genome shotgun sequence	n/a	1	Yes	Yes	glyco_hydro_18	chitinase [Streptomyces lavendulae]	97	0	100	WP_030312684.1
60	NZ_CP019458.1:c2586479-2585553 Streptomyces autolyticus strain CGMCC0516, complete genome	n/a	1	Yes	Yes	glyco_hydro_18	chitinase [Streptomyces autolyticus]	84	0	100	WP_079256896.1
61	NZ_KQ948451.1:c215573-214656 Streptomyces olivochromogenes strain DSM 40451 PRJNA299225_s001, whole genome shotgun sequence	n/a	1	Yes	Yes	glyco_hydro_18	chitinase [Streptomyces olivochromogenes]	99	0	100	WP_067360214.1
62	NZ_AFBG01000021.1:60544-62922 Acidovorax radicis N35 contig00021, whole genome shotgun sequence	n/a	1	Yes	Yes	PA14 domain; glyco_hydro_18	chitinase [Acidovorax radicis]	99	0	100	WP_081474666.1
63	NC_010943.1:c704249-702150 Stenotrophomonas maltophilia K279a complete genome, strain K279a	n/a	1	Yes	Yes	Big7; glyco_hydro_18	Chitinase 63 [Stenotrophomonas maltophilia]	99	0	99.43	VUR16423.1
64	NC_005140.1:816901-820083 Vibrio vulnificus YJ016 DNA, chromosome II, complete sequence	n/a	1	Yes	Yes	Big7; glyco_hydro_18; chitinase C	chitinase C-terminal domain-containing protein [Vibrio vulnificus]	99	0	100	WP_011081192.1
65	NZ_LDRB01000008.1:c13127-12225 Curtobacterium oceanosedimentum strain NS263 contig_8, whole genome shotgun sequence	n/a	1	Yes	Yes	glyco_hydro_18	chitinase [Curtobacterium oceanosedimentum]	99	0	100	KTR42454.1
66	NZ_CP021151.1:c1226099-1222938 Photobacterium damselae subsp. damselae strain KC-Na-1 chromosome I, complete sequence	n/a	1	Yes	Yes	Big 7 (2x); glyco_hydro_18; chitinase C; cellulose binding domain	chitinase C-terminal domain-containing protein [Photobacterium damselae]	99	0	100	WP_086366807.1
67	NZ_JZSK01000005.1:c17454-14278 Photobacterium leiognathi strain ATCC 25521 CFSAN029437_contig0004, whole genome shotgun sequence	n/a	1	Yes	Yes	Big 7 (2x); glyco_hydro_18; chitinase C; cellulose binding domain	chitinase C-terminal domain-containing protein [Photobacterium leiognathi]	99	0	100	WP_045063076.1
68	NZ_AHCF02000017.1:387224-389854 Pseudoalteromonas undina DSM 6065 strain NCIMB 2128 contig017, whole genome shotgun sequence	n/a	1	Yes	Yes	chitinase A; glyco_hydro_18; carbohydrate binding domain (2x)	chitinase [Pseudoalteromonas undina]	99	0	100	WP_010389310.1
69	NZ_CP021646.1:2705086-2707638 Pseudoalteromonas piscicida strain DE2-B chromosome 1, complete sequence	n/a	1	Yes	Yes	Big 7 (4x); glyco_hydro_18	chitinase [Pseudoalteromonas piscicida]	99	0	100	WP_088531296.1
70	NZ_FOWR01000007.1:16994-20158 Enterovibrio norvegicus DSM 15893, whole genome shotgun sequence	n/a	1	Yes	Yes	big7 (2x); glyco_hydro_18; chitinase C; cellulose binding domain	chitinase C-terminal domain-containing protein [Enterovibrio norvegicus]	99	0	99.91	WP_102259481.1
71	NZ_LN554846.1:c1141870-1138703 Aliivibrio wodanis genome assembly AWOD1, chromosome : 1	n/a	1	Yes	Yes	big7 (2x); glyco_hydro_18; chitinase C; cellulose binding domain	chitinase C-terminal domain-containing protein [Aliivibrio wodanis]	99	0	100	WP_045101730.1
72	NZ_FLOD01000003.1:c389471-386367 Vibrio toranzoniae strain CECT 7225, whole genome shotgun sequence	n/a	1	Yes	Yes	big7 (2x); glyco_hydro_18; chitinase C; cellulose binding domain	chitinase C-terminal domain-containing protein [Vibrio toranzoniae]	99	0	100	WP_060469614.1
73	NC_011744.2:616053-619211 Vibrio splendidus LGP32 chromosome 2	n/a	1	Yes	Yes	big7 (2x); glyco_hydro_18; chitinase C; cellulose binding domain	chitinase C-terminal domain-containing protein [Vibrio tasmaniensis]	99	0	100	WP_012600480.1
74	peg.4039 Chitinase (EC 3.2.1.14) [Cytophagales sp. Alg240_R148]	n/a	1	Yes	Yes	glyco_hydro_18; big7 (5x); glyco_hydro_18	chitinase [Aquimarina sp. MAR_2010_214]	0.69	0	0.6414	PKV50310.1
75	peg.1830 Chitinase (EC 3.2.1.14) [Cytophagales sp. Alg240_R148]	n/a	1	Yes	Yes	glyco_hydro_18	glycoside hydrolase family 18 protein [Fulvivirga sp. M361]	0.97	5e-101	0.4171	WP_143397589.1
76	peg.105 Chitinase (EC 3.2.1.14) [Enterovibrio sp. Alg239-V16]	n/a	1	Yes	Yes	chitinase A; glyco_hydro_18; REJ; carbohydrate binding domain	chitinase [Enterovibrio norvegicus]	99	0	0.9952	WP_137070851.1
77	peg.605 Chitinase (EC 3.2.1.14) [Enterovibrio sp. Alg239-V16]	n/a	1	Yes	Yes	glyco_hydro_18	MULTISPECIES: glycoside hydrolase family 18 protein [Enterovibrio]	99	0	1	WP_017007981.1
78	peg.888 Chitinase (EC 3.2.1.14) [Enterovibrio sp. Alg239-V16]	n/a	1	Yes	Yes	glyco_hydro_18	chitinase [Enterovibrio norvegicus]	99	0	0.9974	WP_102310161.1
79	peg.741 Chitinase (EC 3.2.1.14) [Photobacterium sp. Alg240-V54]	n/a	1	Yes	Yes	glyco_hydro_18; carbohydrate binding domain (2x)	chitinase [Photobacterium aquimaris]	99	0	0.9974	WP_065176998.1
80	peg.1777 Chitinase (EC 3.2.1.14) [Photobacterium sp. Alg240-V54]	n/a	1	Yes	Yes	glyco_hydro_18	glycoside hydrolase family 18 protein [Photobacterium aquimaris]	99	0	0.9932	WP_082955600.1
Glycosyl hydrolase family 19 - Chitinases type 1
81	peg.1531 Chitinase (EC 3.2.1.14) [Aliivibrio sp. EL58]	No amplification	1	Yes	Yes	Glyco_hydro_19; carbohydrate binding domain (2x)	carbohydrate-binding protein [Aliivibrio sp. EL58]	99	0	100	WP_122034597.1
82	peg.10578 Chitinase (EC 3.2.1.14) [Vibrio sp. Vb255]	No	1	Yes	Yes	Glyco_hydro_19; carbohydrate binding domain	carbohydrate-binding protein [Vibrio sp. Evd3]	99	0	99.29	WP_122081882.1
83	peg.1899 Chitinase (EC 3.2.1.14) [Vibrio Vb278]	No	1	Yes	Yes	Glyco_hydro_19; carbohydrate binding domain	carbohydrate-binding protein [Vibrio sp. Vb278]	99	0	100	WP_052879469.1
84	peg.707 Chitinase (EC 3.2.1.14) [Vibrio sp. Vb339]	No	1	Yes	Yes	Glyco_hydro_19; carbohydrate binding domain	carbohydrate-binding protein [Vibrio sp. Evd3]	99	0	99.12	WP_122081882.1
85	peg.222 Chitinase (EC 3.2.1.14) [Aquimarina sp. EL33]	No	1	Yes	Yes	Glyco_hydro_19; Big 7 (2x)	T9SS type A sorting domain-containing protein [Aquimarina megaterium]	99	0	100	WP_074407877.1
86	peg.3736 Chitinase (EC 3.2.1.14) [Aquimarina sp 135]	No	1	Yes	Yes	Glyco_hydro_19; Big 7 (2x)	T9SS type A sorting domain-containing protein [Aquimarina sp. Aq135]	99	0	100	WP_159090946.1
87	peg.1204 Chitinase (EC 3.2.1.14) [Vibrio sp. Vb258]	No	1	Yes	Yes	Glyco_hydro_19; carbohydrate binding domain	carbohydrate-binding protein [Vibrio sp. Evd3]	99	0	99.29	WP_122081882.1
88	peg.3529 Chitinase (EC 3.2.1.14) [Aquimarina sp. Aq78]	No	1	Yes	Yes	Glyco_hydro_19; Big 7 (2x)	T9SS type A sorting domain-containing protein [Aquimarina sp. Aq78]	99	0	100	WP_106792215.1
89	peg.5394 Chitinase (EC 3.2.1.14) [Aquimarina sp 349]	No	1	Yes	yes	Glyco_hydro_19; Big 7 (2x)	T9SS type A sorting domain-containing protein [Aquimarina sp. Aq349]	99	0	100	WP_108808572.1
90	peg.968 Chitinase (EC 3.2.1.14) [Aquimarina sp 135]	Yes	1	Yes	Yes	Glyco_hydro_18; Big7 (2x); Glyco_hydro_19; Big 7	chitinase [Chitinophaga sp. Cy-1792]	56	2e-174	48.53	WP_167020534.1
1 If this endo-chitinase genomic sequence aligned with the chiA PCR product obtained from the genomic DNA of this bacterial isolate. n/a not applicable. See also Supplementary Figure S1 for phylogenetic inference of the chiA PCR products obtained for the bacterial isolates used in this study.
2 The reading frame of the original nucleotide sequence. Note that sequences presenting reading frame 4 were reverse complemented before being used in phylogenetic analysis. Reading frames were identified by EMBOSS Transeq: https://www.ebi.ac.uk/Tools/st/emboss_transeq/.
3 If the stop codon was present at the end of the coding sequence (the cds were considered complete if start and stop codons could be identified). Stop codons were identified by EMBOSS Transeq: https://www.ebi.ac.uk/Tools/st/emboss_transeq/.
4 If a trans-membrane (TM) domain and/or signal peptide domain was present on the amino-acid translated sequence. TM & Signal-Peptide domains were identified using the HMMER protein sequence vs protein sequence database: https://www.ebi.ac.uk/Tools/hmmer/search/phmmer.
5 Pfam domains involved in endochitinase activity present on the amino-acid translated sequences. Pfam domains are shown in their sequential order in each sequence. Pfam domains were identified using the HMMER protein sequence vs protein sequence database: https://www.ebi.ac.uk/Tools/hmmer/search/phmmer.
6 Closest NCBI BlastX hit of the nucleotide sequences displayed in Figure 2 , corresponding to an endo-chitinase or glycosyl hydrolase family 18 or 19 sequence in the database. The respective query coverages (%), e-values, similarity (%) values and accession numbers of the closest hits are also given.

## Sheet: Table S5a
Table S5. (a) InterPro (IPR) abundance of coding sequences involved in chitin and chito-oligosaccharides degradation and N-acetyl-glucosamine utilization in the marine sponge metagenome dataset (PRJEB11585).
Legend: SP230-SP233- Spongia officinalis samples 230-233; SW01-SW03 - Seawater samples SW01-SW03; SD01-SD03 - Sediment samples SD01-SD03
	Raw reads	Spongia officinalis				Sediment			Seawater
IPR ID	IPR description	SP230	SP231	SP232	SP233	SD01	SD02	SD03	SW01	SW02	SW03
Absolute abundances
Endo-Chitinase (GH_18)
IPR001223	Glycoside hydrolase, family 18, catalytic domain	1	3	4	7	15	12	14	77	72	95
IPR001579	Glycoside hydrolase, chitinase active site	21	24	12	23	24	9	16	25	23	28
IPR029070	Chitinase insertion domain	1	1	0	2	5	5	19	39	44	34
IPR013540	Chitinase A N-terminal	0	0	0	0	0	1	0	0	0	1
IPR009470	Chitinase, C-terminal	0	0	0	0	0	0	3	0	0	0
	SUM	23	28	16	32	44	27	52	141	139	158
Endo-Chitinase (GH_19)
IPR000726	Glycoside hydrolase, family 19, catalytic	0	1	1	0	12	4	8	9	7	3
Chitin binding peptide/protein
IPR003610	Carbohydrate-binding module family 5/12	11	15	17	11	31	13	25	1048	757	369
IPR001002	Chitin-binding, type 1	0	2	2	4	1	1	2	2	0	1
IPR012291	Cellulose-binding family II/chitobiase, carbohydrate-binding domain	0	2	11	0	21	7	22	7	11	11
IPR002557	Chitin binding domain	0	1	0	1	4	2	13	8	1	7
IPR004302	Chitin-binding, domain 3	0	0	0	2	4	1	5	3	5	18
	SUM	11	20	30	16	57	23	62	1065	769	388
Exo-Chitinases (Chitobiase / beta-hexosamindases)
IPR025705	Beta-hexosaminidase	1	1	3	0	4	2	11	7	5	11
IPR015882	Beta-hexosaminidase, bacteial type, N-terminal	47	92	51	57	29	14	46	57	41	50
IPR029019	Beta-hexosaminidase, eukaryotic type, N-terminal	0	0	1	1	5	2	6	0	3	5
IPR004866	Chitobiase/beta-hexosaminidases, N-terminal domain	0	0	0	0	3	0	0	0	0	1
IPR004867	Chitobiase/beta-hexosaminidase C-terminal domain	15	13	9	4	83	63	105	58	56	68
IPR029018	Chitobiase/beta-hexosaminidase domain 2-like	152	204	176	135	105	51	170	112	86	127
	SUM	215	310	240	197	229	132	338	234	191	262
Exo-Chitinases (N-acetylglucosaminidase)	N-acetylglucosaminidase
IPR011496	Beta-N-acetylglucosaminidase	9	0	0	1	20	15	26	1	1	3
Phosphotransferase system lactose/cellobiose/chitobiose-specific
IPR003188	Phosphotransferase system, lactose/cellobiose-specific IIA subunit	0	0	0	1	0	0	0	2	1	1
N-acetyl-glucosamine utilization
IPR006148	Glucosamine/galactosamine-6-phosphate isomerase	125	34	64	37	182	189	228	216	198	197
IPR018321	Glucosamine-6-phosphate isomerase, conserved site	28	23	34	31	13	9	17	11	19	17
	SUM	153	57	98	68	195	198	245	227	217	214
Polysaccharide deacetylase (Chitosan production)
IPR002509	Polysaccharide deacetylase	1434	1584	1168	1462	1574	1432	1583	860	784	833
Chitosanase (Chitosan degradation)
IPR023099	Glycoside hydrolase, family 46, N-terminal	0	0	0	0	0	0	1	0	0	0
IPR000400	Glycoside hydrolase, family 46	0	0	0	0	0	0	1	0	0	0
IPR009939	Fungal chitosanase	0	0	0	0	2	3	3	0	1	1
	SUM	0	0	0	0	2	3	5	0	1	1
Relative Abundances
Endo-Chitinase (GH_18)
IPR001223	Glycoside hydrolase, family 18, catalytic domain	4.34103e-05	0.000131839	0.000197239	0.000286075	0.000729387	0.000663409	0.000636562	0.00317376	0.00313248	0.00410748
IPR001579	Glycoside hydrolase, chitinase active site	0.000911617	0.00105471	0.000591717	0.00093996	0.00116702	0.000497556	0.0007275	0.00103044	0.00100065	0.00121063
IPR029070	Chitinase insertion domain	4.34103e-05	4.39463e-05	0	8.17356e-05	0.000243129	0.00027642	0.000863906	0.00160749	0.00191429	0.00147005
IPR013540	Chitinase A N-terminal	0	0	0	0	0	5.5284e-05	0	0	0	4.32366e-05
IPR009470	Chitinase, C-terminal	0	0	0	0	0	0	0.000136406	0	0	0
	SUM	0.000998438	0.0012305	0.000788957	0.00130777	0.00213954	0.00149267	0.00236437	0.00581169	0.00604742	0.00683139
	Total number of reads in IPRs	2303599	2275507	2027995	2446913	2056521	1808840	2199313	2426144	2298500	2312854
		0.00108141	0.000235144	0.000117572	0.00199886	0.000452559	0.000261285		0.00623017	0.000533846	0.000308216
		Mean Sponge	SD Sponge	SE Sponge	Mean Sediment	SD Sediment	SE Sediment		Mean Water	SD Water	SE Water
	Hellinger-transformation of the Sum	0.0315981	0.0350784	0.0280884	0.0361631	0.0462551	0.0386351	0.0486248	0.0762344	0.0777652	0.0826522
Chitin binding peptide/protein
IPR003610	Carbohydrate-binding module family 5/12	0.000477514	0.000659194	0.000838266	0.000449546	0.0015074	0.000718693	0.00113672	0.0431961	0.0329345	0.0159543
IPR001002	Chitin-binding, type 1	0	8.78925e-05	9.86196e-05	0.000163471	4.86258e-05	5.5284e-05	9.09375e-05	8.24353e-05	0	4.32366e-05
IPR012291	Cellulose-binding family II/chitobiase, carbohydrate-binding domain	0	8.78925e-05	0.000542408	0	0.00102114	0.000386988	0.00100031	0.000288524	0.000478573	0.000475603
IPR002557	Chitin binding domain	0	4.39463e-05	0	4.08678e-05	0.000194503	0.000110568	0.000591094	0.000329741	4.35066e-05	0.000302656
IPR004302	Chitin-binding, domain 3	0	0	0	8.17356e-05	0.000194503	5.5284e-05	0.000227344	0.000123653	0.000217533	0.000778259
	SUM	0.000477514	0.000878925	0.00147929	0.000735621	0.00296617	0.00132682	0.00304641	0.0440205	0.0336741	0.0175541
	Total number of reads in IPRs	2303599	2275507	2027995	2446913	2056521	1808840	2199313	2426144	2298500	2312854
		0.000892838	0.000424788	0.000212394	0.00244647	0.000970474	0.000560303		0.0317496	0.0133378	0.00770055
		Mean Sponge	SD Sponge	SE Sponge	Mean Sediment	SD Sediment	SE Sediment		Mean Water	SD Water	SE Water
	Hellinger-transformation of the Sum	0.0218521	0.0296467	0.0384616	0.0271223	0.0544626	0.0364255	0.0551943	0.209811	0.183505	0.132492
Exo-Chitinases (Chitobiase / beta-hexosamindases)
IPR025705	Beta-hexosaminidase	4.34103e-05	4.39463e-05	0.000147929	0	0.000194503	0.000110568	0.000500156	0.000288524	0.000217533	0.000475603
IPR015882	Beta-hexosaminidase, bacteial type, N-terminal	0.00204029	0.00404306	0.0025148	0.00232947	0.00141015	0.000773977	0.00209156	0.00234941	0.00178377	0.00216183
IPR029019	Beta-hexosaminidase, eukaryotic type, N-terminal	0	0	4.93098e-05	4.08678e-05	0.000243129	0.000110568	0.000272812	0	0.00013052	0.000216183
IPR004866	Chitobiase/beta-hexosaminidases, N-terminal domain	0	0	0	0	0.000145877	0	0	0	0	4.32366e-05
IPR004867	Chitobiase/beta-hexosaminidase C-terminal domain	0.000651155	0.000571301	0.000443788	0.000163471	0.00403594	0.0034829	0.00477422	0.00239062	0.00243637	0.00294009
IPR029018	Chitobiase/beta-hexosaminidase domain 2-like	0.00659837	0.00896504	0.00867852	0.00551716	0.00510571	0.00281949	0.00772969	0.00461638	0.00374157	0.00549105
	SUM	0.00933322	0.0136233	0.0118343	0.00805096	0.0111353	0.00729749	0.0153684	0.00964493	0.00830977	0.011328
	Total number of reads in IPRs	2303599	2275507	2027995	2446913	2056521	1808840	2199313	2426144	2298500	2312854
		0.0107105	0.00249785	0.00124892	0.0112671	0.00403708	0.00233081		0.0097609	0.00151245	0.000873215
		Mean Sponge	SD Sponge	SE Sponge	Mean Sediment	SD Sediment	SE Sediment		Mean Water	SD Water	SE Water
	Hellinger-transformation of the Sum	0.0966086	0.116719	0.108786	0.0897271	0.105524	0.0854254	0.123969	0.0982086	0.0911579	0.106433
N-acetyl-glucosamine utilization
IPR006148	Glucosamine/galactosamine-6-phosphate isomerase	0.00542629	0.00149417	0.00315583	0.00151211	0.0088499	0.0104487	0.0103669	0.00890302	0.00861431	0.00851762
IPR018321	Glucosamine-6-phosphate isomerase, conserved site	0.00121549	0.00101076	0.00167653	0.0012669	0.000632136	0.000497556	0.000772969	0.000453394	0.000826626	0.000735023
	SUM	0.00664178	0.00250494	0.00483236	0.00277901	0.00948203	0.0109462	0.0111398	0.00935641	0.00944094	0.00925264
	Total number of reads in IPRs	2303599	2275507	2027995	2446913	2056521	1808840	2199313	2426144	2298500	2312854
		0.00418952	0.00193685	0.000968426	0.0105227	0.000906433	0.000523329		0.00935	9.43148e-05	5.44527e-05
		Mean Sponge	SD Sponge	SE Sponge	Mean Sediment	SD Sediment	SE Sediment		Mean Water	SD Water	SE Water
	Hellinger-transformation of the Sum	0.0814971	0.0500493	0.0695152	0.0527163	0.0973757	0.104624	0.105545	0.0967285	0.0971645	0.0961906
Polysaccharide deacetylase (Chitosan production)
IPR002509	Polysaccharide deacetylase	0.0622504	0.0696109	0.0575938	0.0597488	0.076537	0.0791668	0.071977	0.0354472	0.0341092	0.0360161
	Total number of reads in IPRs	2303599	2275507	2027995	2446913	2056521	1808840	2199313	2426144	2298500	2312854
		0.062301	0.00523157	0.00261579	0.0758936	0.0036378	0.00210028		0.0351908	0.00097896	0.000565203
		Mean Sponge	SD Sponge	SE Sponge	Mean Sediment	SD Sediment	SE Sediment		Mean Water	SD Water	SE Water
	Hellinger-transformation of the Sum	0.2495	0.263839	0.239987	0.244436	0.276653	0.281366	0.268285	0.188274	0.184687	0.189779
Mean values, Standard deviation and Standard errors of relative abundances
		Endo-Chitinase (GH_18)			Chitin binding protein			Exo-Chitinases (Chitobiase / beta-hexosamindases)			N-acetyl-glucosamine utilization			Polysaccharide deacetylase
	Sample Group	Mean	SD	SE	Mean	SD	SE	Mean	SD	SE	Mean	SD	SE	Mean	SD	SE
	S. officinalis	0.00108141	0.000235144	0.000117572	0.000892838	0.000424788	0.000212394	0.0107105	0.00249785	0.00124892	0.00418952	0.00193685	0.000968426	0.062301	0.00523157	0.00261579
	Sediment	0.00199886	0.000452559	0.000261285	0.00244647	0.000970474	0.000560303	0.0112671	0.00403708	0.00233081	0.0105227	0.000906433	0.000523329	0.0758936	0.0036378	0.00210028
	Seawater	0.00623017	0.000533846	0.000308216	0.0317496	0.0133378	0.00770055	0.0097609	0.00151245	0.000873215	0.00935	9.43148e-05	5.44527e-05	0.0351908	0.00097896	0.000565203

## Sheet: Table S5b
Table S5b. InterPro (IPR) abundance ofcoding sequences involved in chitin and chito-oligosaccharides degradation and N-acetyl-glucosamine utilization in the octocoral metagenome dataset (PRJEB13222).
Legend: SW01-SW04 - Seawater samples SW01-SW04; SD02, SD03 - Sediment samples SD02,SD03; LS06_H-LS08_H - healthy Leptogorgia sarmentosa samples LS06-LS08; EV01_H-EV04_H healthy Eunicella verrucosa samples EV01-EV04; EG15_H, EG18_H, EG18_H healthy Eunicella gazella samples EG15, EG16, EG18; EG15_NEC, EG16_NEC, EG18_NEC, necrotized Eunicella gazella samples EG15, EG16, EG18.
	Raw reads
IPR ID	IPR description	EG15_H	EG15_NEC	EG16_H	EG16_NEC	EG18_H	EG18_NEC	EV01_H	EV02_H	EV03_H	EV04_H	LS06_H	LS07_H	LS08_H	SD01	SD02	SD03	SW01	SW02	SW03	SW04
Absolute abundances
Endo-Chitinase (GH_18)
IPR001223	Glycoside hydrolase, family 18, catalytic domain	23	33	28	37	7	40	15	13	26	26	13	29	22	36	47	12	30	23	19	32
IPR001579	Glycoside hydrolase, chitinase active site	26	30	25	19	39	35	13	35	25	16	9	14	16	31	40	14	13	11	4	15
IPR013540	Chitinase A N-terminal	4	4	1	1	0	0	1	2	0	0	0	1	1	0	1	2	2	1	0	0
IPR009470	Chitinase, C-terminal	0	0	1	3	0	2	1	0	1	0	0	4	0	17	14	2	2	2	1	5
IPR029070	Chitinase insertion domain	14	29	14	5	4	23	23	2	12	9	13	12	5	15	39	7	18	27	10	15
	SUM	67	96	69	65	50	100	53	52	64	51	35	60	44	99	141	37	65	64	23	47
Endo-Chitinase (GH_19)
IPR000726	Glycoside hydrolase, family 19, catalytic Chitinase	0	22	4	13	2	31	10	4	1	14	7	7	6	9	9	3	60	54	22	33
Chitin binding peptide/protein
IPR020957	Tachystatin B (chitin binding peptide)	0	0	0	0	0	0	0	0	0	0	0	0	0	1	0	0	0	0	0	0
IPR005089	Carbohydrate-binding module family 19 (chitin binding)	0	0	0	0	0	0	0	0	0	0	0	0	0	0	1	0	0	0	0	0
IPR003610	Carbohydrate-binding module family 5/12 (chitin binding)	90	129	62	480	283	160	93	135	86	58	70	35	25	34	53	17	1244	955	583	976
IPR001002	Chitin-binding, type 1	0	1	2	0	0	2	3	0	0	0	2	0	4	1	1	0	2	2	3	4
IPR012291	Cellulose-binding family II/chitobiase, carbohydrate-binding domain	10	62	26	23	2	30	20	6	10	30	13	11	10	15	27	10	22	40	14	26
IPR002557	Chitin binding domain	6	9	4	6	8	70	5	1	5	3	4	7	1	4	23	2	12	9	7	6
IPR004302	Chitin-binding, domain 3	247	95	80	13	917	163	144	541	259	15	67	38	19	6	8	4	23	27	14	23
	SUM	353	296	174	522	1210	425	265	683	360	106	156	91	59	61	113	33	1303	1033	621	1035
Exo-Chitinases (Chitobiase / beta-hexosamindases)
IPR025705	Beta-hexosaminidase (GH_20, we also have it in our Pfam-based genomes)	3	14	6	11	0	22	5	5	1	3	4	5	4	13	23	4	6	5	4	5
IPR029019	Beta-hexosaminidase, eukaryotic type, N-terminal	2	5	2	3	2	5	3	3	0	4	3	6	0	3	5	2	6	2	6	6
IPR015882	Beta-hexosaminidase, bacteial type, N-terminal	2	34	5	41	1	62	9	2	0	13	9	10	4	73	115	32	32	61	16	65
IPR004866	Chitobiase/beta-hexosaminidases, N-terminal domain	6	9	1	1	0	3	0	0	3	0	2	1	1	0	2	0	1	3	0	0
IPR004867	Chitobiase/beta-hexosaminidase C-terminal domain	1	54	2	49	5	44	5	2	1	6	0	4	1	178	211	62	51	69	30	70
IPR029018	Chitobiase/beta-hexosaminidase domain 2-like	11	92	22	125	8	176	37	7	5	43	33	28	19	255	340	77	97	131	59	151
	SUM	25	208	38	230	16	312	59	19	10	69	51	54	29	522	696	177	193	271	115	297
Exo-Chitinases (N-acetylglucosaminidase)	N-acetylglucosaminidase
IPR011496	Beta-N-acetylglucosaminidase	5	20	13	10	0	14	6	0	7	9	24	17	12	25	33	25	9	8	4	3
Phosphotransferase system lactose/cellobiose/chitobiose-specific
IPR003188	Phosphotransferase system, lactose/cellobiose-specific IIA subunit	3	0	32	0	0	1	0	0	0	0	24	8	11	1	5	0	0	2	0	4
N-acetyl-glucosamine utilization
IPR006148	Glucosamine/galactosamine-6-phosphate isomerase	20	229	45	240	14	338	70	22	19	66	47	50	51	275	300	143	157	228	107	270
IPR018321	Glucosamine-6-phosphate isomerase, conserved site	1	18	1	11	0	32	3	0	0	5	1	1	2	25	35	10	17	23	11	16
	SUM	21	247	46	251	14	370	73	22	19	71	48	51	53	300	335	153	174	251	118	286
Polysaccharide deacetylase
IPR002509	Polysaccharide deacetylase	475	1789	340	1934	1210	2609	534	1013	387	449	496	314	379	2109	2164	1332	587	798	405	905
Chitosanase (Chitosan degradation)
IPR009939	Fungal chitosanase	0	15	1	29	0	10	0	0	0	2	6	2	1	12	7	3	13	11	5	11
IPR023099	Glycoside hydrolase, family 46, N-terminal	0	0	16	1	0	0	0	0	0	1	18	5	4	1	3	0	0	0	0	0
IPR000400	Glycoside hydrolase, family 46	0	0	0	0	0	0	0	0	0	1	0	0	0	0	0	0	0	0	0	0
	SUM	0	15	17	30	0	10	0	0	0	4	24	7	5	13	10	3	13	11	5	11
Relative Abundances
IPR ID	IPR description	EG15_H	EG15_NEC	EG16_H	EG16_NEC	EG18_H	EG18_NEC	EV01_H	EV02_H	EV03_H	EV04_H	LS06_H	LS07_H	LS08_H	SD01	SD02	SD03	SW01	SW02	SW03	SW04
Endo-Chitinase (GH_18)
IPR001223	Glycoside hydrolase, family 18, catalytic domain	0.00106421	0.00111311	0.00246831	0.00121023	0.000227123	0.0010977	0.000448141	0.000616541	0.0018834	0.000854552	0.000506126	0.00179202	0.00133276	0.00128118	0.00159852	0.000686651	0.00161077	0.00103196	0.00156562	0.00263683
IPR001579	Glycoside hydrolase, chitinase active site	0.00120302	0.00101192	0.00220385	0.000621472	0.0012654	0.000960485	0.000388389	0.00165992	0.00181096	0.000525878	0.000350395	0.000865114	0.000969277	0.00110324	0.00136044	0.000801093	0.000698	0.000493546	0.000329604	0.00123601
IPR013540	Chitinase A N-terminal	0.000185081	0.000134923	8.8154e-05	3.2709e-05	0	0	2.98761e-05	9.48524e-05	0	0	0	6.17939e-05	6.05798e-05	0	3.40111e-05	0.000114442	0.000107385	4.48678e-05	0	0
IPR009470	Chitinase, C-terminal	0	0	8.8154e-05	9.81271e-05	0	5.48849e-05	2.98761e-05	0	7.24385e-05	0	0	0.000247175	0	0.000605003	0.000476155	0.000114442	0.000107385	8.97356e-05	8.24009e-05	0.000412004
IPR029070	Chitinase insertion domain	0.000647783	0.00097819	0.00123416	0.000163545	0.000129785	0.000631176	0.00068715	9.48524e-05	0.000869262	0.000295806	0.000506126	0.000741526	0.000302899	0.000533826	0.00132643	0.000400546	0.000966462	0.00121143	0.000824009	0.00123601
	SUM	0.0031001	0.00323815	0.00608262	0.00212609	0.00162231	0.00274424	0.00158343	0.00246616	0.00463607	0.00167624	0.00136265	0.00370763	0.00266551	0.00352325	0.00479556	0.00211717	0.00349	0.00287154	0.00189522	0.00387284
	Total number of reads in IPRs	2161219	2964659	1134379	3057260	3082024	3643991	3347158	2108539	1380481	3042531	2568529	1618284	1650715	2809905	2940217	1747613	1862464	2228770	1213579	2739140
		0.00360168	0.00227207	0.00131178	0.00270283	0.000557186	0.000321691	0.00259047	0.00142008	0.000710039		0.0025786	0.00117491	0.000678332	0.00347866	0.00133975	0.000773506	0.0030324	0.000863094	0.000431547
		Mean EG_H	SD EG_H	SE EG_H	Mean EG_N	SD EG_N	SE EG_N	Mean EV	SD EV	SE EV		Mean LS	SD LS	SE ELS	Mean SD	SD SD	SE SD	Mean SD	SD SD	SE SD
	Hellinger-transformation of Sum	0.0556786	0.0569047	0.0779912	0.0461095	0.0402779	0.0523855	0.0397924	0.0496605	0.0680887	0.0409419	0.0369141	0.0608903	0.0516286	0.059357	0.06925	0.0460128	0.0590762	0.0535867	0.0435341	0.0622322
Chitin binding peptide/protein
IPR020957	Tachystatin B (chitin binding peptide)	0	0	0	0	0	0	0	0	0	0	0	0	0	3.55884e-05	0	0	0	0	0	0
IPR005089	Carbohydrate-binding module family 19 (chitin binding)	0	0	0	0	0	0	0	0	0	0	0	0	0	0	3.40111e-05	0	0	0	0	0
IPR003610	Carbohydrate-binding module family 5/12 (chitin binding)	0.00416432	0.00435126	0.00546555	0.0157003	0.00918228	0.00439079	0.00277848	0.00640254	0.00622971	0.00190631	0.0027253	0.00216278	0.0015145	0.00121001	0.00180259	0.000972755	0.0667932	0.0428487	0.0480397	0.0356316
IPR001002	Chitin-binding, type 1	0	3.37307e-05	0.000176308	0	0	5.48849e-05	8.96283e-05	0	0	0	7.78656e-05	0	0.000242319	3.55884e-05	3.40111e-05	0	0.000107385	8.97356e-05	0.000247203	0.000146031
IPR012291	Cellulose-binding family II/chitobiase, carbohydrate-binding domain	0.000462702	0.0020913	0.002292	0.000752308	6.48924e-05	0.000823273	0.000597522	0.000284557	0.000724385	0.000986021	0.000506126	0.000679732	0.000605798	0.000533826	0.0009183	0.000572209	0.00118123	0.00179471	0.00115361	0.000949203
IPR002557	Chitin binding domain	0.000277621	0.000303576	0.000352616	0.000196254	0.00025957	0.00192097	0.00014938	4.74262e-05	0.000362193	9.86021e-05	0.000155731	0.000432557	6.05798e-05	0.000142354	0.000782255	0.000114442	0.000644308	0.00040381	0.000576806	0.000219047
IPR004302	Chitin-binding, domain 3	0.0114287	0.00320442	0.00705232	0.000425217	0.0297532	0.00447312	0.00430216	0.0256576	0.0187616	0.000493011	0.0026085	0.00234817	0.00115102	0.00021353	0.000272089	0.000228884	0.00123492	0.00121143	0.00115361	0.00083968
	SUM	0.0163334	0.00998428	0.0153388	0.0170741	0.0392599	0.011663	0.00791716	0.0323921	0.0260779	0.00348394	0.00607352	0.00562324	0.00357421	0.00217089	0.00384325	0.00188829	0.0699611	0.0463484	0.051171	0.0377856
	Total number of reads in IPRs	2161219	2964659	1134379	3057260	3082024	3643991	3347158	2108539	1380481	3042531	2568529	1618284	1650715	2809905	2940217	1747613	1862464	2228770	1213579	2739140
		0.023644	0.0135329	0.00781322	0.0129071	0.00370503	0.0021391	0.0174678	0.0139479	0.00697394		0.00509032	0.00133215	0.00076912	0.00263415	0.00105661	0.000610034	0.0513165	0.0136065	0.00680324
		Mean EG_H	SD EG_H	SE EG_H	Mean EG_N	SD EG_N	SE EG_N	Mean EV	SD EV	SE EV		Mean LS	SD LS	SE ELS	Mean SD	SD SD	SE SD	Mean SD	SD SD	SE SD
	Hellinger-transformation of Sum	0.127802	0.0999214	0.12385	0.130668	0.198141	0.107996	0.0889784	0.179978	0.161486	0.0590249	0.0779328	0.0749883	0.0597847	0.0465928	0.061994	0.0434545	0.264502	0.215287	0.22621	0.194385
Exo-Chitinases (Chitobiase / beta-hexosamindases)
IPR025705	Beta-hexosaminidase (GH_20, we also have it in our Pfam-based genomes)	0.000138811	0.00047223	0.000528924	0.000359799	0	0.000603734	0.00014938	0.000237131	7.24385e-05	9.86021e-05	0.000155731	0.000308969	0.000242319	0.000462649	0.000782255	0.000228884	0.000322154	0.000224339	0.000329604	0.000182539
IPR029019	Beta-hexosaminidase, eukaryotic type, N-terminal	9.25404e-05	0.000168653	0.000176308	9.81271e-05	6.48924e-05	0.000137212	8.96283e-05	0.000142279	0	0.000131469	0.000116798	0.000370763	0	0.000106765	0.000170055	0.000114442	0.000322154	8.97356e-05	0.000494405	0.000219047
IPR015882	Beta-hexosaminidase, bacteial type, N-terminal	9.25404e-05	0.00114684	0.00044077	0.00134107	3.24462e-05	0.00170143	0.000268885	9.48524e-05	0	0.000427276	0.000350395	0.000617939	0.000242319	0.00259795	0.00391128	0.00183107	0.00171815	0.00273694	0.00131841	0.00237301
IPR004866	Chitobiase/beta-hexosaminidases, N-terminal domain	0.000277621	0.000303576	8.8154e-05	3.2709e-05	0	8.23273e-05	0	0	0.000217316	0	7.78656e-05	6.17939e-05	6.05798e-05	0	6.80222e-05	0	5.36923e-05	0.000134603	0	0
IPR004867	Chitobiase/beta-hexosaminidase C-terminal domain	4.62702e-05	0.00182146	0.000176308	0.00160274	0.000162231	0.00120747	0.00014938	9.48524e-05	7.24385e-05	0.000197204	0	0.000247175	6.05798e-05	0.00633473	0.00717634	0.0035477	0.00273831	0.00309588	0.00247203	0.00255555
IPR029018	Chitobiase/beta-hexosaminidase domain 2-like	0.000508972	0.00310322	0.00193939	0.00408863	0.00025957	0.00482987	0.00110542	0.000331983	0.000362193	0.0014133	0.00128478	0.00173023	0.00115102	0.00907504	0.0115638	0.00440601	0.00520815	0.00587768	0.00486165	0.00551268
	SUM	0.00115675	0.00701598	0.00334985	0.00752308	0.000519139	0.00856204	0.00176269	0.000901098	0.000724385	0.00226785	0.00198557	0.00333687	0.00175681	0.0185771	0.0236717	0.0101281	0.0103626	0.0121592	0.0094761	0.0108428
	Total number of reads in IPRs	2161219	2964659	1134379	3057260	3082024	3643991	3347158	2108539	1380481	3042531	2568529	1618284	1650715	2809905	2940217	1747613	1862464	2228770	1213579	2739140
		0.00167525	0.00148488	0.000857294	0.00770037	0.000788129	0.000455026	0.00141401	0.000727846	0.000363923		0.00235975	0.000853903	0.000493001	0.017459	0.0068407	0.00394948	0.0107102	0.00111966	0.00055983
		Mean EG_H	SD EG_H	SE EG_H	Mean EG_N	SD EG_N	SE EG_N	Mean EV	SD EV	SE EV		Mean LS	SD LS	SE ELS	Mean SD	SD SD	SE SD	Mean SD	SD SD	SE SD
	Hellinger-transformation of Sum	0.0340111	0.0837615	0.0578779	0.0867357	0.0227846	0.0925313	0.0419844	0.0300183	0.0269144	0.0476219	0.0445598	0.0577656	0.0419144	0.136298	0.153856	0.100638	0.101797	0.110269	0.0973453	0.104129
N-acetyl-glucosamine utilization
IPR006148	Glucosamine/galactosamine-6-phosphate isomerase	0.000925404	0.00772433	0.00396693	0.00785017	0.000454247	0.00927554	0.00209133	0.00104338	0.00137633	0.00216925	0.00182984	0.00308969	0.00308957	0.00978681	0.0102033	0.00818259	0.00842969	0.0102299	0.0088169	0.00985711
IPR018321	Glucosamine-6-phosphate isomerase, conserved site	4.62702e-05	0.000607152	8.8154e-05	0.000359799	0	0.000878158	8.96283e-05	0	0	0.000164337	3.89328e-05	6.17939e-05	0.00012116	0.00088971	0.00119039	0.000572209	0.000912769	0.00103196	0.00090641	0.000584125
	SUM	0.000971674	0.00833148	0.00405508	0.00820997	0.000454247	0.0101537	0.00218095	0.00104338	0.00137633	0.00233358	0.00186877	0.00315149	0.00321073	0.0106765	0.0113937	0.0087548	0.00934246	0.0112618	0.00972331	0.0104412
	Total number of reads in IPRs	2161219	2964659	1134379	3057260	3082024	3643991	3347158	2108539	1380481	3042531	2568529	1618284	1650715	2809905	2940217	1747613	1862464	2228770	1213579	2739140
		0.001827	0.00194684	0.00112401	0.00889838	0.00108883	0.000628639	0.00173356	0.000622938	0.000311469		0.00274366	0.000758255	0.000437779	0.010275	0.00136451	0.000787798	0.0101922	0.000846171	0.000423085
		Mean EG_H	SD EG_H	SE EG_H	Mean EG_N	SD EG_N	SE EG_N	Mean EV	SD EV	SE EV		Mean LS	SD LS	SE ELS	Mean SD	SD SD	SE SD	Mean SD	SD SD	SE SD
	Hellinger-transformation of Sum	0.0311717	0.0912769	0.0636795	0.0906089	0.0213131	0.100766	0.0467007	0.0323013	0.0370989	0.0483072	0.0432293	0.0561381	0.0566633	0.103327	0.106741	0.0935671	0.0966564	0.106122	0.0986068	0.102182
Polysaccharide deacetylase
IPR002509	Polysaccharide deacetylase	0.0219783	0.0603442	0.0299723	0.0632593	0.0392599	0.0715973	0.0159538	0.0480427	0.0280337	0.0147575	0.0193107	0.0194033	0.0229597	0.0750559	0.0736	0.0762182	0.0315174	0.0358045	0.0333724	0.0330396
	Total number of reads in IPRs	2161219	2964659	1134379	3057260	3082024	3643991	3347158	2108539	1380481	3042531	2568529	1618284	1650715	2809905	2940217	1747613	1862464	2228770	1213579	2739140
		0.0304035	0.00864885	0.00499342	0.0650669	0.00584028	0.00337189	0.0266969	0.0154423	0.00772116		0.0205579	0.00208058	0.00120122	0.0749581	0.00131186	0.000757402	0.0334335	0.00177502	0.000887509
		Mean EG_H	SD EG_H	SE EG_H	Mean EG_N	SD EG_N	SE EG_N	Mean EV	SD EV	SE EV		Mean LS	SD LS	SE ELS	Mean SD	SD SD	SE SD	Mean SD	SD SD	SE SD
	Hellinger-transformation of Sum	0.148251	0.245651	0.173125	0.251514	0.198141	0.267577	0.126308	0.219187	0.167433	0.12148	0.138963	0.139296	0.151525	0.273963	0.271293	0.276077	0.177531	0.189221	0.182681	0.181768
Mean values, Standard deviation and Standard errors of relative abundances
		Endo-Chitinase (GH_18)			Chitin binding protein			Exo-Chitinases (Chitobiase / beta-hexosamindases)			N-acetyl-glucosamine utilization			Polysaccharide deacetylase
	Sample group	Mean	SD	SE	Mean	SD	SE	Mean	SD	SE	Mean	SD	SE	Mean	SD	SE
	E. gazella _NEC	0.00270283	0.000557186	0.000321691	0.0129071	0.00370503	0.0021391	0.00770037	0.000788129	0.000455026	0.00889838	0.00108883	0.000628639	0.0650669	0.00584028	0.00337189
	E. gazella	0.00360168	0.00227207	0.00131178	0.023644	0.0135329	0.00781322	0.00167525	0.00148488	0.000857294	0.001827	0.00194684	0.00112401	0.0304035	0.00864885	0.00499342
	E. verrucosa_H	0.00259047	0.00142008	0.000710039	0.0174678	0.0139479	0.00697394	0.00141401	0.000727846	0.000363923	0.00173356	0.000622938	0.000311469	0.0266969	0.0154423	0.00772116
	L. sarmentosa	0.0025786	0.00117491	0.000678332	0.00509032	0.00133215	0.00076912	0.00235975	0.000853903	0.000493001	0.00274366	0.000758255	0.000437779	0.0205579	0.00208058	0.00120122
	Sediment	0.00347866	0.00133975	0.000773506	0.00263415	0.00105661	0.000610034	0.017459	0.0068407	0.00394948	0.010275	0.00136451	0.000787798	0.0749581	0.00131186	0.000757402
	Seawater	0.0030324	0.000863094	0.000431547	0.0513165	0.0136065	0.00680324	0.0107102	0.00111966	0.00055983	0.0101922	0.000846171	0.000423085	0.0334335	0.00177502	0.000887509

## Sheet: Table S6a
Table S6. (a) Endo-chitinase (EC 3.2.1.14) nucleotide sequences retrieved from the marine sponge (Spongia officinalis) metagenome dataset (PRJEB11585) using the MG-RAST metagenomics analysis server (version 4.0.3).
Legend: SP230-SP233- Spongia officinalis samples 230-233; SW01-SW03 - Seawater samples SW01-SW03; SD01-SD03 - Sediment samples SD01-SD03; R1 - Read 1 (paired end sequencing ); R2 - Read 2 (paired end sequencing)
Sample ID	Chitinase (EC 3.2.1.14) nucleotide sequence (accession=[SS02853])
SP230_R1_1	CCAGAATTCCCTTATTTAAAACCTGGTGCCGCTTATGAAACATACATTACTTCCCTAAATGGTTATTATGATTACATTGCCCCACAATTATATAAC
SP230_R1_2	ACCCCAGACCTTTCAAATGTGACGTCAATGGAAAGGATGTTTTATAGGGCGGATGTCTTCAACCAAGATATAGGAAATTGGGATACAAGTAACGTACAA
SP230_R1_3	CCCACCGATCCTCAGAATCCGGACAGTGACGCCGACGGACTGCCCGACGGCCAGGAAGACCGGAACCGGAACGGTCGGGTCGACCCGGGCGAGACG
SP230_R1_4	TTTGCTGCGCTAGAGAAGTCTTTCCCAGGTGATGTATGGGATGACCCGATTAAGGGTAACTTTGGTCAGTTAATGCGTTTAAAAGCGGCTAAC
SP230_R2_1	GCAGATGCACATATCCAATTAGTCAAAGGCGATGAACAAGCCTTTGCGAATGAAATCATTCGTCAAGTGGAAACATACGGCTTTGATGGTTTAGAC
SP230_R2_2	AGTACCAGTAATGTAACTAATATGTTTTCTATGTTTGCGTTTGCGTCATATTTCAATAAAGATATTTCAGGTTGGGATACCAGTAATGTAATTAATATG
SP230_R2_3	CAGGAAGACCGGAACCGGAACGGTCGGGTCGACCCGGGCGAGACGGATCCGAATCGGGAAGACAGCGACGGTGACGGCATTCCCGACGCGGCGGAT
SP230_R2_4	AATCCGGACAGTGACGCCGACGGACTGCCCGACGGCCAGGAAGACCGGAACCGGAACGGTCGGGTCGACCCGGGCGAGACGGATCCGAATCGGGAAGAC
SP230_R2_5	AAACAGGACTTTGAAGTCACAGTACATGACAGCTTTGCTGCGCTAGAGAAGTCTTTCCCAGGTGATGTATGGGATGACCCGATTAAGGGTAACTTTGGT
SP231_R1_1	GACGGCAGCGCGTCCAGCGACCCCGACGGCACGATCGCGACCTATTCGTGGACCTTCGGGGACGGCGCCACCGGGTCGGGTCGGACCACG
SP231_R1_2	TCCTATATGTGGGACTTTGGCGACGGCAATACGAGCACGGAGGCCAATCCGAGCCATACGTATGGTGACATGGGTACCTACAGCGTCACGTTGAAG
SP231_R1_3	GCCGATACTGTCTATATCCGGTCCCACGAGTACGGGGTGCATGATGTCGTCGAGGGCTTCGATCCCCTGACAATGAAAATCAGTTTTCTCTATTTC
SP231_R1_4	TCCGCCCCCCTCGATGTGCGCTTCGACGGCAGCGCGTCCAGCGACCCCGACGGCACGATCGCGACCTATTCGTGGACCTTCGGG
SP231_R2_1	GACGGCAGCGCGTCCAGCGACCCCGACGGCACGATCGCGACCTATTCGTGGACCTTCGGGGACGGCGCCACCGGGTCGGGTCGGACCACGACCCACACC
SP231_R2_2	TCCGCCCCCCTCGATGTGCGCTTCGACGGCAGCGCGTCCAGCGACCCCGACGGCACGATCGCGACCTATTCGTGGACCTTCGGGGAC
SP231_R2_3	CGCTTCGACGGCAGCGCGTCCAGCGCCCCCGACGGCACGATCGCGACCTATTCGTGGACCTTCGGGGACGGCGCCACCGGGTCGGGTCGGACCACG
SP231_R2_4	CGCTTCGACGGCAGCGCGTCCAGCGCCCCCGACGGCACGATCGCGACCTATTCGTGGACCTTCGGGGACGGCGCCACCGGGTCGGGTCGGACCACG
SP232_R1_1	CCCACCGATCCTCAGAATCCGGACAGTGACGCCGACGGACTGCCCGACGGCCAGGAAGACCGGAACCGGAACGGTCGGGTCGACCCGGGCGAGACG
SP232_R1_2	ATGGATGTACCAACGTCAATCGATTCCTCTAAGCAAGTTTGGGAGCGTGAAGATTGTAAAGTCTACACGGGCCAAAAAGCGGGTAAGTTCATTTGG
SP232_R1_3	GAATGGAACTTCGGTGACGGCGGCGCGGGGAGAGGCGTCGTGACGAGTCATGTGTACCGGGAGGCGAGGACGTATACGGTGACCGTCAACGTGACGGAC
SP232_R1_4	ACCTATTCGTGGGATTTCGGGGACGGCAGCAGCGGGTCCGGCCGCAACGCCACGCACGTATATGCCTCGGCAGGGACGTACGCCGTGACGCTG
SP232_R1_5	TACCGCTTCGACGGCGGCTCGTCGTCGGACCCCGACAACGACCAGTTGACCTATTCGTGGGATTTCGGGGACGGCAGCAGCGGGTCCGGCCGC
SP232_R1_6	CCGGACAGTGACGCCGACGGACTGCCCGACGGCCAGGAAGACCGGAACCGGAACGGTCGGGTCGACCCGGGCGAGACGGATCCGAATCGGGAAGACAGC
SP232_R1_7	GCTGCGGATACGATGGTAGATATCTCTGGCAAAAAAGTGTTGGTTGGATATTGGCATAACTGGGCCTCAAAAGGACGCGATGGTTACAAACAAGGAACA
SP232_R2_1	GACAACGACCAGTTGACCTATTCGTGGGATTTCGGGGACGGCAGCAGCGGGTCCGGCCGCAACGCCACGCACGTATATGCCTCGGCAGGGACGTACGCC
SP232_R2_2	TTGACGCAGTACCGCTTCGACGGCGGCTCGTCGTCGGACCCCGACAACGACCAGTTGACCTATTCGTGGGATTTCGGGGACGGCAGCAGCGGG
SP232_R2_3	CGCTTCGACGGCGGCTCGTCGTCGGACCCCGACAACGACCAGTTGACCTATTCGTGGGATTTCGGGGACGGCAGCAGCGGGTCCGGCCGCAACGCC
SP233_R1_1	GATGCGACAACGTATACAGGCGGCGAGACGGTGGCGTATCAAGGCCTGGTGTACGAGGCCAAGTGGTGGACCCGCGGAAAAACGCCCGATACCACTGAC
SP233_R1_2	AAAGGATTTTCAGATATGGCTCACACCGCAGAAAATCGACATCAATTTATACAAAGCGTTGTTCGTTTTAATAAAAAATACCATTTAGACGGTATAGAT
SP233_R1_3	GGCACAGACTCTTACGATCCCGACGGCTCTATTGCCGCGTACGCCTGGAATTTTGGCGATGGAGGCAGCTCGACGTTAGCCAATCCATCACATCAATAC
SP233_R1_4	GACGGCAGCGCGTCCAGCGACCCCGACGGCACGATCGCGACCTATTCGTGGACCTTCGGGGACGGCGCCACCGGGTCGGGTCGGACCACGACCCAC
SP233_R1_5	AGCGCGTCCAGCGACCCCGACGGCACGATCGCGACCTATTCGTGGACCTTCGGGGACGGCGCCACCGGGTCGGGTCGGACCACGACCCACACCTAC
SP233_R1_6	GTCACGGAAGGCTCCGCCCCCCTCGATGTGCGCTTCGACGGCAGCGCGTCCAGCGACCCCGACGGCACGATCGCGACCTATTCGTGGACCTTCGGGGAC
SP233_R1_7	ACGGAAGGCTCCGCCCCCCTCGATGTGCGCTTCGACGGCAGCGCGTCCAGCGACCCCGACGGCACGATCGCGACCTATTCGTGGACCTTCGGGGACGGC
SP233_R1_8	ACGGAAGGCTCCGCCCCCCTCGATGTGCGCTTCGACGGCAGCGCGTCCAGCGACCCCGACGGCACGATCGCGACCTATTCGTGGACCTTCGGGTACGGC
SP233_R1_9	CGCTTCGACGGCAGCGCGTCCAGCGACCCCGACGGCACGATCGCGACCTATTCGTGGACCTTCGGGGACGGTGCCACCGGGTCGGGTCGGACCACG
SP233_R1_10	TCCGCCCCCCTCGATGTGCGCTTCGACGGCAGCGCGTCCAGCGACCCCGACGGCACGATCGCGACCTATTCGTGGACCTTCGGGGACGGCGCCACC
SP233_R1_11	CGCTTCGACGGCAGCGCGTCCAGCGACCCCGACGGCACGATCGCGACCTATTCGTGGACCTTCGGGGACGGCGCCACCGGGTCGGGTCGGACCACG
SP233_R1_11	GATGTGCGCTTCGACGGCAGCGCGTCCAGCGACCCCGACGGCACGATCGCGACCTATTCGTGGACCTTCGGGGACGGCGCCACCGGGTCGGGTCGGACC
SP233_R2_1	GTGCAGAATGTCGGTCTGGAGTTCCAGTGCAATATCGCCGGCTGGTGTTCCTCCAGTGCCGCCTGGGCTTATGCGCCGGGTGAGGGTGCACATTGGGAG
SP233_R2_2	CCCACCGATCCTCAGAATCCGGACAGTGACGCCGACGGACTGCCCGACGGCCAGGAAGACCGGAACCGGAACGGCCGGGTCGACCCGGGCGAGACG
SP233_R2_3	CCGGATGGTTCGATCACCGCCCGGAACTGGAGTTTCGGCGATGGAGCGACCTCGACACAAACGAATCCGTCTCACACCTACGCGGCGGATGGGAAC
SP233_R2_4	GTGCAGAATGTCGGTCTGGAGTTCCAGTGCAATATCGCCGGCTGGTGTTCCTCCAGTGCCGCCTGGGCTTATGCGCCGGGTGAGGGTGCACATTGGGAG
SP233_R2_5	GGGCCCTCCTACTCCGGTGGTGCCCAGGTTCAGTACAACGACAACGCCTATGAGGCGAAGTGGTGGACGCAAAACCAGAACCCCGAACAGTATTCC
SP233_R2_6	GATGTGCGCTTCGACGGCAGCGCGTCCAGCGACCCCGACGGCACGATCGCGACCTATTCGTGGACCTTCGGGGACGGCGCCACCGGGTCGGGTCGG
SP233_R2_7	CGCTTCGACGGCAGCGCGTCCAGCGACCCCGACGGCACGATCGCGACCTATTCGTGGACCTTCGGGGACGGCGCCACC
SP233_R2_8	TCCAGCGACCCCGACGGCACGATCGCGACCTATTCGTGGACCTTCGGGGACGGCGCCACCGGGTCGGGTCGGACCACGACCCACACCTACCCGGAC
SP233_R2_9	CGCTTCGACGGCAGCGCGTCCAGCGACCCCGACGGCACGATCGCGACCTATTCGTGGACCTTCGGGGACGGCGCCACCGGGTCGGGTCGGACCACG
SW01_R1_1	ACTGATCCTAATACGGTTGTTGGTGCATATTTTGTTGAATGGGGTATTTATGGTCGTAAGTTCGATGTGACGCAA
SW01_R1_2	GCAGATGGAATTGATCTTGATTGGGAGTATCCAGGAATTTCTGGTTTTCCCGGTCATAGTTACAAACCTGAAGATCGTGAAAACTTTACAGACTTAATA
SW01_R1_3	ATAATAGAATCGTTTAATGCAGATGGAATTGATCTTGATTGGGAGTATCCAGGAATTTCTGGTTTTCCCGGTCATAGTTACAAACCTGAAGATCGT
SW01_R1_4	TCTTGGGATGATGAAACGAAAGGAAATATAGGTGATTTAAAAATATTAAAAGAACAATACCCTCACCTAAAAATATTGATTTCAATAGGTGGATGGACC
SW01_R1_5	GGAGGCGGCGAAAACGATTGCGAGGGCGGCGGCGAGGGCGGCGGCGAGGGCGGCGGCGAGGGCGGCGGCGAGAGCGGCGGC
SW01_R1_6	TTTTTAGATTTTATTAATGTGATGTGTTATGACTTTTACCATGGGTGGTATTATCAAACAGGTCATCATGCGAACCTATATCCTTCAAATAAAGAA
SW01_R1_7	CCAGGCGCTACTGCATCAGATGCAGGAGATGGCGATCTTACCAGTTCTATAGTTGTCAGTGGGAGTGTTGATACTAGTACAATAGGCACTTATACG
SW01_R1_8	GCTGGTGGGGCAGAGAAGCTCGCTAATCTCAATCTTGAGGGAATTGATCCACACGTTGATTTCTACAACGTGATGACCTACGACTTCCATGGCGGATGG
SW01_R1_9	TCTTGGGATGTTAATAGTGTTACTAATATGAGGAGTATGTTTGCAGATGCAGATCGTTTCAATCAAGATATAGGTAATTGGGAGGTAAGTAGTGTGACT
SW01_R1_10	ACGAGTAATGTAACTAATATGCGTGCAGTATTTATAGATGCTGAGGCTTTTAATCAAGATATCAGCTCTTGGGATGTAAGTAGTGTAACAGATATGGAT
SW01_R1_11	GATACAAGTAGTGTTACTAATATGGAATTTATGTTTTATAGAGCATCATCTTTCAATCAACTACTAAATGATTGGAATACAAGTAGTGTGACTAATTTG
SW01_R1_12	GACATAGGCAATTGGGATACAAGTAACGTAACAAATATGACACTAATGTTCTCCTATGCAGTTGCATTTAACCAGAACATTCGTCGTTGGAATGTATCA
SW01_R1_13	TATATGTTTTATAATGCGTCAAATTTTAATCAACCTTTAGGAAATTGGAATGTAAGTGGTGTAAATAATATGTATTCAATGTTTAGCGGGTCTGCA
SW01_R1_14	ATTATGGATAATATGTTTGCTGATGCATCATCTTTCAATCAAGATATAAGTGATTGGGATACAAGTAGTGTTACTAATATGGAATTTATGTTTTAT
SW01_R1_15	GACACGAGCAATGTGACGAATATGGCCTACATGTTCGACGGTGCCGACGCTTTTAATCAGGACATCGGCAGCTGGAATACCGGCAATGTAACGAATATG
SW01_R1_16	GAATGGGATACAAGTAGTGTTACTAATATGGGGGGTATGTTTTATCAAGCATCAGCTTTTAATCAAAATATATCAAATTGGTGTGTTACAAATATT
SW01_R1_17	AGTGTTACTAATATGGGGGGTATGTTTTATCAAGCATCAGCTTTTAATCAAAATATATCAAATTGGTGTGTTACAAATATTGCTTCAGAGCCATTTGAG
SW01_R1_18	ATGTTTTATGAAGCATCATCTTTCAATCAAGATATAAGTGACTGGGATACAAGTAGTGTTACTAATATGGAATTTATGTTTTATGAAGCATCATCTTTC
SW01_R1_19	ATGTTTGCTGATGCATCATCTTTCAATCAAGATATAAGTGATTGGGATACAAGTAGTGTTACTAATATGGAATTTATGTTTTATGAAGCATCATCTTTC
SW01_R1_20	AGTAGTGTTACTAATATGGGGGGTATGTTTTATCAAGCATCAGCTTTTAATCAAAATATATCAAATTGGTGTGTTACAAATATTGCTTCAGAGCCATTT
SW01_R1_21	GTTACTAATATGGGGGGTATGTTTTATCAAGCATCAGCTTTTAATCAAAATATATCAAATTGGTGTGTTACAAATATTGCTTCAGAGCCATTTGAG
SW01_R1_22	TTAAGAGCATATCAGTTCAATCAAAATATTGATTCATGGAATACTTCCAATGTGACCAACATGCAGGAAATGTTTAAAAATGCTGATAGTTTTAAT
SW01_R1_23	ACTAATATGGATTATATGTTTTATGAAGCATCATCTTTCAATCAAGATATAAGTGAATGGGATACAAGTAGTGTTACTAATATGGAATTTATGTTTTAT
SW01_R1_24	TCTTCTTGGGATGTAAGTAGTGTTAATAATATGCAGCAAATGTTTAGAGGTGCTACAAACTTCAATCAACCTATTGGGTCTTGGGATGTGAGCAAT
SW01_R1_25	AAAAAAGATAGTCTTACATTACTAAATGTTATAAATAAAAAAAAGAAATACCCAAAATTAAAAGTATTAGTTTCCTTGGGAGGTTGGGGAGGATGTGAG
SW01_R1_26	GATCGCTTTGTTAGTGATGTGGTGGATATTTTTAAAACGTATGAGTTCTTTAGTGTTGTGGATTTTGATTGGGAATATCCCGGTGGTGGGGGTAAC
SW01_R1_27	TCCCATCAATTTGGTGTTCAAGAGGTGATTAATGGCTTTGAACCTCAAACTCAAAAGTTGAATTTTCTCTACGCAGGTACCCGTGAACGACTGTCG
SW01_R1_28	CCGGAAACCGGACACCAAGCCGCGATGACCGGCGACGCAGGTGGCTATGACGTTCTCACTGCCATTGAACAATTCGAAACAGCCGATGTGGCCATGGAC
SW01_R1_29	GATCCTGGCGCTACAGCTCAAGATGCAGTGGATGGTGATCTCACCAGTAGTATTGTGGTCACAGGCACTGTGGATCTCAATACGGTTGGTACCTATACA
SW01_R1_30	GATGCAGTGGATGGTGATCTCACCAGTAGTATTGTGGTCACAGGCACTGTGGATCTCAATACGGTTGGTACCTATACATTGACCTACAATGTCAGTGAT
SW01_R1_31	TGGTACTTCGGTGATGGTGGCAATGCTACATCGCCGAATCCGCAGCATACTTATGCTAACAAAGGAACCTACATCGTAACCCTACTCGTTACGAATTCA
SW01_R1_32	GATTTAGATTGGGAATTTCCCGGACAAAGAGGAGAAGACAATGATTTTAGACCCTCAGATAAAGAAAATTTCAACCTTCTTTTAGAGGAAGTTAGA
SW01_R1_33	CCTGGACAAAGAGGAGAAGATAATGATTTTAGACCCTCAGATAAAGAAAATTTCAACCTTCTTTTAGAGGAAGTTAGAAATGAATTAGAGAAACAG
SW01_R2_1	ATTAGCGGATGGGACACCTCTAATGTAACCAATATGCGTGAAATGTTTACTGCTACGGATCGCTTTAATCAATCGATTGGTGGCTGGAACACCTCTAAG
SW01_R2_2	ACAAGCAATGTGACCGATATGAATTCTTTATTTATCCATAAATCGTGGTTTAATCAGAACATTGGAAATTGGAACACAGCCAATGTGACCAATATGAGC
SW01_R2_3	ATGTTTGCTGATGCATCATCTTTCAATCAAGATATAAGTGATTGGGATACAAGTAGTGTTACTAATATGGAATTTATGTTTTATAGAGCATCATCT
SW01_R2_4	GATTATATGTTTTATGAAGCATCATCTTTCAATCAAGATATAAGTGAATGGGATACAAGTAGTGTTACTAATATGGAATTTATGTTTTATGAAGCATCA
SW01_R2_5	GGTGATCTCACCAGTAGTATTGTGGTCACAGGCACTGTGGATCTCAATACGGTTGGTACCTATACATTGACCTACAATGTCAGTGATGGGGCTGGT
SW01_R2_6	TCTTGGGATGTTAATAGTGTTACTAATATGAGGAGTATGTTTGCAGATGCAGATCGTTTCAATCAAGATATAGGTAATTGGGAGGTAAGTAGTGTG
SW01_R2_7	ATGAAAAAACATGGCTTTGACGGGGTAGATTTAGATTGGGAATTTCCCGGACAAAGAGGAGAAGACAATGATTTTAGACCCTCAGATAAAGAAAATTTC
SW01_R2_8	AGAATGTTTTTTAAAGCATCTTCCTTTAACCAACCCATTGGAAATTGGAACACTAGCAATGTGAATCATATGGGTTTTATGTTTAGAGAGGCATCA
SW01_R2_9	GTAGATTTAGATTGGGAATTTCCCGGACAAAGAGGAGAAGACAATGATTTTAGACCCTCAGATAAAGAAAATTTCAACCTTCTTTTAGAGGAAGTT
SW01_R2_10	GGTTCTTGGAATGTAAGTAATGTGACTAACATGGAAAGTATGTTTAAAAGCGCATCAGCCTTTAATCAAAACATTGGTTCTTGGAATGTAAGTAATGTG
SW01_R2_11	GATTTTGGTGGAAATTGGAACGATAAAACCTGTTACAATGCACCATTATTTGGAGGTGATAACGTAAACGATCCTTTACATAATCCTACAGGACGAAAT
SW01_R2_12	GATACGAGTAATGTAACTAATATGCGTGCAGTATTTATAAATACTACCGCCTTTAATCAAGATTTAAGTTCTTGGGATGTGAGTAGTGTAACTAAT
SW01_R2_13	GATGGGTATATGTTTTATAATGCGTCAAATTTTAATCAACCTTTAGGAAATTGGAATGTAAGTGGTGTAAATAATATGTATTCAATGTTTAGCGGG
SW01_R2_14	TTTTATAGTGCATCATCTTTCAACCAAGATATTGGTAATTGGAATTCAAGTAGTGTTACTGATGTGGAGAGAATGTTTGGAGATGCATCATCTTTTAAT
SW01_R2_15	TGGAACACTTCAAAAGTAACGAACATGAAGGCTATGTTCCAAGCTGCAGAAAGCTTTAATGGGAACATCAGCAGTTGGAATACTAGCAACGTAACA
SW01_R2_16	GATAATTATGATGGTGATTTAACCTCAAGTATAGTGGTTACAGGATCTGTTGATATAAATACTGTTGGGACATATACAATAAGTTATGATGTTACAGAT
SW01_R2_17	ATTGGAAACGCATGGAATTTCGGAGATGGTAATAGTAGTAATTCCTTCGAACCTTCTCACGTTTATTCTGCACCAGGCACATATCAAGTAACATTAACA
SW01_R2_18	TTTATGTTTATTCATGCAGAATCATTTAATGAAGATATATCTAATTGGGATGTAAGTAATGTTACTGATATGAGTTACATGTTTTATGGTGCAGAT
SW01_R2_19	AATAAAGTTTTTGCAACTTTTGATGATCATAAATCAATAAAGCTTAAATCTCAATATGCATTGGATAAAAAATTAGGTGGAATTATGTTTTGGCAGTTA
SW01_R2_20	ATAGGCGATTGGGATACAAGTAACGTAACAAATATGACACTAATGTTCTCCTATGCAGTTGCATTTAACCAGAACATTCGTCGTTGGAATGTATCA
SW01_R2_21	TGGAATACTTCCAATGTGACCAATATGCGGGAAATGTTTAAAAATGCTGATAGTTTCAATAGTCCAATTGGATCGTGGGATGTGTCATCGGTTACT
SW01_R2_22	GATCCTGGCGCTACAGCTCAAGATGCAGTGGATGGTGATCTCACCAGTAGTATTGTGGTCACAGGCACTGTGGATCTCAATACGGTTGGTACCTAT
SW01_R2_23	GCACAAACGGTAACAATTACATGCGCTGAGGTAGGAGCAACAATTAGGTACACACTAGATGGATCAACACCAAACGGTACTTCAACTGTTTATTCAGGT
SW01_R2_24	TGGGACACCAGCAATGTAACTAATATGGAAGGTATGTTTTATTATGCTTCAGCTTTTAATCAACCCATTGGAGATTGGAATACAAGCAATGTAATTGAT
SW01_R2_25	CCAGGTAGTTTCGAAAAAGGAAATTACGATTACAGAGATCTGATCACTGGTGTGGAGAGCGGGTCCTACGACCTCATCTGGGACGATCAGGCCAAA
SW01_R2_26	TGGGATACAAGTAGTGTTACTAATATGGGGGGTATGTTTTATCAAGCATCAGCTTTTAATCAAAATATATCAAATTGGTGTGTTACAAATATTGCT
SW01_R2_27	GATCAAGACGGTGATGGTATACCTGATCTATTGGATCCGGATGATGATAATGATGGGGTGCCTGATAGAACAGATGTATTCCCGTATGATCCTACT
SW01_R2_28	GATATTAGTAATTGGAATGTAAGTAATGTTATGAATATGACTAATATGTTTTATGGAGCTTCTTCTTTTAATCAAGATCTTGGTCGTTGGAATGTAAAT
SW01_R2_29	TCTAATATTACAAATATGAATGGTATGTTTAAAGGGGCAACTAAATTCGATCAAGATATTTCAAATTGGAATGTTTCAAATGTAACAACCATGGCT
SW01_R2_30	TTTATTAATGTGATGTGTTATGATTTTTACCACGGTTGGTATTATCAAACTGGTCATCATGCTAACTTATATCCATCAAAAAAAGAAAGATTTAAA
SW01_R2_31	AATTGGAACTTTGGTGATGGCAGCAGCAGCACTTCACAGAACCCCAGCCATAGCTATGAAGGCGACGGTAGCTACACGGTTTCACTGACGGTCACGGAC
SW01_R2_32	AAAGAAAGCAGAATGAAATTTGCAATAAGCAGTGTTAAACTTATGAAAAAACATGGCTTTGACGGGGTAGATTTAGATTGGGAATTTCCTGGACAAAGA
SW01_R2_33	ATTCATAAATCATCATTTAATCAGAACATTGGAAATTGGAACACAGCCAATGTGACCAATATGACCAGTATGTTTTATAACGCCGGCGCGTTTAACCAA
SW01_R2_34	TATGTACAGGACAAAGGCCTCGGAGGAATGATGTTTTGGGCACTGTCAAATGACAGCGATGGAGAGCAGAGCCTGATCACAGCTGCCCTTGATGTT
SW02_R1_1	AATAGTCAACTTCTAAAAGATGATATAAATAGCTTAAGAGATCAAGGAATTCCTGTTATCGTATCAATAGGCGGTCAAAATGGACATGTTGAACTA
SW02_R1_2	GACTATTGTGACTTTGTTTCATTTTTTGGTTATGATTTTGGTGGAAATTGGAACGATAAAACCTGTTACAATGCACCATTATTTGGAGGTGATAACGTA
SW02_R1_3	TATATGCTTGGGCCAAATAAAACGGGCGTTAATGGCTTTGAATATGGTTATGATAGCCAAGCTGAAGCACCTTGG
SW02_R1_4	TGGAAATTCTTCGATGGCGTGGACATTGATTGGGAATACCCTAGCATTGGTGGCGCGACCGCTTCATTAGGTAACAGTGACGATGGTGAGACCTAT
SW02_R1_5	GGAAAAAATTTCATCATTACGATGGCGCCAGAATTCCCTTATTTAAAACCTGGTGCCGCTTATGAAACATACATTACTTCCCTAAAT
SW02_R1_6	AAATATTTAGATGTTATTAATGTGATGTGTTATGATTTTTACCACGGTTGGTATTATCAAACTGGTCATCATGCTAAC
SW02_R1_7	TATTTAGATTTTATTAATGTGATGTGTTATGATTTTTACCACGGTTGGTATTATCAAACTGGTCATGATGCTAACTTATATCCATCAAAAAAAGAAAGA
SW02_R1_8	TCTGCATACAAAGAAAGCAGAATGAAATTTGCAATAAGCAGTGTTAAACTTATGAAAAAACATGGCTTTGACGGGGTAGATTTAGATTGGGAATTTCCT
SW02_R1_9	ATGAAATTTGCAATAAGCAGTGTTAAACTTATGAAAAAACATGGCTTTGACGGGGTAGATTTAGATTGGGAATTTCCTGGACAAAGAGGAGAA
SW02_R1_10	GCATACAAAGAAAGCAGAATGAAATTTGCAATAAGCAGTGTTAAACTTATGAAAAAACATGGCTTTGACGGGGTAGATTTAGATTGGGAATTTCCTGGA
SW02_R1_11	GCCGAGGACTATTCCGTGATGAACGGCGTCCAGACCGAGACCTGCACCGACGAAGGCGGCGGCTTGAACGTCGGCTACATCGACGCGGGCGACTGG
SW02_R1_12	CCAAAATTAAAAGTATTAGTTTCCTTGGGAGGTTGGGGAGGATGTGAGACTTGCTCTGATATTTTTAGTTCAAAAAAAGCTCGAACTGAGTTTGCA
SW02_R1_13	GTGGATGGTGATCTCACCAGTAGTATTGTGGTCACAGGCACTGTGGATCTCAATACGGTTGGTACCTATACATTGACCTACAATGTCAGTGATGGGGCT
SW02_R1_14	GGTACCTTGGTAACGTACGATAGCCCACGCTCAGTGCAAGCAAAAGGCCGATATGTGCGAGAGCATAATCTTGGTGGCTTATTTGCGTGGGAAATTGAT
SW02_R1_15	TACGACTTCCATGGCGGATGGGAGTCTCAGACTGGACACCAAGCGGCGATGACCGGCGACGCCGGTGGTTATGACGTGGTGACCGCGATTCAACAG
SW02_R1_16	ATCGAAACCATCGCCACAATTGCTGGAAAAGCGGCTTACATTCAAGCAAAAGGTTTGGGTGGAATGATGTTCTGGGCCTTGAGCAATGATTCTGAA
SW02_R1_17	GTTAGATACTGGGATGATATAGCTAAAGTACCTTACTTGTATAATGAACTTCAAAACAAGTTTATTTCTTATGATGATAGCCAATCAATTGATATTAAA
SW02_R1_18	ACAGGAACAAACTTGACATATGAATGGGATTTTGGTGATGGCACAACCTCGAATCAGGTCAACCCATCACACACGTATACACAGACATCGGATTAC
SW02_R1_19	CCGACGGACAGCACCTGGGATGCTAATAAGGTCTACAACACGGGTGACAAAGTCATTCATAACGGCGTTGAGTTCACTGCAAAATGGTGGACCAAAGGT
SW02_R1_20	GCTTTAACTTATAATTGGAATTTCGGTGATGGCTCAAGCAGTATTAGCGCCAATCCGAGCCATACCTACACATCTGCGGGATCATATACGGTTACACTT
SW02_R1_21	ATAAATAAAGTTTTTGCAACTTTTGATGATCATAAATCAATAAAGCTTAAATCTCAATATGCATTGGATAAAAAATTAGGTGGAATTATGTTTTGG
SW02_R1_22	CCAAAATTAAAAGTATTAGTTTCCTTGGGAGGTTGGGGAGGATGTGAGACTTGCTCTGATATTTTTAGTTCAAAAAAAGCTCGAACTGAGTTTGCA
SW02_R1_23	CTTACATTATTAAATGTTATAAATAAAAAAAAGAAATACCCAAAATTAAAAGTATTAGTTTCCTTGGGAGGTTGGGGAGGATGTGAGACTTGCTCTGAT
SW02_R1_24	GGTTTATTAAATGCTGGTGTCCCAGCAAGCAAGCTGGTCGTTGGTGTTGCAATGTATGGTCGCGGATGGACAGACGTATCCGGCGTAGCAGGTAATAAC
SW02_R1_25	CAGTTCACGAGTGATGTGGTGGATATTTTTAAAACGTATGAGTTCTTTAGTGTTGTGGATTTTGATTGGGAATATCCAGGTGGTGGCGGCGATTCAGGT
SW02_R1_26	AAGACCTACGAGTTCTTCAGTGTTATTGATTTTGATTGGGAATACCCCGGTGGTGGTGGGGACCCCGGTAATGCATCGAGTTCAAACGATGGGACAAAC
SW02_R1_27	ATGAAATTTGCAATAAGCAGTGTTAAACTTATGAAAAAACATGGCTTTGACGGGGTAGATTTAGATTGGGAATTTCCTGGACAAAGAGGAGAAGAT
SW02_R1_28	ATTTACCAGGCAGGTGATCAGGCGCGTTATCAAGGCAAGCTCTACGAAGCCAAATGGTGGACCCGTGGCACGTCACCTAGCAGCAATGACCCTTGG
SW02_R1_29	GAAGGTCTAGCAGCGCACTATCAGATTCCTATCGAAGCCGATGAGACCAATACCTGTTGGCAACAAACGCCTTACGGTAGCTTAAACCTTAACGGT
SW02_R1_30	AATTCTTGGCAGTGGTACTTCGGTGATGGTGGCAATGCTACATCGCCGAATCCGCAGCATACTTATGCTAACAAAGGAACCTACATCGTAACCCTACTC
SW02_R1_31	AAACATGGCTTTGACGGGGTAGATTTAGATTGGGAATTTCCTGGACAAAGAGGAGAAGATAATGATTTTAGACCCTCAGATAAAGAAAATTTCAAC
SW02_R1_32	GTTAAACTCATGAAAAAACATGGCTTTGACGGGGTAGATTTAGATTGGGAATTTCCCGGACAAAGAGGAGAAGACAATGATTTTAGACCCTCAGATAAA
SW02_R1_33	GAAGATAATGATTTTAGACCCTCAGATAAAGAAAATTTCAACCTTCTTTTAGAGGAAGTTAGAAATGAATTAGAGAAACAGGGAGCATTAGATAAG
SW02_R1_34	GGCTTTGACGGGGTAGATTTAGATTGGGAATTTCCTGGACAAAGAGGAGAAGATAATGATTTTAGACCCTCAGATAAAGAAAATTTCAACCTTCTTTTA
SW02_R1_35	GTAGATTTAGATTGGGAATTTCCCGGACAAAGAGGAGAAGACAATGATTTTAGACCCTCAGATAAAGAAAATTTCAACCTTCTTTTAGAGGAAGTT
SW02_R1_36	AGAGGAGAAGATAATGATTTTAGACCCTCAGATAAAGAAAATTTCAACCTTCTTTTAGAGGAAGTTAGAAATGAATTAGAGAAACAGGGAGCATTAGAT
SW02_R1_37	GGCTTTGACGGGGTAGATTTAGATTGGGAATTTCCTGGACAAAGAGGAGAAGATAATGATTTTAGACCCTCAGATAAAGAAAATTTCAACCTTCTTTTA
SW02_R1_38	CAAAGAGGAGAAGACAATGATTTTAGACCCTCAGATAAAGAAAATTTCAACCTTCTTTTAGAGGAAGTTAGAAATGAATTAAAGAAACAGGGAGCATTA
SW02_R1_39	GTAGATTTAGATTGGGAATTTCCTGGACAAAGAGGAGAAGATAATGATTTTAGACCCTCAGATAAAGAAAATTTTAACCTTCTTTTAGAGGAAGTT
SW02_R1_40	TGGGAATTTCCTGGACAAAGAGGAGAAGATAATGATTTTAGACCCTCAGATAAAGAAAATTTCAACCTTCTTTTAGAGGAAGTTAGAAATGAATTAGAG
SW02_R1_41	GATTTAGATTGGGAATTTCCTGGACAAAGAGGAGAAGATAATGATTTTAGACCCTCAGATAAAGAAAATTTCAACCTTCTTTTAGAGGAAGTTAGAAAT
SW02_R2_1	TTTAATGCAGATGGAATTGATCTTGATTGGGAGTATCCAGGAATTTCTGGTTTTCCCGGTCATAGTTACAAACCTGAAGATCGTGAAAACTTTACAGAC
SW02_R2_2	ATAATAGAATCGTTTAATGCAGATGGAATTGATCTTGATTGGGAGTATCCAGGAATTTCTGGTTTTCCCGGTCATAGTTACAAACCTGAAGATCGT
SW02_R2_3	CAATCAATTGATATTAAAGTACAATATGCAAAATCGCTAAATTTAGCTGGTGTAATGATTTGGGAATTATCTCAAGATGCTCGTAATACCGACCAAGGA
SW02_R2_4	TATATGCTTGGGCCAAATAAAACGGGCGTTAATGGCTTTGAATATGGTTATGATAGCCAAGCTGAAGCACCTTGGGTT
SW02_R2_5	GCATCAGATGCAGGAGATGGCGATCTTACCAGTTCTATAGTTGTCAGTGGGAGTGTTGATACTAGTACAATAGGCACTTATACGCTTACTTATGATGTT
SW02_R2_6	GAGAAATGTGTTACCAACTTCTACCAATCTCATGCAGGTTGGCCTGAAGTTCGCGTTGTCGATAAATTAGACCCAGTCGATCCGGTTGACCCACCTGTA
SW02_R2_7	CAACAATATCAGCCAAATGCTATAACTGTTTCTTGGACTGCTTCCACAGATAACATAGGAGTAACAGGTTACAATGTTTATTTAGACGGTATTTTA
SW02_R2_8	GGCGGCATGATGTTCTGGGCGCTCTCCAACGACGCCGCAGGTGAGCAAAGCTTGATCACGGCAGCTCACGATCTCCTACTCGGCGGCAGCAGCTAC
SW02_R2_9	GCGATGACCCATCTCAACTACAGCTTCTTTGATGTGAAGGCCGATGGCTCTGTTGAGCTTTTTGATACCTATGCAGCACAGGAGAAGCGCTTTGATGCA
SW02_R2_10	GAAGATGCCAATCAAGATGGAATCGTCAATGATGGAGAAACAGATCCTCTTAATCCCGATACAGATGGCGACACCTTAAAAGATGGGCAGGAAGACACT
SW02_R2_11	GTCGCCTTTGACGCTTCGGGGTCCAGCGACCCCGACGGTGAACTCGTCGACTACCGGTGGGACTTCGGTGACGGGTCGAGCGACACAGGCCAGACC
SW02_R2_12	CAACCTGCAGGCTTGAGCACTTACAACTGGGATTTTGCAGACGGATCTACAGGTAGTGGTTTAAACGTGACACACACTTATTCAAGTATTGGAACCTAT
SW02_R2_13	GATTTCACAAATTTATCAACAGGAACAAACTTGACATATGAATGGGATTTTGGTGATGGCACAACCTCGAATCAGGTCAACCCATCACACACGTATACA
SW02_R2_14	AATTGGAACTTTGGTGATGGCAGCAGCAGCACTTCACAGAACCCCAGCCATAGCTATGAAGGCGACGGTAGCTACACGGTTTCACTGACGGTCACGGAC
SW02_R2_15	CTTACATTACTAAATGTTATAAATAAAAAAAAGAAATACCCAAAATTAAAAGTATTAGTTTCCTTGGGAGGTTGGGGAGGATGTGAGACTTGCTCT
SW02_R2_16	AAAGATAGTCTTACATTACTAAATGTTATAAATAAAAAAAAGAAATACCCAAAATTAAAAGTATTAGTTTCCTTGGGAGGTTGGGGAGGATGTGAGACT
SW02_R2_17	GATTACAGAGATCTGATCACTGGTGTGGAGAGCGGGTCCTACGACCTCATCTGGGACGATCAGGCCAAAGCCGCTTTCGCTTACAACGAAACCGCTGGA
SW02_R2_18	ACAGCTCAAGATGCAGTGGATGGTGATCTCACCAGTAGTATTGTGGTCACAGGCACTGTGGATCTCAATACGGTTGGTACCTATACATTGACCTAC
SW02_R2_19	GATAATTATGATGGTGATTTAACCTCAAGTATAGTGGTTACAGGATCTGTTGATATAAATACTGTTGGGACATATACAATAAGTTATGATGTTACAGAT
SW02_R2_20	GATCCTGGCGCTACAGCTCAAGATGCAGTGGATGGTGATCTCACCAGTAGTATTGTGGTCACAGGCACTGTGGATCTCAATACGGTTGGTACCTAT
SW02_R2_21	GCAACTTATGATTGGGATTTTGGAGATGGTTCAGTTGATTCTGGACAGAATGTAAGCCACAATTTCTCCACGATTGGAACATTTACGGTAACGCTTAAT
SW02_R2_22	TATGATTGGGATTTTGGAGATGGTTCAGTTGATTCTGGACAGAATGTAAGCCACAATTTCTCCACGATTGGAACATTTACGGTAACGCTTAATGTAACG
SW02_R2_23	TTTGGAGATGGTTCAGTTGATTCTGGACAGAATGTAAGCCACAATTTCTCCACGATTGGAACATTTACGGTAACGCTTAATGTAACGGATTCTAAC
SW02_R2_24	GGCTTATTTGCGTGGGAAATTGATGCAGACAACGGTGACATATTAAATGCGATGCATGAAGGTCTTGCCGGAAAATCAACGCCAGTTCCTCCTAAAAAC
SW02_R2_25	GTATATGGCCGCGATTATTATGTGGAGGACTTGCCCGCAGAAAACCTGACCCATCTTTTATATGGTTTTGTGCCAATCTGTGGTGGAGATGGTATTAAT
SW02_R2_26	CCTGGACAAAGAGGAGAAGATAATGATTTTAGACCCTCAGATAAAGAAAATTTCAACCTTCTTTTAGAGGAAGTTAGAAATGAATTAGAGAAACAG
SW02_R2_27	GGCTTTGACGGGGTAGATTTAGATTGGGAATTTCCTGGACAAAGAGGAGAAGATAATGATTTTAGACCCTCAGATAAAGAAAATTTCAACCTTCTT
SW02_R2_28	GATTTAGATTGGGAATTTCCTGGACAAAGAGGAGAAGATAATGATTTTAGACCCTCAGATAAAGAAAATTTCAACCTTCTTTTAGAGGAAGTTAGA
SW02_R2_29	GATTTAGATTGGGAATTTCCTGGACAAAGAGGAGAAGATAATGATTTTAGACCCTCAGATAAAGAAAATTTCAACCTTCTTTTAGAGGAAGTTAGAAAT
SW02_R2_30	TGGGAATTTCCCGGACAAAGAGGAGAAGACAATGATTTTAGACCCTCAGATAAAGAAAATTTCAACCTTCTTTTAGAGGAAGTTAGAAATGAATTAAAG
SW02_R2_31	GTAGATTTAGATTGGGAATTTCCTGGACAAAGAGGAGAAGATAATGATTTTAGACCCTCAGATAAAGAAAATTTTAACCTTCTTTTAGAGGTAGTTAGA
SW03_R1_1	GGAATTGATCTTGATTGGGAGTATCCAGGAATTTCTGGTTTTCCCGGTCATAGTTACAAACCTGAAGATCGTGAAAACTTTACAGACTTAATAATT
SW03_R1_2	CTTGATTGGGAGTATCCAGGAATTTCTGGTTTTCCCGGTCATAGTTACAAACCTGAAGATCGTGAAAACTTTACAGACTTAATAATTCAGCTAAGAAAG
SW03_R1_3	GATCTTGATTGGGAGTATCCAGGAATTTCTGGTTTTCCCGGTCATAGTTACAAACCTGAAGATCGTGAAAACTTTACAGACTTAATAATTCAGCTAAGA
SW03_R1_4	TGGTCTGTTAACTGGGATCAAGGTAAAAATAGTGCTGGAGTTGGTTATAATGGTGGTTTTGCTAACTCATATGCAGACTTAATTGGAACTGGCTCAACT
SW03_R1_5	GAAAGCAGAATAAAATTTGCAAAAAGCAGTGTTAAACTCATGAAAAAACATGGCTTTGACGGGGTAGATTTAGATTGGGAATTTCCCGGACAAAGA
SW03_R1_6	ACGATAAATTCTGTAGATATAGCATGGAGTGCATCTACAGACAATGTGGGTGTAACAGGATATGAGGTGTTTTTGGATGGAACTAGTATAGCAACCACA
SW03_R1_7	GCGATGACCCATCTCAATTACAGCTTTTTTGATGTCAAAGCCGATGGCTCTGTTGAGTTGTTTGATGCCTATGCGGCGCAAGAAAAGCGGTTTAGT
SW03_R1_8	CTCTACACAGGTACCCGTGAACGGTTGTCCGTTGTTGATACCGAACAGGGACTATTGATTCGTTTTGAACCCACAGATCAGAGCATTCTTCTGGAAGGT
SW03_R1_9	GTTGATCTGAATAAAGTGGTTTTAGGAGCTCCGGCTTACACCCGTGCTTGGGGAGGTGTCGAGGATGGCGGGACCTTTGGCTATCAACAGTTAGGA
SW03_R1_10	ATTGAAATCTCCATCGCCACTGCTGGTGGGGCAGAGAAGCTCGCTAATCTCAATCTTGAGGGAATTGATCCACACGTTGATTTCTACAACGTGATG
SW03_R1_11	AATCAAGATATAGGTGAATGGGATACAAGTAGTGTTACTAATATGGGGGGTATGTTTTATCAAGCATCAGCTTTTAATCAAAATAATCAAATTGGT
SW03_R1_12	AATGTAACTAATATGGATGGAATGTTTTATAATGCTGACATCTTCAATCAAAATATTTCTAACTGGAATACATCGAAAGTAGATAACATGGGTAGCATG
SW03_R1_13	AATTGGAATACTTCTAATGTTACAAGTATGGAGGATCTATTTGGAGATAATAGTTCTTTCAATCAAGATCTTAGTTCTTGGAATGTGAGTAACGTAACC
SW03_R1_14	GATGTGTCTAATGTAACTAATATGGATGGAATGTTTTATAATGCTGACATCTTCAATCAAAATATTTCTAACTGGAATACATCGAAAGTAGATAACATG
SW03_R1_15	ATATCTAGCTGGAATACTTCAAAAGTGACTACAATGAAAGAGATGTTCCTCAGCGCAACTGGCTTTAATCAAAACATTGGTAATTGGAATACTTCTAGT
SW03_R1_16	CAAGATATTGGTGATTGGGACACTTCAAATGTGACCAATATGAGTTTTATGCTTACTGGTACAGATGAATTTAATCAAAATATAGGATCATGGGATGTT
SW03_R1_17	TTCTGGGAAGCCCAAAAGTTCAACCAAGATATCAGCAACTGGGACACGTCGAAGGTGACCAGCATGAAAGCTATGTTCAATGGTGCCAAGTCCATG
SW03_R1_18	AAGGTGACAAGTATGTTTAGAATGTTTTTTAAAGCATCTTCCTTTAACCAACCCATTGGAAATTGGAACACTAGCAATGTGAATCATATGGGTTATATG
SW03_R1_19	AATATGGATGGAATGTTTTATAATGCTGACATCTTCAATCAAAATATTTCTAACTGGAATACATCGAAAGTAGATAACATGGGTAGCATGTTTAAA
SW03_R1_20	GTGTCTAATGTAACTAATATGGATGGAATGTTTTATAATGCTGACATCTTCAATCAAAATATTTCTAACTGGAATACATCGAAAGTAGATAATATGGGT
SW03_R1_21	CAAGATATAAGTTCTTGGGATGTTAGTAATGTTAATAATATGCAAGCTATATTTTATTTTGCTACAAATTTTAATCAACCTATTGAAAGCTGGAAT
SW03_R1_22	GCTGAAAAACTTAATTTCAATCAACCAATAGGCAATTGGGATGTGAGTAATGTAACTGATATGGAAGAAATGTTTTACACTGCTTATAATTTTAAC
SW03_R1_23	GATGAGATGTGGTATATGTTTTATAATGCGTCAAATTTTAATCAACCTTTAGGAAATTGGAATGTAAGTGGTGTAAATAATATGTATTCAATGTTTAGC
SW03_R1_24	ACTAATATCCGTTCCATGTTCATTGGAGCCTATGCATTTAACGGAAATATATCAAATTGGAATACGGCAAATGTAACCAACATGAGGGCCTTATTTTAT
SW03_R1_25	AGTAATGTGACTATTATGGAAAATATGTTTGATACTGCAGATAATTTCAATCAACCATTGAATGATTGGGATGTTAGTAATGTGACTGATATGGAAAGG
SW03_R1_26	TGGGATACTTCTAGTGTAACTACCATGCGTGTAATGTTTGATCAAGCAGATGCATTCAATCAAGATATTGGTAACTGGAATACTTCTAATGTAACT
SW03_R1_27	GTGGGTCATGTTACCAGTATGAAAAACATCTTCGCTTATGCGCAAAAGTTCAATCAAGACATCTCCAACTGGGACGTGTCCCGAGTTACGGGTATG
SW03_R1_28	ACATTCAACAGTGATATATCTTCTTGGGATGTAAGTAGTGTTAATAATATGCAGCAAATGTTTAGAGGTGCTACAAACTTCAATCAACCTATTGGGTCT
SW03_R1_29	AAGACCTTCAACCAGAACATCGGAGGGTGGGATACCAGCGCCGTCACGAACATGAGCTTCATGTTCTACGACGCCCTTGCCTTCAACCAGAACATC
SW03_R1_30	ATGGGATCCATGTTTTATGGTGCCTCATCTTTCAATAAGGATATAAGCAATTGGAATACAAGTGCCGTAACTGATATGGTTAATATGTTCCGTGGTGCT
SW03_R1_31	TCTTTCAATCAACCCATTGGAGATTGGGATGTAAGTAGTGTTACTGATATGGAAGCTATGTTTTATCAAGCAATAGCTTTTAATCAAAATATATCAAGT
SW03_R1_32	ACCAACATGCAAGGGACGTTTTTCAGAGCAGCTGACTTTAATCAAGACATTGGTGACTGGGATACTTCCAATGTAACAAATATGAGATACATGTTT
SW03_R1_33	CTGTCTAAATCCTACCCAGGTGACACTTGGTACGACGATGTAACCGGTGAAAACTACAACGGTAACTTCGGCCAGATGCGCAAACTGAAAGCCCAGTAC
SW03_R1_34	TGGGACTTTGGAGACGGCACCACTTTTTCAGGCGTTAATGCCACCCACACCTACGCTGCAGCAGGGGATTATACCATAACATTAGACATATATAAT
SW03_R1_35	TCAACAGATGATGGCAGTGTTATGAGCTGGAATTGGAACTTTGGTGATGGCAGCAGCAGCACTTCACAGAACCCCAGCCATAGCTATGAAGGCGAC
SW03_R1_36	ATAAATAAAGTTTTTGCAACTTTTGATGATCATAAATCAATAAAGCTTAAATCTCAATATGCATTGGATAAAAAATTAGGTGGAATTATGTTTTGGCAG
SW03_R1_37	AAAAAAGATAGTCTTACATTACTAAATGTTATAAATAAAAAAAAGAAATACCCAAAATTAAAAGTATTAGTTTCCTTGGGAGGTTGGGGAGGATGTGAG
SW03_R1_38	GGTGATGGTGGTGATGTTGCTGGTGGTAATAATGGTGGTGATAGTGGTGGTGATAATAATGGTGGTGATGGTGATAATAGTGGTGGTGATGGTGGTGTT
SW03_R1_39	TTCAATCTCACAACTGATCGTCTTGATTTTGGTGAGATTTCCGTTCACGGCCTCATTCTTGGGTCCTTGCCTGATGGCACCGCAGCGATTGTTAATCCC
SW03_R1_40	TTTAATACGGTTGATTTTGACTGGGAATATCCCGGTGGTGGTGGTGATGCGGGCAATGCATCGAGTGCCAATGATGGGGCCAATTTTGCCCTAGTGCTT
SW03_R1_41	GTTAGTGATGTGGTGGATATTTTTAAAACGTATGAGTTCTTCAGTGTTGTGGATTTTGATTGGGAATATCCCGGTGGTGGTGGTAATGCAGGGAATGCG
SW03_R1_42	CTCTACACAGGTACCCGTGAACGGTTGTCCGTTGTTGATACCGAACAGGGACTATTGATTCGTTTTGAACCCACAGATCAGAGCATTCTTCTGGAAGGT
SW03_R1_43	AAGCCATTAAATGCGCCGCTTAAAGAAAATAACAAACCGCATACGAATACCACTGGAAAAGTTGTGGGGAGCTATTTCGTCGAGTGGGGCGTGTATGGC
SW03_R1_44	AAGCCATTAAATGCGCCGCTTAAAGAAAATAACAAACCGCATACGAATACCACTGGAAAAGTTGTGGGGAGCTATTTCGTCGAGTGGGGCGTGTATGGC
SW03_R1_45	GATCCTGGCGCTACAGCTCAAGATGCAGTGGATGGTGATCTCACCAGTAGTATTGTGGTCACAGGCACTGTGGATCTCAATACGGTTGGTACCTATACA
SW03_R1_46	TGGGACTTTGGAGACGGCACCACTTTTTCAGGCGTTAATGCCACCCACACCTACGCTGCAGCAGGGGATTATACCATAACATTAGACATATATAAT
SW03_R1_47	AAACATGGCTTTGACGGGGTAGATTTAGATTGGGAATTTCCCGGACAAAGAGGAGAAGACAATGATTTTAGACCCTCAGATAAAGAAAATTTCAAC
SW03_R1_48	TGGGAATTTCCCGGACAAAGAGGAGAAGACAATGATTTTAGACCCTCAGATAAAGAAAATTTCAACCTTCTTTTAGAGGAAGTTAGAAATGAATTAAAG
SW03_R1_49	GAATTTCCCGGACAAAGAGGAGAAGACAATGATTTTAGACCCTCAGATAAAGAAAATTTCAACCTTCTTTTAGAGGAAGTTAGAAATGAATTAAAG
SW03_R1_50	TTTGACGGGGTAGATTTAGATTGGGAATTTCCTGGACAAAGAGGAGAAGATAATGATTTTAGACCCTCAGATAAAGAAAATTTCAACCTTCTTTTAGAG
SW03_R1_51	CAAAGAGGAGAAGATAATGATTTTAGACCCTCAGATAAAGAAAATTTCAACCTTCTTTTAGAGGAAGTTAGAAATGAATTAGAGAAACAGGGAGCATTA
SW03_R1_52	CAAAGAGGAGAAGATAATGATTTTAGACCCTCAGATAAAGAAAATTTCAACCTTCTTTTAGAGGAAGTTAGAAATGAATTAGAGAAACAGGGAGCA
SW03_R1_53	CATGGCTTTGACGGGGTAGATTTAGATTGGGAATTTCCCGGACAAAGAGGAGAAGACAATGATTTTAGACCCTCAGATAAAGAAAATTTCAACCTT
SW03_R1_54	AAACATGGCTTTGACGGGGTAGATTTAGATTGGGAATTTCCTGGACAAAGAGGAGAAGATAATGATTTTAGACCCTCAGATAAAGAAAATTTCAAC
SW03_R1_55	GATTTAGATTGGGAATTTCCTGGACAAAGAGGAGAAGATAATGATTTTAGACCCTCAGATAAAGAAAATTTCAACCTTCTTTTAGAGGAAGTTAGAAAT
SW03_R1_56	CCTGGACAAAGAGGAGAAGATAATGATTTTAGACCCTCAGATAAAGAAAATTTCAACCTTCTTTTAGAGGAAGTTAGAAATGAATTAGAGAAACAG
SW03_R1_57	GGGGCGTACCTCCGGGTCATCGACGACACGCGCGCGACGCTGGACCTGCTGCACGTGCAGCTGTACAACAACGGGGGGCTGTGGCATCCCTACGGC
SW03_R1_58	CCTCAAAACTTAGTGGCATCTAATATTACAACAAACAGTTTAGATTTAAATTGGGACGCATCTACAGATAATGTTGGTGTTTCAGAATATGAAGTGTTT
SW03_R2_1	GATATAATAGAATCGTTTAATGCAGATGGAATTGATCTTGATTGGGAGTATCCAGGAATTTCTGGTTTTCCCGGTCATAGTTACAAACCTGAAGAT
SW03_R2_2	ATAGAATCGTTTAATGCAGATGGAATTGATCTTGATTGGGAGTATCCAGGAATTTCTGGTTTTCCCGGTCATAGTTACAAACCTGAAGATCGTGAA
SW03_R2_3	ATAATAGAATCGTTTAATGCAGATGGAATTGATCTTGATTGGGAGTATCCAGGAATTTCTGGTTTTCCCGGTCATAGTTACAAACCTGAAGATCGT
SW03_R2_4	ACTTTTGGGATGACAACTAACATTATGGACTATTGTGACTTTGTTTCATTTTTTGGTTATGATTTTGGTGGAAATTGGAACGATAAAACCTGTTAC
SW03_R2_5	TCAGGAGCTCCATTTCTCTATTTTAATGAGATGGTTAATTCGAATTACAATGTAATTATGTATTCGTTTATAGAAACTGTTGGACAAAATGGCTAT
SW03_R2_6	GATCAGAGAACTCCAGACATTTCTAACGTAATTCAGGAAATCGTAGATCGAAATGGTTGGGCTTCTGGAAATAATTTGGCTATTATCGTTGAAGGTTCA
SW03_R2_7	CTTCGTCTGTCGGAAATGTCGGACGCGTGGGACGTCGTCGATATCGCGTTTGCTGATAATGATCGAAACGCGGACGGGACGGTGCACTTCAACCTC
SW03_R2_8	ATTAATGTGATGTGTTATGATTTTTACCACGGTTGGTATTATCAAACTGGTCATCATGCTAACTTATATCCATCAAAAAAAGAAAGATTTAAAGGA
SW03_R2_9	AAAAATGCTCATAAGTTTTTAGATTTTATTAATGTGATGTGTTATGACTTTTACCATGGGTGGTATTATCAAACAGGTCATCATGCGAACCTATAT
SW03_R2_10	AAAGAAAGCAGAATGAAATTTGCAATAAGCAGTGTTAAACTTATGAAAAAACATGGCTTTGACGGGGTAGATTTAGATTGGGAATTTCCTGGACAAAGA
SW03_R2_11	CCCTCAGATAAAGAAAATTTCAACCTTCTTTTAGAGGAAGTTAGAAATGAATTAGAGAAACAGGGAGCATTAGATAAGAAACATTATTTACTAACA
SW03_R2_12	TGGTATGATGCCGGCGATTTTGGCAAATATGTCGTTAATGGCGGGATCGCTGTTGCGCAGGTTCTTTCAACTTACGAACGCGCACTTTATTAC
SW03_R2_13	GCTACTGCATTAGATAATTATGATGGTGATTTAACCTCAAGTATAGTGGTTACAGGATCTGTTGATATAAATACTGTT
SW03_R2_14	GATGGTGATGGTATTGCAGATGAAAATGATACGGATGATGATAATGACGGGGTGCCCGATACTATAGATCGCTTCCCACTAGATCCAACAGAGAGCATA
SW03_R2_15	AGACCAGGAGACAGTGATGGAGATGGTATAGCGGATGTGATTGACCCTGATGATGATAACGATGGGGTGCCTGATACTATAGATCGCTTCCCTCTAGAT
SW03_R2_16	AGTGATCAGGACGGGGATGGTATACCAGACCTTTTAGACCCTGATGATGATAATGATGGGGTACCGGATAGAACCGACACCTTCCCTTACGATCCTACA
SW03_R2_17	TATGATGGCGACGGTATACCAAATGATATTGATCCGGATGATGATAATGACGGGGTTCCAGATAGCAAAGATCGCTTCCCTTTTGATCCGACAGAGAGT
SW03_R2_18	GATGATCATAAATCAATAAAGCTTAAATCTCAATATGCATTGGATAAAAAATTAGGTGGAATTATGTTTTGGCAGTTAATGAATGATAAGAAGAAA
SW03_R2_19	TATCCCGGTGGTGGTGGTAATGCAGGGAATGCGTCGAGCGCTAACGATGGGGCCAACTTTGCCTTAGTGCTTGAGCAGTTACGCGCTGAGCTTGAT
SW03_R2_20	ACAATGTTTTTAGATGCAATATCCTTCAATCAAGACATAAGTAATTGGAACGTCAGTAATGTAACAAATATGAGAGCTATGTTTCAAGATGCTCAA
SW03_R2_21	AGTAGTGTTACTAATATGGGGGGTATGTTTTATCAAGCATCAGCTTTTAATCAAAATATATCAAATTGGTGTGTTACAAATATTGCTTCAGAGCCA
SW03_R2_22	GATGCACCATTTTTCAATCAACCTATTGGAGATTGGGTTGTGAGTAGTGTTACTGATATGGAAGCTATGTTTTATCAAGCATCAGCTTTTAATCAAAAT
SW03_R2_23	GATCTTAGTAATTGGAATACTGTTTCGTTAACTAATATTGGTCAAATGTTTGCTGGTGCCACTTCATTTAACCAAGACATAGGAAATTGGAATATAAGT
SW03_R2_24	AGTAGTGTGACTACTATGAGAAGTATGTTTGAGAATGCATATGATTTCAATCAACCCCTCAATGATTGGGATACAAGTAATGTGACTACTATGAGA
SW03_R2_25	ACTTCTAGTGTAACTACCATGCGTGTAATGTTTGATCAAGCAGATGCATTCAATCAAGATATTGGTAACTGGAATACTTCTAATGTAACTGCTATGGAT
SW03_R2_26	TGGGATACAAGTAGTGTTACTAATATGGGGGGTATGTTTTATCAAGCATCAGCTTTTAATCAAAATATATCAAATTGGTGTGTTACAAATATTGCT
SW03_R2_27	CAATATGCTCCTGATTTTAATCAAAATATAAGTTCTTGGGATACAAGTAATGTTACTAATATGAATGGTATGTTTGAAGGCGCTACTGATTTTAATCAA
SW03_R2_28	GATGTGTCTAATGTAACTAATATGGATGGAATGTTTTATAATGCTGACATCTTCAATCAAAATATTTCTAACTGGAATACATCGAAAGTAGATAAC
SW03_R2_29	CAATGGAATGTAAGTAGGGTAACCAATATGAACCATATGTTTTGTGGTTCTAAATCTTTCAATCAAAATTTAGGAAGATGGGATGTGAATAATGTTACT
SW03_R2_30	AACACGAGCAACGTGACAAACATGGAAAACATGTTCAAGGGCGCCACCAATTTTAATCGAGACATTGGCGAGTGGGACACGAGCGCGGTGACAAGCATG
SW03_R2_31	ATGAGTGGGATGTTCGTTGAAGCTAAATCTTTCAATCAAGACATAAGTGAATGGAATACAAGCAATGTTACTTCTATGGAGTATATGTTTTTTGGGGCA
SW03_R2_32	TTTAACCAACCCATTGGAAATTGGAACAGTAGCAATGTGAATCATATGGGTTTTATGTTTAGAGAGGCATCATCTTTCAATCAAGATATAAGTACT
SW03_R2_33	ACTAATATGGGGGGTATGTTTTATCAAGCATCAGCTTTTAATCAAAATATATCAAATTGGTGTGTTACAAATATTGCTTCAGAGCCATTTGAGTTT
SW03_R2_34	CGTAAAGTGACGAGCATGAACTCCATGTTCTGGTCAGCGGACAGTTTTGATCAAGCAATTGGTAACTGGAATACTACGAATGTGACGGACATGCAG
SW03_R2_35	GATATATCGAACTGGAATACGGCTAGTGTAACCAACATGCAAGGGACGTTTTTCAGAGCAGCTGACTTTAATCAAGACATTGGTGACTGGGATACTTCC
SW03_R2_36	GATCTAAGTGGTTGGGTCACTGCCAGCGTGACCAACATGGAGAGACTATTTTATAAGGCGGACGCCTTCGATAGCCCAATTGGCAATTGGAACACC
SW03_R2_37	GCTGCACTGTCTAAATCCTACCCAGGTGACACTTGGTACGACGATGTAACCGGTGAAAACTACAACGGTAACTTCGGCCAGATGCGCAAACTGAAA
SW03_R2_38	TCTGTGGTTATTGAAAACTTTGAATGGGACTTTGGAGACGGCACCACTTTTTCAGGCGTTAATGCCACCCACACCTACGCTGCAGCAGGGGATTATACC
SW03_R2_39	CTTACATTACTAAATGTTATAAATAAAAAAAAGAAATACCCAAAATTAAAAGTATTAGTTTCCTTGGGAGGTTGGGGAGGATGTGAGACTTGCTCT
SW03_R2_40	GTTTTTGCAACTTTTGATGATCATAAATCAATAAAGCTTAAATCTCAATATGCATTGGATAAAAAATTAGGTGGAATTATGTTTTGGCAGTTAAAG
SW03_R2_41	GTCATGACGGCGGTGTCTGTCTTTGAAGAGGCTGGGGTTGCCCTCAGTAAGGTTGTTTTAGGGGCTCCCGCATACACCCGGGCTTGGGGTGGTGTTGAG
SW03_R2_42	CACGAGTGCGGTGTACAAGAACGAGTCGATGATTTTGACCCAGAAACGACAAAGCTAAGTTTCCTTTACTTTGGGACACGCGAACGCCTGAGC
SW03_R2_43	CTGATCACGGGTGTGGAGAGCGGGTCCTACGACCTCATCTGGGACGATCAGGCCAAAGCCGCTTTCGCCTACAACGAAACCGCTGGAATCTGGAGT
SW03_R2_44	TTTGCAAAAAGCAGTGTTAAACTCATGAAAAAACATGGCTTTGACGGGGTAGATTTAGATTGGGAATTTCCCGGACAAAGAGGAGAAGACAATGAT
SW03_R2_45	GCAAAAAGCAGTGTTAAACTCATGAAAAAACATGGCTTTGACGGGGTAGATTTAGATTGGGAATTTCCCGGACAAAGAGGAGAAGACAATGATTTTAGA
SW03_R2_46	GCAACGGTTAACTGGGATGTATGGAGTGGTGAAGTTACGCACTCTAAACTATTACTAGATGGTCGTGTCGTTTGGGAAGGTCAGGGTAGTACAGCAACT
SW03_R2_47	TCCCGGGAGAAGTTCGCCGCATCAGCGGTCGACTTCATCACCACCTACGGCTTCGACGGCATCGATCTGGACTGGGAATACCCGGTCTCCGGTGGTGAA
SW03_R2_48	TCTGTGGTTATTGAAAACTTTGAATGGGACTTTGGAGACGGCACCACTTTTTCAGGCGTTAATGCCACCCACACCTACGCTGCAGCAGGGGATTATACC
SW03_R2_49	TTTGGAGATGGTTCAGTTGATTCTGGACAGAATGTAAGCCACAATTTCTCCACGATTGGAACATTTACGGTAACGCTTAATGTAACGGATTCTAAC
SW03_R2_50	TGGGATTTTGGAGACGGATCTACAGGTAGTGGTTTAAACGTGACACACACTTATTCAAGTATTGGAACCTATTATGTGACCCTAAATTGCACCGAT
SW03_R2_51	ACTTATGATTGGGATTTTGGAGATGGTTCAGTTGATTCTGGACAGAATGTAAGCCACAATTTCTCCACGATTGGAACATTTACGGTAACGCTTAATGTA
SW03_R2_52	GATTGGGATTTTGGAGATGGTTCAGTTGATTCTGGACAGAATGTAAGCCACAATTTCTCCACGATTGGAACATTTACGGTAACGCTTAATGTAACGGAT
SW03_R2_53	GCAACTTATGATTGGGATTTTGGAGATGGTTCAGTTGATTCTGGACAGAATGTAAGCCACAATTTCTCCACGATTGGAACATTTACGGTAACGCTTAAT
SW03_R2_54	CCCGGACAAAGAGGAGAAGACAATGATTTTAGACCCTCAGATAAAGAAAATTTCAACCTTCTTTTAGAGGAAGTTAGAAATGAATTAAAGAAACAG
SW03_R2_55	GAATTTCCTGGACAAAGAGGAGAAGATAATGATTTTAGACCCTCAGATAAAGAAAATTTCAACCTTCTTTTAGAGGAAGTTAGAAATGAATTAGAG
SW03_R2_56	GTAGATTTAGATTGGGAATTTCCCGGACAAAGAGGAGAAGACAATGATTTTAGACCCTCAGATAAAGAAAATTTCAACCTTCTTTTAGAGGAAGTT
SW03_R2_57	TTTCCTGGACAAAGAGGAGAAGATAATGATTTTAGACCCTCAGATAAAGAAAATTTCAACCTTCTTTTAGAGGAAGTTAGAAATGAATTAGAGAAACAG
SW03_R2_58	TTTGACGGGGTAGATTTAGATTGGGAATTTCCTGGACAAAGAGGAGAAGATAATGATTTTAGACCCTCAGATAAAGAAAATTTCAACCTTCTTTTA
SW03_R2_59	GTAGATTTAGATTGGGAATTTCCTGGACAAAGAGGAGAAGATAATGATTTTAGACCCTCAGATAAAGAAAATTTCAACCTTCTTTTAGAGGAAGTT
SW03_R2_60	GTAGATTTAGATTGGGAATTTCCTGGACAAAGAGGAGAAGATAATGATTTTAGACCCTCAGATAAAGAAAATTTCAACCTTCTTTTAGAGGAAGTTAGA
SD01_R1_1	TACAATACAGATGGGATAGATATGGATTGGGAATATCCGGGTATTGAGGGCCATCCAGGACATCCCTGGAGACCAGAAGGAAAACAAAACTTCACA
SD01_R1_2	CAAGCTGGGCATGAATACAGCACACCAATCAAGGGTAACTACGCCATGATGATGGCGTTAAAACAGCGCAATCCAGATCTGACAATCCTCCCTTCA
SD01_R1_3	GTACAGACCATCAACACTTTTGAGTTCTCACCTCCCAGTCCTGATCCGGCGGGCATCGTTTACCTTCCGGGCAGCAACACGCTCTTGATC
SD01_R1_4	ACCGTCTGGTCGGTTCTGAACGGCCCCGGCACGGTGACCTTCGGCAACGCGAACGCCGTCGATACCACCGCGACCTTCAGCGCAACGGGCGTCTAC
SD01_R1_5	TCCGGCCCCGGCGTCGTGACCTTCGAAGACGCCACCGCGCTGGCCACCGGCGCGACCTTCTCCTCCGCCGGCGACTACACCCTGCGCCTCACC
SD01_R1_6	GGCGAGGCAGGGACTGACCAACAGACCTCGGATATTGCTACTGTGATTCAAGAAATTGTTAATCGTCCTGGTTGGTCTAGTGGAAACTCATTG
SD01_R1_7	GACACGGTCGGTGAGGCCGGGCCGGACCAGCGGACGCCGGACATCGCGGCGGTCATCCAGGAAATCGTGAACCGGCCCGGTTGGGTCAGCGGCAAC
SD01_R1_8	AATTTGGATGGTACCGTGATTGATGATGGAATGCCCGATCCCCCGGGAGTAGTAACTACAACCTGGAGTGTAGTGAATGGCCCAGGCACTGTGACC
SD01_R1_9	ATTCAGGAAATCGTGAACCGACCCGGTTGGTCTAGCGGCAACGCGCTGGCGATTATTATCACCGGTACGGGAAAACGCGTCGCCGAGTCGTTCAAC
SD01_R1_10	GTGGTGGGCGCGGCGGGCCCGGATCAGCGCACGCCGAACCTCGCCGCCGTGGTTCAGGAGATCGTCAACCGCCCCGGCTGGTCGTCGGGGAACGCGCTG
SD01_R1_11	GACATCGCCTCGGTCATTCAGGAGGTTGTCTCCCGTCCCGGTTGGGCCAGTGGCAACTCACTGGCAATTATTGTCACCGGCCTGGCACACGAACGGCTG
SD01_R1_12	GCAGGCCCGGATCAGCGAACTCCAGATATCAGATCCATTATTCAGGAGATTGTCGATCGTCCCGGTTGGACC
SD01_R1_13	AATTGGAGCAAAGCGAGTGGTCCTGGCACCGTGAACTTTGCCAATGCAACTGCCGCCCAAACGACGGCCACGTTCAGCCAGGCGGGCACCTACGTATTG
SD01_R1_14	GTTACCGATGACGGGTTGCCTAATCCCCCCGGAACGGTCACCGCATCCTGGAGCCAGATCAGTGGGCCGGGTACTGCTACCTTTGCCGCTGCCAACGCG
SD01_R1_15	CTGCAGGGCTCCGCAGTCGATGACGGCCTGCCAGCGCCTCCCGGCGCGCTCGTGACGACCTGGAGCCAGTTGAGCGGGCCCGGCCCCGTGGTCTTCGGC
SD01_R1_16	GGTAATGCGGGCCCCGATCAGCAGACGCCGGATATAAGTACGGTGATTCAGGAAATTGTCAGCCGCCCGGGCTGGGCAAGTGGTAATGACATGGTG
SD01_R1_17	GCCTCGGTCGCCTGGAGCCCCCCGGACTGGACGGCCGTGGGCGCGGCGGGCCCCGATCAGCAGACCCCGAACCTGGCCGCGGTGATCCAGGAGATCGTG
SD01_R1_18	ACGCGAAATGAGGCGGGGGTAGATCAACAGACACCAAACATTGCCTCAGTGATTCAAGAGATCGTGGATCGGCCCGGTTGGTCGAGCGGCAATTCA
SD01_R1_19	CCCGATCAGCGTACCCCGAACATCGCCAGCGTCATCCAGGAAATTGTCGACCGGCAGGGCTGGTCTAGCGGCAATTCTCTGGCGATTATCATCTCGGGG
SD01_R1_20	ACCTATACTAATTTCTTACGAGCCGCAGGAAAATACCCAGCTTTTTGCGGTTCTTACATTGATGGCCGTAATTCAGAAGCAATTTGTCGTAAATCATTA
SD01_R1_21	CCGGGTTTGGTGGCGGACTCTTGGTTGAATTTAGCTTCAGCTATTTGGTTCTTCTTAACACCACAAGCACCTAAGCCTGCCATGCTGCATGTCATTGAC
SD01_R1_22	ACCGATGGCCGTAATGCAGACGCGATTTGTAAAAAATCTATCGTTACCGCATTTGCTCATTTTGCCCAAGAAACTGGTGGTCATATCGACATCGACAAT
SD01_R1_23	GACCCTACACCTGTCGATCCTGCTCCGGTAGACCCAACACCGGTTGAACCACCTGTGACTGAGCCGCCTGTCGTTGTTGATCCATCGGTGTTTATC
SD01_R1_24	ACCGTTGAATTCAACGGCAGTAATTCAAGTGGCACCATAGACAATTACTCGTGGTCCTTCGGCGATGGAACTACTGCCGGTGGTCCAACAGCGACACAT
SD01_R1_25	AGAAATTGGACAGAATCTGTAGCGCCTTATGCACTTTATGCAGACGATGCCGGTAATTATGGACAAGCAACGCTACCCAATGGTTCATATACATTAACA
SD01_R1_26	TGCGTGGACATGATGACCCGGTACGGCTTCGACGGGCTCGACATCGACTGGGAGTACCCGGTCTCGGGCGGGCTGGACGGCGGCCGCCCGGAGGACACC
SD01_R1_27	GCTAAGGCTCCCTATCTATTCAATAGTGAAACCAACCAACTGGTTTCCTATGACGATGAACAATCGGTTAAACTCAAGTGTGAGTACACCATCGAGAAC
SD01_R1_28	AATAACTGGTCGAAGGTTGATTTGATTCGAGGTCTGCCACGTTCCGAAGAAAATCATCAGGGAAACGGTATGGTGATGTTGGGTAACAAGCTACTGATG
SD01_R1_29	GATTTGGATGCCATTAATGCCATGGCCATAAAAACAGATAGCAACGGCCGTGACTATATCTACGATATCCCCACCCTGGATGATCCTACAAGGGCTAAT
SD01_R1_30	CTGTCGCGCTCTGAAGAGAACCACGCGACAAATGGCCTCCAGCTCGACGAGTCCACCAACACGCTCTACGTGGCTTCAGGTGGTCACACGAACAAG
SD01_R1_31	GGCATGGCCCTCGACCCGGCGACCAACACGCTGTACGTGATGTCGGGTGGTCACACGAACAAGGGCGCACCGAGCAACAACTTCGCCACCACGCCGGAG
SD01_R1_32	TCTGAAGAGAACCACTCCAGCAACGGCATGCAGCTTGACGCGGCCACGAACACCCTCTATCTGGCCTCTGGTGGCTTTACCAACGCTGGCTCACCC
SD01_R1_33	GGCGTCACCGGCTATCGCATTTCACGCAATGGCACGGTGCTCACCACGACCACGGCACTGAGTTATGACGACAGTAGTCTGACGGCCGCCACCCAGTAC
SD01_R1_34	ACGGTGGTGACGCTGGACAGCATCACATTGCAGTGGCAGGCGGCCACCGACAATGTCGGTGTCACCGGCTATCGGGTGTCTCGGGATGGCCAGTTC
SD01_R1_35	GCGCCGGGATACAACGGAATCGACGTGGGCGATCCCTGGGGCGGAAACGATGGCCTCAATCAGGCCAGGATCGTCGATGGTGGGCCGGTGCAGATC
SD01_R1_36	CCGCGTTCCGAAGAGAATCACGCCGTCAACGGCATGCAGTTGGATCAGGCGACCAACACGCTCTATCTTGCCATCGGCGGCAATACGAACATG
SD01_R1_37	GGATGGGAGAAATATTTTGATCATATCGAATTATTGGAAGTGATGAAATATGTTGATTATATGAACGTAATGACCTATGATAATGCAGGAAATATA
SD01_R1_38	TTGGACGGCTCCAGCTCCACCGATCCCGAAGGCCAGAGCCTCACCTACACCTGGGTCCAGACCTCTGGACCAAGCGTCACGCTCAGTGATGCCAAT
SD01_R1_39	GCCGCCCCGGATAAGATCGAGGCCGTCGACTACGCCCAAGCCCACAAGTACATGGACTACATCTTTATCATGTCCTACGACTTCGCCGGCGCCTGGAGC
SD01_R1_40	ATGGTTAATCCACAAGCAGGTGTTGTTGTGGGCTATTGGCATAACTGGTGTGCTGGTGGTGGTTACAAAGGTGGCGTAGCGCCATGTGTGACATTAGAA
SD01_R1_41	ACCAACTACAACGTCTACCGCGACGGTGTCTCGGTCGGCACCCCGGCCGGAACCAGCTATTCCGACCAGGGACTCAGCCCCGGTACCACCTACTCCTAC
SD01_R1_42	CTAGAAGATGCCAATCAAAATGGACAAGTAGATGAAGGAGAAACGGATCCTCAAAACCTAGATTCTGATGAAGATGGTATTCAAGATGGAATTGAA
SD01_R1_43	TTCCAGCCGGACCTCGATCCGCTGACCACGACCGACCCGCGCGATCACGACACCGATGACGGCGGCGTCGCCGACGGCAACGAGGACATCGACGCGAAC
SD01_R1_44	ATTATAGATGGTTTAGAAGATACCAATGGCAATGGTATAGTTGATGCAGGTGAAACTGATCCATTGAACAACGATACAGATGGCGACAATGTAAATGAC
SD01_R1_45	ACAGATCCGCTAAAAAGCGATACCGATGGCGACAACCTGCCGGACGGCCAGGAAGACGCAAATGGTAACGGCGTGGTCGATGCCGGTGAAACCGAC
SD01_R1_46	AATAAAAACGGTGTCAAAGATTCCGGAGAGACGGATCCCTGTAGCCTCGACACGGATAATGACGACATTCAGGACGGGACGGAGCGGGGATAT
SD01_R1_47	GAACTCTCCAGCGATCCGGAGGGGGACCCCTTGACCTACGACTGGGACTTCGGCGACGGCAGTACCGGCACGGGCCAAACCGTGTCCCACACCTACGAC
SD01_R1_48	GTCAACGTCGACGCATCGGGCTCGTCGGATGGAGACGGCGACTACCTCATCTACGACTGGGACTTCGGCGACGGGAGCTCGGCGACGGGCGTGGCCGCA
SD01_R1_49	TATTTGGACGTTGCAAATTCTGGTTGGCTGGGGTGGGATTCCAACTTCGGTCCAGCAGTCAATCTGATCGGTGCTGTAGTAGAGAGTACGACTAAAGGT
SD01_R1_50	GTATCAATCTCTATTGATGCGTTCGATTCTGATGATGACTTAACCTCTGTTGTCATCAAAGCCAATAACGCTCAAATTTGTGAATTTGATGCTAAG
SD01_R1_51	GATTCTGGTGGCACCATTGCTGCATATACCTGGGATTTCGGTGACGGGAATGGCAGTACAGAATCCAATCCCAGCCACACATATTCAACGGCAGGTATA
SD01_R1_52	TCTAATACTTATGGTAATGCTGGTACTTACTCTGTAACTTTAACAGTTACTGATAATGATGGAGCAAGTGACTCAGCAACTAATTCTGTAACTGTTACA
SD01_R1_53	TCCAGCGGATCGTCCGACAGCGACGGGACGATCGTCTCCTATTCGTGGGACTTCGGCGACACGAATACATCGACCGACGCCAACCCGACACATGTGTAC
SD01_R1_54	GCCTATACCGGAGAGAAACTGGTACAGGAATTCAATAAGGTCTATAAAGCCATGTGGTGGAGCCAGGGGAATAACCCAGCCAGCCACTCAGGACCATAT
SD01_R1_55	CCTGAAAATAGAAAAGCATTTGTACAAAGTACCATTGATTTTATTGAGAAATACCAATTGGATGGAGTAGATATTGACTGGGAGTATCCAGGTATTCCT
SD01_R1_56	TACAATACAGATGGGATAGATATGGATTGGGAATATCCGGGTATTGAGGGCCATCCAGGACATCCCTGGAGACCAGAAGGAAAACAAAACTTCACA
SD01_R1_57	GAACTCTCCAGCGATCCGGAGGGGGACCCCTTGACCTACGACTGGGACTTCGGCGACGGCAGTACCGGCACGGGCCAAACCGTGTCCCACACCTACGAC
SD01_R1_58	GTCTTGTCGTACTCCTGGGATTTCGGCGACGGTGCGATCGGGGACGGCGCAACACACACTCATAGCTACACCGTCGCTGGCACGTATACAGTCAGTCTA
SD01_R1_59	TCCAGCGATCCCGAGGACGATCCGCTGACGTTCATCTGGGACTTCGGCGACGGCACGAGCGGCAGCGGCAGCACGCCGACCCACGCGTACGCCGCGCCG
SD01_R1_60	GCATTAAGTGACGATTTGAAAGGCTGGGCACAAGCACATAATCTAATCGTGACAAGTCTTACTCCTATGTCAAATCATGGCTGGTCTATTGATATTGGT
SD01_R1_61	ATGGATCCACAGGATCCGCTTCGCTATTCGTTCGACGGCTCCGCGTCCGCGGACCCGGACGGAACCATTGTCAGCTATGAATGGAACTTTGGCGATGGC
SD01_R1_62	GACTGGGACTTCGGCGACGGCAGCGGCGGGACCGGAGTGACGACGAGCCACACCTATGCGGCTGCGGGGACTTACACGGTCACGCTCATGGTGACC
SD01_R1_63	GTGCAGAATCCGTCGCATACCTATGCGGCCGCCGGGACGTACACCGTGATGCTGACGGTCACCGACGACATGGGTGCGACTGGTTCGACGAGCCAGAGC
SD01_R1_64	GCGTGGGACTTCGGCGACGGCGCGATCTCTGCGGCCCAGCACCCCGTCCACAGCTACGGCGAGGTGGGGACCTACAGCGTCTCCCTGACGGCCCGG
SD01_R1_65	GCTGAAACATACGCATGGTCATTTGGAGATGGTGAATCATCTGACGAAGCAAGTCCAAGTCACACTTACGCAGAAGGTGGTGAGTACACGGTAACACTA
SD01_R1_66	TGCAATTTCGACGGTAGTGGTTCAAGCGACCCCGATGGCAGTATTTCAGGTTACGACTGGAATTTCGGTGACGGTAATACCGGTACAGGAGTATCA
SD01_R1_67	AACTTCGGTGACGGCAATACCGGCACTGGCGTAACCCCGACCCACACCTATGCTAATGCGGGCACCTTCACCGTGACCCTGACGGTGACAGATAAT
SD01_R1_68	GGATTTGATTGTACTTTTGATGGCACCAGCAGTAATGACCCTGATGGAACAATTGTAAGCTACAGTTGGGATTTCGGTGACGGTGCATCGGCTACA
SD01_R1_69	ACGTACTCATGGGACTTCGGTGACGGCGCCATGGGCAATGGCATCGCGCCCACGCACAGCTACGCCGCGGCGGGTACGTACGCCGTGACGTTGATTGTC
SD01_R1_70	ACCTCGACTGATCCGGACGGAACCATTGTCAGTTATGACTGGGACTTTGGTGACGGGGCGTTTGGCACGGGTGTTGCGCCATCGCATACCTACGCG
SD01_R1_71	CCGGACGGCGTCATTGCCGATTACAGTTGGAACTTCGGCGATGGCGGGGTGAGCAGGGGCAACCTGGTGCAGCACACCTTCACGGAGGCAGGCACT
SD01_R1_72	ATTGTAAGCTGGGCCTGGGACTTTGGCGACAGCAACAACGGCACCGGTGAGACAACTGCTCATACCTATGCAGCAGCCGGCACCTATACCGTGATGCTC
SD01_R1_73	ATGGTTAATCCACAAGCAGGTGTTGTTGTGGGCTATTGGCATAACTGGTGTGCTGGTGGTGGTTACAAAGGTGGCGTAGCGCCATGTGTGACATTAGAA
SD01_R1_74	GATGGAACCATTGCATCCTATGCTTGGACTCAAACTTCTGGACCTGCAGTTACTTTAACTGGAGCAGATACTACAACTCCATCATTTACTGGTCCTGAT
SD01_R1_75	TATTTATTAACCATAGCCACTGGAGCGAATCAAAGTTATTTAGACCATACCAATATGAGAGAAGCCCACAAATCACTTGATTTCATAAATATTATGACC
SD01_R1_76	GGAGTGGATCTTGACTGGGAATATCCCGGTCAATTAGGGGAAGACAATATCTATCGTCCAGAGGACAAACAAAATTTCACCTTGCTATTAGCAGCGGTC
SD01_R1_77	GACCCTACACCTGTCGATCCTGCTCCGGTAGACCCAACACCGGTTGAACCACCTGTGACTGAGCCGCCTGTCGTTGTTGATCCATCGGTGTTTATC
SD01_R2_1	GTAGAGCGCGTGTTCCCTCAATCTGAGTGGGACTTCCTCACTCAGATGGCAGCGCCAGAATACACATACACCCGTTTCTTACGTGCGATTGGCAAA
SD01_R2_2	TATAAGAAAAACCTGAAACCAGAAGAGATGGTTGGAGAGTGTCTTGCGACGAATTGGTCTGGTGAATGTGATTACAGTAAGTACCAACTGGCTGGC
SD01_R2_3	ATATACGTAGCCTTAGTTGAGCAAGGTTTTCCAAGTGATATAGGTATATTAATTGACACCTCTCGTAATGGCTGGGGCGGTGAGAATAGTCCTCGTAAC
SD01_R2_4	GTCAGCGATGACGGACTGCCCAATCCACCGGCGGCCGTGACCACCACGTGGAGCCGGATTAGCGGCCCTGGGACGGTCAGTTTTGGCAATGCATCCAAC
SD01_R2_5	GTCGTGAGCGGTCCCGGCGTCGTGACCTTCGGCAATGCGAGCGCCGTGGACACGACCGCGACCTTCAGCATCGACGGCACCTACGTCCTGCGGCTCACG
SD01_R2_6	GTGAGTGGGCCGGGCACGGTGACCTTTGGGGATGCCAATGCGGTGGATACCACGGCGAGCTTTAGCGTGGAGGGCACGTATGTGCTGCGGCTGACG
SD01_R2_7	GCGTTCACCCCTCCGAGCCCCGACTCGGCCGGGATCGCCTACCAGCCCAGCACCGACACGCTGCTGATGTCCGACTCGGAAGTGAACGAGATGCCC
SD01_R2_8	GAAATTTGGGATGACGGGCTGCCCAATCCGCCGGGCATGGTAACCACCACGTGGAGTCAGGTGAGTGGGCCGGGCACCGTGACCTTTACCCATCCGGGG
SD01_R2_9	CTGGACGGAACCGTTTCGGATGAAGGGTTACCCGATCCGCCGGCTATGACCACAACCACCTGGTCACAGGTTAGAGGACCGGGCACGGTCACCTTTGCG
SD01_R2_10	GATGATGGGCTCCCGAATCCGCCGGGCACCCTCACCTTCCAGTGGAGTCAAGTCAGTGGCCCCGGCACAACGACCTTTGGCACCCCCACGCTCGAAGAC
SD01_R2_11	GCGGGGGGAGACCAGCTGATCACCTTACCCGCCGAGGCGACGCTGGCGGGCACGATTACCGACGATGGGCTGCCGGATCCGCCGGGG
SD01_R2_12	GCTGCAATCATCCAAGAAATTGTCAATCGTCCAGGCTGGAGTAACGGGCATTCTCTATCGCTCATCATCAACGGGTCCGGTACACGTACAGCTTATTCG
SD01_R2_13	GGACCCGACCAGCAGACCCCCGACCTGGCCGCGATCGTCCAGGAGATCGTGGACGATCCGGCCTGGTCCAGCGGCAACGCGCTGGCGCTGATCGTG
SD01_R2_14	GTGAGTGGTCCCGGAACTGTTACCATCGGCGATCCCTCTGCGATAGATACGACCGCTTCGTTCCCAGCAGTCGGGACCTACGTGCTGCGACTCACT
SD01_R2_15	GCCGGCGCGGCAGGTCCCGACCAACGAACTCCGAACCTGGCGTCGATTGTCCAGGAAATCATCGACTTGCCGGGTTGGGCCCCTAACAATTCCATGTCC
SD01_R2_16	ACCTTGCCCAGTCTCGCCAACTTAGATGGGACGGTCACCGATGATGGGCTACCCAACCCCCCCGGCGCCCTCACCTTCCTCTGGACCGTGATCAGTGGT
SD01_R2_17	ACCAAGGGCGAAGCGGGCCCCGACCAGCAGACGCCCGACATTGGTGCGGTTATTCAGGAGATCATAGATGGTCCAGGCTGGTCGAGCGGCAATGCG
SD01_R2_18	GCCGGCGATGATCAGGTGACTAGTTTCGATGTGCTGGCCTTGGGTCTGAGTGACCCTGAAGGCATCGCATTTAACTCGGATAACGGGCACCTGTAT
SD01_R2_19	GCGGGGCCGGATCAGCGGACGCCGAACATTGCCTCCGTTATTCAAGAGATTGTCAATCGGCCGGGTTGGTCAAGCGGCAATTCGCTGGCCGTTATGGTC
SD01_R2_20	GAGGCGGGTCCTGATCAGCAGACCCCGGATCTGTCACCGGTCATTCAGGAGATCGTGAACCGGTCTGGTTGGGTGTCGGGTAATGCGCTGGTTCTG
SD01_R2_21	TGTGGTGATGTTGCACCTTATCAAGATGGGAACAGCTACCAAGTTGGCGATCGCGTTTCGAATATTGGTGAAATATTTTCATGTACAGTATCTGGT
SD01_R2_22	GTTTATGGGTCAAACAATCTTCAATTTTCGAAGATTGAGTTGGCGATGGAAACCACGTCTGGCTATAACAGCATGGTGACCTATCATGATGAAGCT
SD01_R2_23	GTAGAGCGCGTGTTCCCTCAATCTGAGTGGGACTTCCTCACTCAGATGGCAGCGCCAGAATACACATACACCCGTTTCTTACGTGCGATTGGCAAA
SD01_R2_24	TGTGTGACCAATTTTTATGGATCACATGCGAGTTGGCCTGAAGTGAAAGTGGTCGATAAGCTTGATCCGGTTGACCCTGGTACTAACCCCGGAGGTAAC
SD01_R2_25	AATTCAGTGAAAAGAATTCTGGAAACTTATAATGCAGATGGTATTGATCTCGATTGGGAATATCCTACAATCCCGGGATATCCGGAACATCCCTAT
SD01_R2_26	ATAACGCGCCTGACGCGAAGCGGTGGCGGGTGGGAGGCCCTGGACCTGGTCAGGGGACTGCCACGCTCTGAGGAGAATCATGCGACCAATGGCATGGAA
SD01_R2_27	TTTGGTGGTAATGATGGGCTTAATCAGGCTGTTGTAGTACCAGGTGGCCCTGTACAAATACTTTCACCTGGATATCGGAATGCTTATGATTTGGTGGTA
SD01_R2_28	TTAGTTAGAGGGCTACCGCGTTCCGAGGAGAATCATGCTTCTAACGGTCTGCAGCTGGATGCTGGCTCAAATACTCTGTATGTAGCGCAGGGTGGG
SD01_R2_29	GGAGATCCATTCGGAGGCAACAACGGCCTGAATCAGGCAAAAATCGATGTTAACGGACCGGTACAAATCCATGCAACCGGATTCAGAAACGCATATGAC
SD01_R2_30	GATCCCTGGGGAGGCAATGATGGATTAAACCAGGCCATTCTGGAGTCAACGGGTCCAGTGGGCATATTTTCTCCTGGTTTTAGAAATGCATATGAC
SD01_R2_31	GCGAACGACAGCGGCCTCGACACCAACTCGGGCATCCTGACGCGGCTGACCTGGAACGGCGCGTCGTGGGATCACGTCGATCTCGTCCGCGGCCTCCCG
SD01_R2_32	CGCTTAACGAAACAGGGTGCAAGCTGGATTAAACTGGATCTCGTTAGAGGACTGCCAAGATCTGAGGAGAACCATCACGGCAATGGATTGGCCTACGAC
SD01_R2_33	GTAATGACCTATGATCAAATCGGTGCGACCTCGCCTTATACAGGACATCATACGGCATTAGGGTTTATAACTGAAGAAGATATGGGTGAGTCATTC
SD01_R2_34	GTTATGGCCTATTATGTGCCATCAAAGAGCTATAGCCTGGAGCAAATTCCCTTTGAAAAATTAACCCACATCATATTCTCATTTACAGAAGTCATC
SD01_R2_35	TACCAATTGGATGGAGTAGATATTGACTGGGAGTATCCAGGTATTCCTGCCGCAGGTACGGGTGCGCGAGATGAAGACAAACAAAACTTCACTTTGCTC
SD01_R2_36	GATTTAGATGGAGTAGATATCGACTGGGAATATCCGTGCATACCAGCTGTAGGAACAGGTGCAAGACCTGAGGATAAAGAAAATTTTACTTCTTTGATG
SD01_R2_37	TCTGCTGGATGGGAGAAATATTTTGATCATATCGAATTATTGGAAGTGATGAAATATGTTGATTATATGAACGTAATGACCTATGATAATGCAGGA
SD01_R2_38	GGTACGGGTGCGCGAGATGAAGACAAACAAAACTTCACTTTGCTCATGAAGGACTTACGAGAAGCACTTGACAAGTTAAACCGACCGCAAACCTTAACA
SD01_R2_39	TCTTACCATGGGAGAGGGGCTAAGCAGTTATCATGGAATTATAACTATGGTCAGTTTAGTGATTTTCTTTATAAAGATAAGTCGATACTTTTGTCA
SD01_R2_40	GCGGTCGTGTCGCTCGACGGCTCGGCCTCGAGCGATCCGGAAAGTCAGTCTCTGACATACTCGTGGACGCAGGTCTCGGGACCGTCCGTGACCCTCAGC
SD01_R2_41	ACTGCTGATGCCGGAGTAGATCAAACGGTCGTTGAGGGTGAAACCGTCGTTCTTGACGGCTCCGATTCCAATGATGCCGACGGAACGATTGCATCTTAC
SD01_R2_42	GAAAATGTAACCAGTATGAGACTCATGTTTGTTTATGCCGAAAATTTTGACCAAAATATTGGCAATTGGAACGTCAGTAATGTCACAAACATGGAA
SD01_R2_43	GACCTGGACGGTCTCGTCGACGGTCAGGAAGATATCAACGGTAACGGCGTCGTGGATACCGGTGAAACCGATCCGCTGAATCCCGACACCGATGGCGAC
SD01_R2_44	CTAAACAGCGATACCGACGGCGACGGACTCCTCGATGGCCACGAAGACGCAAACAGCAACGGCGTGGTGGACCCCGGTGAAACGGATCCCCTGAAC
SD01_R2_45	ACCACGACCGACCCCAACAACGAGGACAGCGACGCCGACACGCTGCTCGATGGTGGCGAGGACGCCAACCAGAACGGTCAGGTGGACGCCGGCGAG
SD01_R2_46	GATATAGAGGATGCTAATGGCAATGGCAATGTTGATCCTGGTGAAACAGACCCAAATGACGATGATACCGACGATGATGGTCTGTTGGATGGCACTGAA
SD01_R2_47	CCGCCCCTCGCCGACACCGACGCCGACGGACTCGAGGACGGCGAGGAGGACGCCAACGCCAACGGCGTGGTGGACGCCGGCGAGACCGAC
SD01_R2_48	GGCCAATATGGTGAATTGAATAAAACTTACCAGCAAAGCTCTGGCAAGGTTGTGGCCAGTTATTTTGTGGAGTGGGGCGTTTATGGCCGCAACTAT
SD01_R2_49	TGTGTGACCAATTTTTATGGATCACATGCGAGTTGGCCTGAAGTGAAAGTGGTCGATAAGCTTGATCCGGTTGACCCTGGTACTAACCCCGGAGGTAAC
SD01_R2_50	GCATGGGACTTCGGAGATGGATCATTCGGCGATGGCGTATCGACGACACACACGTTTGTCGCGGAAGGCACGTATTCGATCACATTGACCGTGAACGAC
SD01_R2_51	TTTGACCCTGACGGAGACCCAATGACCTACGCATGGGATTTTGGGGACGGCACCTCGGACAGTGGGGTTAACGTGAGCCATACCTACAGTGCTGAA
SD01_R2_52	ACCGGCAACGCCATCGCCTTCTCATCGGCCGGCTCGACCGATTCCGACGGCACGATCGTCTCGTTCGACTGGGACTTCGGCGACGGCGGC
SD01_R2_53	GACGGCAACGGCGGCAACGGGGTGAGCCCGATCCACGGCTACTCGGCCCAGGGCGACTACACCGTGACGCTCACCGTCACCGACAACGACGGGTTC
SD01_R2_54	GGTTCTTTCGATCCTGACGGCTCGATCGCCTCGTATCGGTGGCAGTTCGGCGACGGCACCACTGCCGGCGGCGCAAACCGGAACCACGGTTACGGC
SD01_R2_55	GCCTGGAGTTTTGGCGACGGCAACACCTCCAATGGTTCAAGCACCAGCCACCTGTATGGTACAGATGGCAGCTACGGGGTAACCCTGACTGTCACGGAT
SD01_R2_56	TCTACAAATGCAGATTCCTATTCCTGGGATTTTGGTGATGGTAACTCAAGCACAGAAGAGAGTCCGTCCCATACTTATGATGATGATGGAACTTAT
SD01_R2_57	ACTTATTCTTGGGACTTTGGTGATGGAAACAACAGCACTCTTGCAAGTCCTTCTCATACTTATGGTACTGCAGACACATTTACAGTAACCCTAGTTGTC
SD01_R2_58	AACGTGACCGGCGCAACCTATTCGTGGAACTTCGGCGACGGGAACGGGTCGGGCCAGGCGAACCCCCTGCACACCTATGCCATCGACGGGACGTAC
SD01_R2_59	AGCGACTCAAGCGACGCCGACGGCGCCGTAACAGCGTACAACTGGAGTTTTGGCGATGGCAACTCGGGCAGCGGCGCAACCCCAAGCCACACCTAC
SD01_R2_60	GATGCCAACGGACCTTATGCCGGAACTACCGGTGTGGCGGTCAGCTTCAGCAGCACCGGCTCCAGTGATTCCGACGGCAGCATCGCCTCGTATAGC
SD01_R2_61	TTTGATCATTCCATAGAATGGGAAAAAGTGATGCCTTTAATCGATCGGGTAAATATTATGTCCTATGATTTAGTAGGAGGTTATGCAACGGTTACG
SD01_R2_62	TTTGCGGCCGGAGGCTTTCAGCAATTTTTTGATCATTCCATAGAATGGGAAAAAGTGATGCCTTTAATCGATCGGGTAAATATTATGTCCTATGAT
SD01_R2_63	GCTGCCATCGAAAATTTGATTGCGGTAGGGGTTCCCCCATCGAAGCTGGTCCTTGGTTTTGCAATGTATGGTCGGGGCTGGAAAGGCGTCTCTGGC
SD01_R2_64	TTCGGCATCGTCGGCAATGAACACCTGCGCGAAGACCTGGGTGGTGTCATTTCTTGGGAACAGGGCGTCGGGCCGCGCGATGCTGATACTGTCTACATC
SD01_R2_65	ATTGGCTATGTGCCGGGTTTTCGTGGTGTCCTGGATGAGCTGTCCATCGACGCCAGCAAGCTTACACATATCAATTATGCTTTTGTGGATGTGCAGGAC
SD01_R2_66	AATGTATTCCGGCCGGAGGACAAACAAAACTACACGCTCATGTTCGCAGAAATACGAAAAGAACTGGATGAGCTCTCCAAAAAAACAGGGAAATATTAC
SD01_R2_67	CTATCAGATCCTTTTGCAGATTTTAGTGAAAAAGGTAACCGCAATACTTTTGTCGCCTCTAGTAAAGAGTTTCTTAACACATGGAAATTTTATGATGGC
SD01_R2_68	CCGGACGGCAGCATCTTTCTGTACGACTGGGACTTCGGCGACGGCAACACCGGCACCGGCGCGACGCCGAGCAACACCTACGCGACCACCGGCGTCTAC
SD01_R2_69	GATGCCTTTCGCGATGGGGATCTCAACATCCCCGAATCGGACAATGGGGTCCCCGACCTCCTCGACGAAGCAAAGTGGGGGATTCGCTGGGTGCTCAGC
SD01_R2_70	GTAATTCGTGTGCAGACTCAGGAACACAAGGAAATTAAATGGATCGCAGGTATGTTCTTCTGGATGACCGAAGTTCAGGGCTACAATGATGCAGGA
SD01_R2_71	TCCGATCCGGACGGAACGATCGCTGCCTATAACTGGGACTTCGGTGACGGCAATTTTGGCTCCGGGTCGACAACCACCCACACATATTCCACAGAA
SD01_R2_72	GACGGCAACGGCGGCAACGGGGTGAGCCCGATCCACGGCTACTCGGCCCAGGGCGACTACACCGTGACGCTCACCGTCACCGACAACGACGGGTTC
SD01_R2_73	GCAGGCCAGGCACCGCTCATGGTCACATTCGATGCCTCCGCTTCGAGTGACCCTGACGGCATAATTGCCGCTTATACCTGGAATTTTGGCGACGGC
SD01_R2_74	GCGGGGGTCAACCCGTCCCACAGCTATGCCGCCAACGGCACCTATACGGTGAGCCTGACGGTTACCGACGATGCCGGCGCGACCGACACGGCCACCACC
SD01_R2_75	GATGCGGCCACCAGCTCAGATACTGACGGAACCATCAGCTCCTGGAGCTGGAACTTCGGTGATGGGGGTAAAGGAAACGGCGCCCAGGTCAGTCACAGC
SD01_R2_76	GTGGCGTCCTACCTGTGGGACTTCGGCGACGGGACCACCGCTCCGGGGGCCAACCCGGTGCACCTCTACAGCGCTCCTGGCGATTACACGGTCACGCTC
SD01_R2_77	ACCGGATCATCCGATCCCGAAGGTGGCATTACATCCTACGAATGGGACTTTGGCGATGGCCAAACCGGCAACGGGCCGACCCCGGTGCACGCCTATGCA
SD01_R2_78	GGTTCGTCAGATCCTGACGGCACGATCGTGTCGTACTCGTGGGACTTCGGCGACGGCGGCACGTTCGTCGGCGTCGACCCGACGCACCTTTAC
SD01_R2_79	GTTACGTTCAACGGCAGTCAGTCGCGCGACCCGGACGGCACTATCCAGTCGTGGGACTGGCGCTTCGGTGACGGCGACACAGGTAGCGGTGAAACGGTT
SD01_R2_80	TCCTACGACTGGGTCTTCGGCGACGGCGGGACGGCTAGCGGGGAGATCGCCGATCACACCTACGCGGCGCCCGGCAGCTACACGGTGACGCTGACG
SD01_R2_81	TCGAAAGATTGGGACATTATCGACATTGCTTTTGCTGATAACGATCGCAATAGCAACGGTACTGTTCATTTCAATCTTTACAACGGTGACATTCAC
SD01_R2_82	ACCTTCGACTGGGACTTCGGCGACGGCACCACCGGCACGGGCCAAGTGGTCTACCACACCTTCACAGCGGAGGGCATCTATGTCGTCACTCTGACGGTC
SD01_R2_83	TCCGTTGTTGCCTGGGACTGGGACTTCGGCGACGGCATCACCGACAGCGGCGAGTCGGTCTCCCACACCTACACCGCGGCCGGCGACCACACCGTGACG
SD01_R2_84	CATAAACTTGATGGGGTTGACCTGGACTGGGAATATCCCGGGCAACCTGGGGATAACAATGTTTTCAGGGCGGAAGACAAACAAAATTTTTCC
SD01_R2_85	CTATCAGATCCTTTTGCAGATTTTAGTGAAAAAGGTAACCGCAATACTTTTGTCGCCTCTAGTAAAGAGTTTCTTAACACATGGAAATTTTATGATGGC
SD01_R2_86	GTAGAGCGCGTGTTCCCTCAATCTGAGTGGGACTTCCTCACTCAGATGGCAGCGCCAGAATACACATACACCCGTTTCTTACGTGCGATTGGCAAA
SD01_R2_87	TGTGTGACCAATTTTTATGGATCACATGCGAGTTGGCCTGAAGTGAAAGTGGTCGATAAGCTTGATCCGGTTGACCCTGGTACTAACCCCGGAGGTAAC
SD01_R2_88	GCGGTGGATTCGTTCTCGCCGGACGACATCCCGACCGACGATCCGGGGCCCGACCCCGAGCCCCCGCCCGACGACGATCCGGACCCGGTCCCGGTG
SD02_R1_1	GGCAGCAGTGATGCCGATGGCACGATAGCTAGCTATGCCTGGTCCCAGACCGCGGGCACCGGCGTAACCCTGACCGGCGCCGATACGGCGTCACCCACT
SD02_R1_2	AATACGAAGGGCCAGGCTGGGCCTGACCAACAGACGCCAAACATCGCCGGGGTCATCCAGGAGATCGTGAATCGCCCCGGTTGGTCGGGTGGCAAC
SD02_R1_3	GCGGCGGGCCCCGATCAGCAGACCCCGAACCTGGCCGCGGTGATCCAGGAGATCGTGAGCCGTCCCGGCTGGAGCGCCGGCAACTCGCTGGTGCTGCTC
SD02_R1_4	GATGCCACGGTCAGCGACGACGGCTTGCCCGACCCACCGGCCACGACCACTAGCCTGTGGACGAAGGTCAGTGGACCGGGGACCGTGACCTTTAGC
SD02_R1_5	GCGGGCCCGAATCAGACGCTTACGTTACCCACCGTCGCCAACTTGGATGGGACAGTCACCGATGATGGGCTGCCGAATCCGCCGGGCACCCTCACC
SD02_R1_6	TCATCGGTGGTGCAGGAGATTGTGGATCGCAGTGACTGGAGCAGCGGCAATGCACTGGCGTTGATTATCAGCGGCTCGGGCACGCGCACGGCCTAC
SD02_R1_7	GTCCTCCAGGAGATCGTGAGCCAGCCCGGCTGGCAGAGTGGCAACGCGCTCGTCCTGATCATCACGGGCACCGGCAAGCGGGTCGCAAGATCCTAC
SD02_R1_8	CCGACCGTGAGTGCCGGCGCCGACCAGACGCTCGAGCTGCCGAACGCCGCGATCCTCGATGGCACCGTCACGGACGACGGCCTCCCGGATCCGCCC
SD02_R1_9	GATGATCAGGTGACTAGTTTCGATGTGCTGGCCTTGGGTCTGAGTGACCCTGAAGGCATCGCATTTAACTCGGATAACGGGCATCTGTATGTAGTGGGC
SD02_R1_10	ACCCCGCCCAGTCCCGATCCGTCCGGCATTGTGTACCTTGATTTCTCTGATTCCTTATTAATCAGCGATGCCGAGGTAGATGAAATTCCTGCCTTGTTT
SD02_R1_11	GGCCTCCCCGATCCCCCCGCGGCCCTCACCTTCCAGTGGTCGATGGTCAGCGGCCCCGGAACCGTCACCTTCGGCACGCCCACGGCCGAGACCACC
SD02_R1_12	GTTGCGTGGTCCCCGCCCGGTTGGGACACCGTCGGGGCCGCCGGTCCGGACCAGCGGACGCCCGATCTATCGGCGATCATCCAGGAGATCGTGGATCGG
SD02_R1_13	GCGGACGATGGTCTGCCCAATCCGCCGGCTAGTGTGACCACGTCCTGGACGCAGGTGAGTGGCCCGGCGACGGCAACCTTCGCGGACTCGACCGTTGTT
SD02_R1_14	GGGCCAGGCACGGTGACCTTTGGGGATCCCAGTGCGGTGGACACCACGGCGAGCTTTAGTGTGGATGGCGCCTATGTGCTACGCCTCACCGCCGATGAC
SD02_R1_15	ACCACCGTCGGCGACGCCGGGCCAGACCAGCAGACGCCGGACATCGCCGCGGTGATTCAGGAAATCGTCAATCGCCCCGGCTGGGTCAGCGGCAATGAC
SD02_R1_16	AACACGATTGGAGAAGCGGGAGCCGACCAGCAGACTCCGAACATTGCCTCGGTCATTCAAGACATCGTCAATCGACCGGGTTGGTCCAGCGGCAAC
SD02_R1_17	GACCAGCAGACGCCCGAGCTCACGGCGGTGCTCCAGGAGATCGTCGACCGGCCGGACTGGGTGGACGGGAACGCCGTCGCCTTCGTCATCACGGGCTCG
SD02_R1_18	ATCGCTTCCATCATTCAGGAGATCGTGAACCGGCCCGGATGGTACAGTGGCAATTCGCTGGCGATCATTATTACGGGCTCCGGAGAGCGCACGGCAGAG
SD02_R1_19	GACACAGCGTGGACCATGGTCTCCGGTCCCGGCGTTGTGACCTTCGGAGATGCTTCCTCGGAGGATACAACTGCCTCGTTCTCGGCCATCGGTACGTAT
SD02_R1_20	CTCTCCGCGCTCGTCGGGGAGATCGTCTCGAGACCCGGCTGGACGGCGGGCAGCGCGCTCGCCCTCGTGATCACGGGCAGCGGAACGCGCACGGCAGAG
SD02_R1_21	GTGGACGCCGGCGCGGACCAGACCATCGAGCTCCCCGCCCTCGCCAACCTCGATGGGACCGTCACCGATGACGGCCTCCCGAATCCCCCC
SD02_R1_22	CGCACACCGGATCTCTCGTCGATCATTCAGGAGATCGTCGACCGGGGCGGCTGGTCGAGTGGCAACGACATGGTGATCATCGTCAGCGGTTCTGGT
SD02_R1_23	GCCCAGCAGACGCCCGACCTCGCGGCGATCGTGCAGGAGGTGATCAGCCGGCCCGGCTGGTCGTCGGGCAACGCGCTCGTCCTGACCCTGACCGGCACG
SD02_R1_24	GACCAGCAGACCCCCGACCTTGCGGCGATCGTTCAGGAGATCGTGGACGGTCCGGCCTGGTCCAGCGGCAACGCGCTGGCGATGATCGTGACGGGGACC
SD02_R1_25	GCTGTGATCCAGGAGATCGTCGACCGCGACGGCTGGTCGAGCGGCAACGCGCTGGCGATGCTCGTGACGGGAAGCGGCCAGCGCGTCGCCGAGGCCTAC
SD02_R1_26	CCCGACATTTCTGCAATTATTCAAGAGATTGTCAACCGGCCGGGCTGGACGAGCGGCAACTCGCTGGTGATCATCGTCACCGGCACCGGGGAGCGGACA
SD02_R1_27	CCGGGCACCCTCACCTTCCAGTGGAGTCAAGTCAGTGGCCCCGGCACAACGACCTTTGGCACCCCCACGCTCGAAGACACCACCGCCAGCTTCAGC
SD02_R1_28	CTGCCCGATCCGCCAGCCGTTGTGACCACCACCTGGAGCATGATCAGCGGTCCCGGCACCGTTACCTTCGGTGATGCCAGTGCAGTCGATACTACG
SD02_R1_29	GGAGAGGCAGGCACAGATCAGCAATCGCAGAATATCGCCTCGGTGATTCAGGAAATCGTGAATCGATCCGGTTGGTCCAGCGGCAACTCGCTGGCC
SD02_R1_30	AGTGCCCTGGACCATGTGGGCGAGGCTGGATCAGACCAGCGGACGCCGGATATTGCCTCGGTAATCCAGGAAATTGTGGATCTGCCCGGCTGGGCC
SD02_R1_31	CCGCCGGCCTGGACCTCCGTGGGTGCCGCTGGAAGCGCGCAGCGAACCGGCGATCTCTCATCGATCATCCAGGAGATCGTCGATCGCCCCGGCTGGAAC
SD02_R1_32	GTCAGTGCCGGCCCCAACCAGACGATCACGTTGCCGGCGTCGGCCAACCTCAATGGCACCGTCACCGACGACGGTCTGCCGAACCCGCCGGGCTTCACG
SD02_R1_33	TACACCTGGACGCAGGTCAGCGGCACTTCGGTCACGCTGACGGGTGCGACCACCGCGAGCCCGAGCTTCACGGCCCCGGAAGGCCTGGTGAACTCG
SD02_R1_34	TCGGGCAACGGCGTGCCCGACATCCTCGACGAGGTCTGGTGGGAACTGTCGTGGTTGCTCTCGATGCAACAGCCGAACGGCGGCGTGCTGCACAAG
SD02_R1_35	TCTTTAGGTGGTTGGACATGGTCGGCTAATTTCTCTGATGCCGCTTTGACTGCTGAATCCCGCGAAGCCTTTGTGGCCTCTTGTATTGACATGTTC
SD02_R1_36	CTGGACACCAACTCCGGGGTCGTGTCGCGGCTGACCTGGAACGGAGCGGGGTGGGACAAGCTCGACCTGGTGCGCGGTCTGCCCCGTTCCGAACAGAAC
SD02_R1_37	GCACGGGCACACGAGTCCTTTGTACGCATCAATTGCGGGGGACCCCAGTACACCGATTCCGCTGGCAATCTGTGGACCGCGGACACCTACTACCTA
SD02_R1_38	GGCGTCATCTCGCGGCTGACGTGGAACGGCAGCAGCTGGGACAAGCTGGACCTGGTCCGCGGCCTGCCGCGGTCGGAAGAGAAC
SD02_R1_39	GGCCCGATGGACTATCAGGTCACGGCCACCGAGGCGATCAACCTCGTCCAGAACATCCCGAACTACAACGACGACGGGGCCCTCAACGCGGGCCAG
SD02_R1_40	AGCATCACATTGCAGTGGCAGGCGGCCACCGACAATGTCGGTGTCACCGGCTATCGGGTGTCTCGGGATGGCCAGTTCCTGGCCACGGTGAGTGCT
SD02_R1_41	GACAACGGCGCCAACTCGGGCTGGGGCGGCTATCCCGACGAAGAGGGCCTCTCCGGCAACACGACCAACGACTACCGCGTCGGCGAGCCCGGCAGC
SD02_R1_42	GGCACAATTACAAGATTAAGTTGGAATGGAACTTCTTGGGATGTGGTCGACCTTGTACGTGGGCTGCCAAGATCAGAAGAAAACCATGCCACCAATGGC
SD02_R1_43	CCCAACGACCCCTTTGGTGGCAACAATGGCAAGAACCAGGCGACGATCGATCCCGCTGGGCCCGTCGCCGTCTACTCACCTGGCTGGCGAAACGCCTAC
SD02_R1_44	CCCAATGTTGATTTCAATGACAGACAGGTAGCTGGTATACTCCTAAAGGGAACTGCCGCAAATCCTATCATTTATGTGACCTCTAGTGACCCTAGAATC
SD02_R1_45	CAGGCGGCCACCGACAATGTCGGTGTCACCGGCTATCGGGTGTCTCGGGATGGCCAGTTCCTGGCCACGGTGAGTGCTCTGAGCTACGCCGAT
SD02_R1_46	AGCGGCGGCGGGTGGGAGGCCCTGGACCTGGTCAGGGGACTGCCACGCTCTGAGGAGAATCATGCGACCAATGGCATGGAAGTTGTCACGATTGGCAGC
SD02_R1_47	AATTCGGGTGTGGTCACGCGAGTCAGCTGGACGGGAACCGATTGGGAAGCGGTCGACCTCGTGCGCGGCTTGCCGCGGTCGGAAGAGAATCACGCCACC
SD02_R1_48	GAGGAGAACCACTCCACCAACGGCATGCAGCTGGACACGTCCACCAACACCCTCTACGTGATGTCCGGCGGCCACACGAACCAAGGCGGGCCCAGCAAC
SD02_R1_49	TTGGCAATTGATCTCGATGCCCTTAATTCCATGCCGATCTTAATTGACTCTAATGGCAGGAAGTATATCTATGATCTGCCCACGGTAGATGATCCTACA
SD02_R1_50	CCACGCTCCGCACAAAAAATTGTAGACTTCCTGATCAGCAAAGGTGTTGATCGCAAGCAGATTGTTATTGGTGGGGCATTTTATGGAAGGGTTTGGAAG
SD02_R1_51	ATCTTTTCGTTCACCAATGTGATTGATGGCGAAATGAAATTCCGGGATGCGGAAAACGGGGAAAAACTCAGAAAACTGGCAGTGCAAAGGGAAAAT
SD02_R1_52	AATTTGGACGGAACCGATATGGATTGGGAATATCCAGGATTACCTGGAGCTGGTAACACCTACAGAGATGAAGACAAACAAAACTTCACCGCATTAATG
SD02_R1_53	CCGGGAAGAGTTGCTGATACATGGCTTAACCTAGCGTCTGCAGTATTCTTTTTTGTTCACCCTGCTTCACCTAAACCGAGTATGTTGCACGTTATAGAC
SD02_R1_54	CCTGATACGACGACGGATCCGACGGACACGGACTCGGATGGCGACGGATTACCAGACGGTGCCGAGGACCTCAACGGCGACGGACAGACCGTCAAT
SD02_R1_55	GAGGATAACAACCAGGATGGTAATCGGGATGACGACGAGACGGATCCCAACGATGTGGATACCGACGGAGACGGCCTACAGGACGGCACCGAACAAGGC
SD02_R1_56	AGTGATGCCGACTCCGATGACGATGGACTCCCGGACGGCATCGAGGATGCGAATCGCAACGGTGTCGTCGACGCGGGCGAGACC
SD02_R1_57	CTATTAGATGGAGATGAAGATTTGAATGGAAATGGTATAGTTGATGCTGGAGAAACAGACCCCTGTGAGCTAGATACAGATGGGGACGGCATTCAGGAT
SD02_R1_58	TCTTTAGGTGGTTGGACATGGTCGGCTAATTTCTCTGATGCCGCTTTGACTGCTGAATCCCGCGAAGCCTTTGTGGCCTCTTGTATTGACATGTTC
SD02_R1_59	GGCAGCAGTGATGCCGATGGCACGATAGCTAGCTATGCCTGGTCCCAGACCGCGGGCACCGGCGTAACCCTGACCGGCGCCGATACGGCGTCACCCACT
SD02_R1_60	GCCGTGACGTTCGATGGCTCTGCCTCTTCGGACGCCAATGACGATGCGCTCACCTATGCATGGGACTTTGGTGACGGTTCGTTTGGCGACGGTGTT
SD02_R1_61	GTTTCGTACGACTGGGATTTCGGCGACGGCTCCACCGATAGCGGCGCCACGGTTTCCCACAGCTATGAAGACCTCGGGCCCCATACCGCCACCCTCACC
SD02_R1_62	CCGGACGGCCGGATCGTTTCCTACGCCTGGGACTTCGGCGATGGCACTACGAGCAACGGGGCCAACCCAAGTCACACGTATGCGGCCGGT
SD02_R1_63	TCGATAGAATGGAAAGAAGTGATGCCTTTAATTCAAAGAGTAAATATTATGTCATATGATCTTGTAGGTGGATATGCAACAGTGACGGGCCATCAT
SD02_R1_64	TGGGGCACAGAGTTCTTCCCGGACAACACCCTTAACCTTCCGGAGTCTGGGAATGGCATCCCTGACCTTCTAGATGAGGCGATGTGGTCCGTGCTGGGA
SD02_R1_65	CCGGACGGCAGCATCTTTCAGTACGACTGGGACTTCGGGGACGGTAACGTCGGCACCGGCGCGACGCCGAGCAATACCTACGCGACCACCGGCGTC
SD02_R1_66	ATCGGCGACCCGGACGGCGACACGCTGAGCTACAGCTGGGATCTGGGCGACGGTCAGATGGCCTCCGGGCCGACGGTCCAGCACAGCTACGGTCTC
SD02_R1_67	GGTGACACGGTGAGCTTCGACGCGTCGGGGTCGAGCGATCCCGATGGTCAGCTGCTGACCTACTTCTGGGATTTCGGAGATGGCACGACGGGCTCGGGC
SD02_R1_68	TTCGACGGCAGCGGCTCGAGCGACCCCGACGGCAACATCGCGTCGTACGGGTGGAGCTTCGGCGATGGCAAGTTTGGTGACGGGGAGATCGTCGAGCAC
SD02_R1_69	ATCACGACCTACAGTTGGGAATTCGGCGATGGCGACACCGGCAGCGGCGCCATGCCGTCGCACACGTACACGGCAGCCGGCTCCTACACGGTGACGTTG
SD02_R1_70	TACGAATGGAACTTTGGAGACGGCTCGACTGGCAGTGGAGCATTCACCAGCCACACGTATGCGACCCATGGATTCTATACCGTCACACTGACCGTC
SD02_R1_71	ACGATTTCCGAGTACACGTGGTCCTTCGGTGACGGCGCCACGGGTGCCGGGGTAACCGTGGAGCACGGCTACGCCGAGGCAGGTAGTTATAACGTGGTG
SD02_R1_72	TCGGAATCGATTTCCTTCGACTCGGGGAGTTCCAACGACCCCGATGGGTCCATCACCAGTTACGCGTGGAATTTCGGCGATGGGCAAAACGGCAGC
SD02_R1_73	TCTTGGGACTTCGGTGATACTGGAACGGGAACAGGTGTTTCCCCTACACATACTTATGCTGCGGCAGGAACTTATACGGTTACCTTAACAGTATCTGAT
SD02_R1_74	CCGAGCCATAGCTACACGGCGGCCGGCGCCTATGCGGTAACCCTGACGGTCACCGACGATGACGGTGACACCGGCAGCGTGACGCAGAGCGTC
SD02_R1_75	CCTTACACGGGTACCGCCGGCGCAGCGGTGGACTTCGATGGGTCGGCTTCGACTGACCCTGACGGTAGTGTCGTTTCCTACGCCTGGGAGTTCGGTGAC
SD02_R1_76	GTCGGCTTCTGCGATACCGACGGGACCATTGCCTCGTATCGCTGGAGCTTCGGCGATGGCACGACCGGCACCGGGCGTACCGTGTCACATGTATATACC
SD02_R1_77	TACGAGGGCGTCGCCGAAGAGATCGTCTTCTTCGACGGCACCGGGTCTTCGGATCCCGACGGCACGATCGTCAGCTACAACTGGGACTTCGGTGACGGC
SD02_R1_78	TTCGGCGACGGCGGTATGTCGACGATGCAGAGCCCGTCGCACTCGTACGCCGCGGTGGGCGACTACACGGTCACCCTGACGGTGGCGGCGCAGGAG
SD02_R1_79	AATAACAATGCCATCAGCTATGCATGGGATTTCGGTGACGGCGGCACCAGTGATCTGGAATCGCCCAGCCATACCTACGCCGCGGCGGGCGCCTATACG
SD02_R1_80	GCGGGTCGTGAGATCACCTTCAACGGCGCCGGTTCCACCGATCCGGACGGTGTCATCGCCAGTTATGCCTGGGAGTTCGGCGACGGCAACAGCAGC
SD02_R2_1	GATATCAGCGCCGTGATTCAGGAGATCGTCGACCGACCGGGCTGGGCCAGCGGCAATGACATAGTGCTGATCATCACCGGTAGCGGGGAACGCACGGCA
SD02_R2_2	ACCACGATTGGGCAGGCAGGACTGGATCAGCAAACGCCGAACATGCTGTCCGTGATTCAAGAGATTGTTGACCGTCCCGGCTGGGCAAGTGGCAAT
SD02_R2_3	AGCCTAGTGAGTGGGCCGGGTACCGTGACCTTTGGGGATGCCAATGCGGTGGATACGACGGCCAGCTTTAGCGTGGATGGCGCCTATGTGCTCCGGTTG
SD02_R2_4	GGCGATATCAGCGACCGCGCCACCACCGGCCTGGCCGTGCCCTGGAACCCGGCCGAGTGGCCCAGTACGGGCGCCGCCGGTCCGGATCAACGGACGCCC
SD02_R2_5	ATCGCCTCGGTGATTCAGGAAATCGTGAATCGATCCGGTTGGTCCAGCGGCAACTCGCTGGCCATCATTGTGACCGGATCCGGTAAGCGGACGGCG
SD02_R2_6	TTTGGACTCGACCAGCGTACCCCAGACATCGCGACAGTTATACAAGAAATTGTCAATCGACCTGGTTGGTCCAGTGGCAACGCACTGGCGCTCATTCTT
SD02_R2_7	GATCCGAACGTGATGAACTTTTACATCACGGATCGGAGAGTTGATAACGGCAGTGATCCGAACGAAAACGACGGGCGCATTTACGAATTCTCATTCGAA
SD02_R2_8	GTGGGTCCGGATCAGCGGACGCCGAATCTTGCTCCCATCATTCAGGAGATCGTCGATCGTCCGGGCTGGTCAAGCGGCAATTCGCTGGTCGTGATC
SD02_R2_9	CAAGTGAATGTCGGCAGCGATCAGTCCGTTACATTGCCGAGCGGCGCCAACCTGTCTGGCAGCGTCACCGACGACGGGCTACCGAGCCCGCCCGGCGTC
SD02_R2_10	GTCAGCGATGATGGTCTTCCCAATCCACCGGCCAGTGTCGATACGATCTGGACGGTCGTCAGCGGTCCGGGCTCGGCCTCGTTTGTCGACGCCTCG
SD02_R2_11	GCCGGGCCTGACCAACAGACCTCGAACATCGCCGCGGTCATTCAGGAAATCGTGAATCGACCGGGTTGGTCCAGCGGCAACTCGATGGCGATTATCATC
SD02_R2_12	GGCACTGTGACCGACGACGGTCTACCGAATCCGCCCGGCGTCGTGACCACCACCTGGTCGGTTATAAGCGGTCCCGGCACGGTCACCTTCGGCGAC
SD02_R2_13	GCGGGGCCTGACCAACAGACGCCTTCCCTGGTACCCGTTATTCAGGAAATTGTCGACCGGTCCGGTTGGAGTAGCGGAAACTCCTTGGCGTTGATCGTG
SD02_R2_14	TCTGCCCCGGACGATGGGCTGCCAGTCGTTCCGGGAGCGGTGACCAACACATGGAGCAAAGTTAGCGGTCCTGGCACTGTTACCTTTACTCCGGAC
SD02_R2_15	GTATTGGACGCTACCGTCAGCGATGATGGACTGCCCGATCCGCCAGCCGTTGTGACCACCACCTGGAGCATGATCAGCGGTCCCGGCACCGTTACCTTC
SD02_R2_16	CAACAGACCTCGAATATCGCCACGGTAATTCAGGAAATCGTGAACCGACCTGGCTGGTCTAGCGGCAACTCGCTGGCCATTATCATCGATGGTGTTGGA
SD02_R2_17	GATGGCTTGCCCGACCCGCCGGCGGCCGTCACGACCACCTGGAATCAGGTGAGTGGCCCGGGCACCGTGACGTTTGCTAACCCGGATGCGGTGGATACC
SD02_R2_18	ACGGTGAGCGCGGGGCCTGATCAAACGATAACGCTCCAGAACACGGCGGCCTTGGATGGCACGGTGACGGATGATGGACTGCCCAATCCACCCAGC
SD02_R2_19	GACGACGGCTTGCCCAATCCTCCCGCCAACACGACCGTGACCTGGTCGCGGGTAAGCGGACCGGGCACGGTTAATTTTAACAATGCGAAT
SD02_R2_20	GATATGGACTGGGAATATCCTGGAATAGAAGGGCATCCGGGGCACACTTGGAGACCAGAAGGAAAGCAAAATTTTACTTTGCTCATTCAGGAAATGCGC
SD02_R2_21	AACGTCAACGACGAGTTCTACTGGGCAGCCGCTGAGCTCTACATCACGACGGGCAAGAGCAGCTATCTCAACGATCTGACAGCCTCGCCC
SD02_R2_22	GATACTAATAGTGGCACAATTACAAGATTAAGTTGGAATGGAAGTTCTTGGGATGTGGTCGACCTTGTACGTGGGCTGCCAAGATCAGAAGAAAACCAT
SD02_R2_23	CTCGACGACGCAACGAACACGTTGCTTGTCGCGCAGGGCGGCCATACGAACATGGGCGCACCGTCGAACAACTTCGCGTACCAGCCCGAGTACGCTCTG
SD02_R2_24	GTCACCGGCTATCGGGTGTCTCGGGATGGCCAGTTCCTGGCCACGGTGAGTGCTCTGAGCTACGCCGATACCGGGTTACAGCCTGGCACTGCCTACGAC
SD02_R2_25	CTGGACACCAACTCCGGGGTCGTGTCGCGGCTGACCTGGAACGGAGCGGGGTGGGACAAGCTCGACCTGGTGCGCGGTCTGCCCCGTTCCGAACAGAAC
SD02_R2_26	AGCAGTTGGACCAAAGTTGATATTGTCAAAGGTTTGCCACGATCTGAAGAAAACCATGCAGTCAATGGATTGCAATTAGACCCAGTATCCAATATGCTT
SD02_R2_27	GACGAAGACGGCGACGGCTACACGAACGACGACGAGCTCCTCTCGGGGTCGAACCCGTGCTCCGCGGCGAGCCTCCCGCCGGATTTCGACGGCGACTTC
SD02_R2_28	ACTTGGAACGGAAGCAGTTGGAGTAAAACCGATGTAGTAAGAGGATTGCCGCGATCAGAGGAAAACCATGCTACCAATGGGCTACAGTTAGATGAATCA
SD02_R2_29	CGCGGATTACCGCGCTCCGAGGAAAATCATCACGTAAACGGTTTGGCTTACGACGCTGACAAACACATGCTTTATGTCGCCGCAGGTGGTAACACCAAT
SD02_R2_30	GTCACCGGAACGGCATCCAATCCGATCCTCTACGTTTCCTCGAGTGACTCGCGCGTCGGCGGCGGGGGAAACGTCGACAACGACACGCATCTCGATACG
SD02_R2_31	GATAAGCTCGACATCGTGCGCGGCCTGCCACGCTCGGAAGAGAACCATGCCAACAACGGAATGCAACTCGATGCAGCGACCAACACGCTGTACGTGGCC
SD02_R2_32	TCGCGGCTGACGTGGAACGGCGCGCAGTGGGACCACGTCGTGCTCGTGCGCGGGCTTCCGCGCAGCGAGGAAAACCACGCGACGAACGGCATACAG
SD02_R2_33	GACAGCATCACATTGCAGTGGCAGGCGGCCACCGACAATGTCGGTGTCACCGGCTATCGGGTGTCTCGGGATGGCCAGTTCCTGACCACGGTGAGT
SD02_R2_34	AACTTCGGGGACCACGTGCAGATCGTGCGCGGCCTGCCGCGCTCCGAGGAGAACCACTCCAGCAACGGGATGGCCCTCGATCCCGCCACCAATACG
SD02_R2_35	ACCTGGAACGGCTCGTCGTGGGACAAGCTCGACCTGGTGCGCGGCCTGCCGCGCAGCGAAGAGAACCACTCGGTCAACGGTATGCAACTCGATGCAGCG
SD02_R2_36	GTAGAACCCGAACAAATTGTCATTGGAGCGGCATTTTATGGCAGAGCCTGGAAAGGAGTCCCTCCCAGGAACAATGGG
SD02_R2_37	GATGCGGACCCAGCGACGACCACCGACCCGCTCGACGCCGACTCCGACGACGACGGATTGCGTGACGGCAATGAAGACGAAAACGGC
SD02_R2_38	ACCGATCCCTTGGATCCTGATTCGGATGCGGGCGGTATTGTCGATGGTGCCGAAGATCTAAACGGAAATGGCATTGTCGATGTCGGTGAGACCAACCCG
SD02_R2_39	CCCACCGATCCTCAGAATCCGGACAGTGACGCCGACGGACTGCCCGACGGCCAGGAGGACCGGAACCGGAACGGTCGGGTCGACCCGGGCGAGACG
SD02_R2_40	TACATGGATCATATCTTTGCCATGACTTATGACTTCTTTGGTGGTTGGGGCGCACAGGTAGGTCACCATACTAATTTGTATGCGACAGAAGACTCTAAG
SD02_R2_41	TGCCGTAAATCCCTGGCCATTACGTTCGCGCACTTCACTCAGGAAACGGGAGGTCACACCACCGCATGGCCAGAAGAGGAATGGCGTCAGGGC
SD02_R2_42	CTCTGGTTCGGCGACCCGGACGGCGACGCGCTGACCTTCGCCTGGAATTTTGGTGACGGCTCAACGGGCACCGGCGTGACACCGGAGCACAGCTAC
SD02_R2_43	GCCCTTACCTATGCATGGGACTTCGGCGACGGCTCATTTGGCGATGGCGTATCGACGACACACACGTTTGTCGCGGAAGGCACGTATTCGATCACATTG
SD02_R2_44	GCCTCCAATGATTCGGACGGCAGCATCGTCCAGTACGACTGGGACTTCGGAGACGGTAACACCGGCACCGGTGCGACACCGAGCAACACCTAC
SD02_R2_45	CCGGACGGCCGGATCGTTTCCTACGCCTGGGACTTCGGCGACGGCACTACGAGCAACGGGGCCAACCCAAGTCACACGTATGCG
SD02_R2_46	AGTGGTTCTTCTGACCCTGATGGAAGTATAGCTTCTTATAGCTGGAACTTTGGTGATGGAACTGGTCCTCAATCTGCAGCACAGGTAAATCATACATTT
SD02_R2_47	TGCCGTAAATCCCTGGCCATTACGTTCGCGCACTTCACTCAGGAAACGGGAGGTCACACCACCGCATGGCCAGAAGAGGAATGGCGTCAGGGC
SD02_R2_48	GCGGTCGGTGATGGTGCCACCTCGACGCTGCAGAACCCGAGTCATAGCTACGGCGCAGGCGGCACCTACTCGGTGACCCTGACGGTTACCGACAAC
SD02_R2_49	GACTGGGACTTCGGCGATGGCAACACCGGCACCGGCGCGACGCCGAGCCACGCCTACGCGACCAACGGCGTCTACGACGTGGTGCTGACCGTCACGGAC
SD02_R2_50	GCCTGGGATTTCGGCGACGGCCAGTCCAGCACCGAGTCCGATCCGACTCACGAGTACGAGAGCACGGGCTCGTTCGCCGTGAAGCTCACCGTCACG
SD02_R2_51	TTCGGCGATGGCAAGTTTGGTGACGGGGAGATCGTCGAGCACACCTACGCGTCGCCCGGCAGCTACACGGTAACGCTGACGGTCACCGATAACGAA
SD02_R2_52	TCGTTCGACCCGGACGGCACGATCGACGTCTACGCCTGGGAGTTCGGCGACCCCGCCGGCGGCACCGGTTCCGGCGTGTCGCCGACCTATGCGTAC
SD02_R2_53	GGCTCGATCGTGGACTATGCCTGGGACTTCGGCGATGGCGGCAGCGGCTCGGGGGTGACGACGACGCATCTGTTCAGCGCCACAGGCGACTACACCGTG
SD02_R2_54	CAAAACCCGTCCCACACCTATGGCTCAGCCAATACATATACCGTCACTTTGACCGTAACCGACAATGAAGGTGCGACCGGCAACACTAGCAGCAAC
SD02_R2_55	ACGGATCCGGACGGCACGATCGTCTCCTACGAGTGGGACTTCGGCGATGGGAACATGGGCAACGGTGCCACGCCTAGTCATACGTACGCCCTCGAA
SD02_R2_56	CCGCAGGACTGGTCGTGGGACTTCGGCGACGGCGAGACGTCCTCCGATCGCAGCCCGACCCATCGCTTCGCGCGCGAGGGTGCCTACACGGTGACGCTG
SD03_R1_1	GTCATCGACCGCACTTGGACTCCCTCTCAACGCGTATTGGATGCGGGTATTGGTTATGGCTTTGGTACCACAATCAACGTGATCAATGGTGGTATTGAA
SD03_R1_2	CCAGGCCAACCAATCGTTCAGTGGATGGAAGACAAATTCTCCATCATTGAAATCGATCAAGCCGCCAGCGCCTACAACCAGCTGGTTACTGTTAAA
SD03_R1_3	GTATCAGTTGGCGGCTGGGCCTGGTCCGATCATTTTTCTGATGCAGCATTGACAGCTGAATCCAGAGATATATTTGCCCAAAGTGCTCTGGAGTTCATG
SD03_R1_4	GTCATCGACCGCACTTGGACTCCCTCTCAACGCGTATTGGATGCGGGTATTGGTTATGGCTTTGGTACCACAATCAACGTGATCAATGGTGGTATTGAA
SD03_R1_5	GTCGAGTGGGCCGAGATCATGCCGTTCTTAGATAGAGTCAACCTGATGACCTACGACCTCGTCAGCGGTCTGAGCACGGTCACCGGTCACCATACG
SD03_R1_6	AACAATATAGTGGACCCGGCAGTTTTTGATGGCATCGATATCGATTGGGAATACCCGGGCGCCTGCGGGGCGACTTGCAATTTTAGCAGCGAAGACACC
SD03_R1_7	CAGACTGGTCACACAACAAACTTACATGCCACAGAGCGCAGTTGGTGGGGAATGGGAGCTGATGTCTTCATTAATCAGATGATAGAGCAAGGTATTCCT
SD03_R1_8	TGGGAATATCCAGGAATGAAAGGAGCAGGAAATCCATTTATGCCAGAGGACAAAGAGAACTTTACTGCTTTGATGAAAGAACTCCGTGAAGGAATGGAT
SD03_R1_9	GTGGATATTGATTGGGAATACCCGGGTCAGATCGGCGACAACAATGAATTCCGGCCGGAAGACAAGCAGAATTATACGCTTATGTTCGAAGCAATC
SD03_R1_10	GGGGGCAACACCAACGCGGGATCGCCCTCGACCAACTTCGCCTGGCACACCGAGTACGCGCTCTCCGCCGCGGTCCTCGCCGTGGACCTGACCCAGCTC
SD03_R1_11	GAGCATCTGGAGTTGGTGCGGGGTCTGCCGCGGTCGGAGGAGAACCACGCGGCCAACGGCATCGAGCTCGACCCGGCGACGAACACGTTGTATGTG
SD03_R1_12	AGCAATGGTCTCCAATTGGATTCGGCCACCAACACGCTATTCATCGCCCAGGGTGGTCACACCAACATGGGCGCCATTTCGCAGAATTTCGCGCTC
SD03_R1_13	GTTAATACTTTGGAAACAGATAGACAAGTAACCGGACTGCTGGCAACTGGTACGGCAGCTAATCCGGTACTGTTTGTCAGCTCCAGCGACCCTCGAATC
SD03_R1_14	GGTATTGATGTAAATGATCCATGGGGAGGAAATGACGGACTCAACCAGGCGATGATTGTGCCGGGTGGTCCCGTACAAATTTATTCCCCGGGCTACAGG
SD03_R1_15	TGCACAAGTCGTGAGACAACAGGTTTAACCGTTGCGGGAACGGCTTCGAATCCTATTATCTATGTAGCCTCCAGTGATTTCAGGATCGGTGCTGGA
SD03_R1_16	CTCACCTGGAACGGCAGTTCGTGGGACAAGTTGGATTTGGTGCGGGGGCTGCCGCGGTCCGAGGAGAATCATACGAACAATGGCATGCAGCTCGAT
SD03_R1_17	AATGGAGACGAAACTTTAAATGGTACGGATCCTTGTTCAGCTGCCAGCCGCCCTTCAGATAACGACGGAGATTCAGTTTCAGATTTGCTAGATGATGAT
SD03_R1_18	TTAACATTTGCTTCAGCAGGATGGAAGCGATACTATAAAAATATTGAAACTGTTGAAGTCATGAAGTATGCAGATTTTATGAATGTAATGACCTATGAT
SD03_R1_19	GCCAAAGCTCCATTTCTTCACAATAAAGCCGATAGTATATTCGTGTCATATGATGATACAGTTTCCGTCCGTCTTAAAACACGTTACGCCATGGATAAA
SD03_R1_20	CCGGAACAGATTGTAATCGGAGGTGCTTTTTACGGAAGGGCCTGGAAAGGTGTAGGCCCCATAAATAACGGGCTCTATCAAAACAACGGTGGCGTT
SD03_R1_21	GTTGAAAGAATTGTGGATTTTTGCATAGAAAAAGGTGTAGAACCCAAGCAAATTGTTATTGGTGCTGCATTTTACGGCAGGGCATGGAAAGGGGTCCCT
SD03_R1_22	TCTGTTGAAAACATCATTGCTTATTGCATCAATGAAGGTGTACGGCCTCAACAACTTGTTCTGGGGGCTGCTTTTTACGGGAGGGCATGGAAAGGT
SD03_R1_23	CCTGATTATGTAAGATATTGGGATGACGCAGCCAAAGCTCCATTTCTTCACAATAAAGCCGATAGTATATTCGTGTCATATGATGATACAGTTTCCGTC
SD03_R1_24	AATTTGGACGGAACCGATATGGATTGGGAATATCCAGGATTACCTGGAGCTGGTAACACCTACAGAGATGAAGACAAACAAAACTTCACCGCATTAATG
SD03_R1_25	TCATACATTGGGTGGAGCGGCTACAGTCAGATCAGAAAGGAATTTGAAGCAAATAAGAACTATCAAAGATATTGGGACCCAATAGCTAAAGCCCCATAC
SD03_R1_26	CCTTATACAGGGCACCATACTGCATTGGGATTTATTGATTTTGAACACATCAAAGACACACCTGCTTGGGATTTTTTGGAAAGTAGAAAGGAAGAAATG
SD03_R1_27	GACCCAGTGGCAAAAGCCCCATATTTATTTAGTTCAAAGGACAGCGTTTTCATTTCATACGATGATTCAGTTTCGGTACGAATGAAAACACAATAT
SD03_R1_28	GGTACGGGTGCGCGAGATGAAGACAAACAAAACTTCACTTTGCTCATGAAGGACTTACGAGAAGCACTTGACAAGTTAAACCGACCGCAAACCTTAACA
SD03_R1_29	GTGCCTGAACAGGATTATAGGCCTGAAAATCTTCCTCTCGAACAACTTACACATATTATATTTTCCTTTACGAATGTGATTGATGGGGAAATGAAATTT
SD03_R1_30	TTGACCCTGACTTTTGCTTCGGCAGGATGGGAACGATACTACAGTCATATCGAAACTCTAGAAGTGATGAAATATGCAGATTATATGAATATTATG
SD03_R1_31	GGTATGGATACGTTTAACGAAGACATATCAAACTGGAACACCTCAAGCGTGACTAACATGGGAAGGATATTCAGTGGTGCGACCTCCTTTAATCAAGAC
SD03_R1_32	TGGAATGTATCCAATGTTACAAATATGGTTGGTATGTTTACTGGAGCATCAGCTTTTAACCAACCTATTGGAAATTGGAATGTTGGTAATGTTACT
SD03_R1_33	ATGTTTAACAATGCAGAGAATTTCAATCAACCCATTGGATATTGGAACACATCGGCGGTGACAAACATGGAATCTATGTTTAACAATGCAGAGAATTTC
SD03_R1_34	TGGAATGTGGAAAATGTAACCAGTATGAGGCTCATGTTTGTTTATGCCGAAAACTTTGACCAAAATATTGGCAATTGGAACGTCAGTAATGTCACA
SD03_R1_35	TCTAGTATGTTTTATGGGGCAACAAGTTTTAATCAACCCATAGGTAGATGGAATACATCTAATGTTACTAACATGTCTAGTATGTTTAACTGTGCAACA
SD03_R1_36	ATCCCCGATCTCAGCGAAGATACCAACCGCAACGGACTGCTGGATCCGGGAGAAACCGATCCCGATAATACCAATACCGATGGGGACGGCACCCCGGAT
SD03_R1_37	GGGTTTGTCGGCGATGCCGATCCCGATACTACGACCGATCCAACCGATGCGGATTCGGATAATGACGGACTGCCCGATGGTGCAGAGGACCTGAAT
SD03_R1_38	GACGGTGACGGTGTTGACGATGGCGTCGAAGATGCCAACCAAAACGGTGCGGTCGATGCCGGTGAAACCGATCCGGCCGTTAACGAAAATTGCCCG
SD03_R1_39	AATGGAGTGGTGGACGCCGGCGAGACCGATCCGTGCGACGTGGATACGGACGGAGACGGTATCCAGGACGGCACCGAGGTTGGCCTGACACTGGCCGAC
SD03_R1_40	GTTGAGGACACCAACCAGAACGGGCAGCAGGACGACGGCGAGACCGACCCCAACGACAGCGACAGCGATGACGACGGCCTGCTCGACGGCATCGAAGTC
SD03_R1_41	GATACAGACAGTGACGGGCTCTGGGACAGTGATGAGGATGTCAACAAAAACGGAAGGGTGGATCCAGGAGAAACAGATCCCCTAAACACCGACACGGAC
SD03_R1_42	GCAAACAAAATTGTTTTAGGTGTTCCATTTTATGGGAGATGGTGGAAAGGTGTAAATTCTATAAATAATGGTCTTTATCAACCATCCAATGGTCTAACA
SD03_R1_43	ATCGATTGGGAATTCCCTGGTGGTGAAGGTGCCAACCCTAACCTGGGTAGCTCAGCGGATTACGAAGCCTATGCGGATCTTATGCATGACTTACGT
SD03_R1_44	GCGCTCACCTATGCATGGGACTTTGGTGACGGTTCGTTTGGCGACGGTGTTGCACCCACGCACACCTTTGCGGCCGAAGGTACCTATACGATCATGCTG
SD03_R1_45	TTGTTTGACGCCTCAGGCTCTTCGGATCCTGACCTGGACCTTCTCAGTTACCAATGGGACTTTGGCGACGGCAGCAGTCCTGTCACCACGTCCAGT
SD03_R1_46	GATCCAGACGGCAGTATTGTGGATTACCAATGGGACTTTGGTGATGGTTCGACAGGCTCGGGAGTTCAACCTTCCCACAGTTATGCAACGGCTGGTGAC
SD03_R1_47	TGGGACTGGGACTTCGGGGATGGCCAAATCGCGAGCGGCGAACAGGTGAGCCACACGTACACCACGGCTGGCACCTATGACGTCTCACTGACCGTC
SD03_R1_48	CCGGATGGCGACGCCCTGATGTATCTCTGGGATTTCGGTGACGGCACGCTGGCAGATGGTGCAACGCCGACGCATGCTTACAGTGCGGCCGGAACTTAT
SD03_R1_49	ATCTGGGGCGCCTACCTGCCGGTGCTCCACGCGCTTCGCAATCGGATGACGTTCGTGCACGTACAACACTAC
SD03_R1_50	GATTTAAGTGCGGATCCGGACGGCAGCATCACAACGTGGAGCTGGAATTTCGGTGATGGCAATGTTTCAGGCAGCCAGAACCCGTCTCACACCTAC
SD03_R1_51	CCCAACGGCCCGTACAGCGGCACGGCCGGCAGCCCGGTCGATTTTGACGGCAACGGCTCCAGTGATCCCGACGGCACCATTGTCAGCTATGCCTGG
SD03_R1_52	GGTAACAGCAGCAGCCAGACGAATCCGGCGCATACCTATGCGGCCGATGGCACCTATGACGTGACCCTGACGGTGACCGATAACGAGGGCGCCTTCGCA
SD03_R1_53	TCCGACGGTAGTGTCGTGTCCTGGGCCTGGAACTTCGGCGATGGTAACTCCGGAACAGGTTCGTCACCGACACACACCTACCTGTCGGATGGGACTTTT
SD03_R1_54	TTTGGTGACGGATCTTCTTCAAGTAATGCGAATCCATCTCATACATATAGTAATCCGGGAAGCTATACAGCAACATTAACCGTTGTAGATGATGAT
SD03_R1_55	GATGGCAACATTACAAGCTACGGCTGGGACTTCGGTGATGGCAATACCGGCACCGGTGCTTCCCCACAACATACCTACGCCAGCGCGGGTACCTAC
SD03_R1_56	GATGCTGCTGGATCGAACGATCCTGATGGAACGATTGTCGCCTACGCTTGGGACTTCGGCGACGGAAACGTCGGCACGGGACTGAATCCTAGCCATACC
SD03_R1_57	ATCGCGTCGTGGTCGTGGGATTTTGGTGACGGGAACGCGGCCACCGGCTCGCGGCCGTCTCATACCTACGGCGGGGACGGGACCTATCGGGTGGAG
SD03_R1_58	GGTACGGCCGGTCAGTCGGTGCAGTTCGACGGTACGGGTTCGAGCGATTCGGACGGTACGGTGGTGTCGTACGCGTGGGACTTCGGTGATGGCGGT
SD03_R1_59	AGTAGTGACAGCGACGGTACTGTCGACGCCTGGAACTGGGATTTCGGCGACGGTGCGACTTCTGCGCTGCAGAACCCGAGTCACAGTTACGGTTCGGGT
SD03_R1_60	CTGATGAGTTATGATTTGGTAGGCGGCTATAGTAAGGTAACCGGCCATCATACCCCGTTATACTCTACCCCATCCCAGCACAGATCGACTGACCAGGCG
SD03_R1_61	GACACCGGTGGTTCGACCGGTGGTGACACGGGTGGCTCGACCGGTGGCTCGACCGGTGGCGACACGGGCGGC
SD03_R1_62	ATTAGGTATACTACCGATGGAAGTGAGCCTTCTCAGGCTTCATTTGCTTATTCGGGACCAATAACAATTCAGCAGACTTCAGTCATCAAAGCGAAGGCC
SD03_R1_63	GGCACAACTATACGCTATACGACAGATGGATCGGAACCCACTTCATTTTCACAAGTTTATTCAGGTCCTATAACCGTTTCTGAAAACACACCTATAAAA
SD03_R1_64	GTGCCATTAACTATTACCTTTGATGCTTCCGGTTCAAGTGATCCTGATGGTGACAATTTGAGCTATAGCTGGAGTCTTGGTGATGGTGCTACAGCAACT
SD03_R1_65	CTCGGATCGAATGACCCCGGCGGGTCGATCGTGAGTTACGCCTGGGACTTCGGCGATGGGGCCACCGGCTCGGGTCCGACTCCGAGTCACGTGTAC
SD03_R1_66	GAGGTGAGCTTCGACGCCACAGCCTCGGACGATCCGGACGGCGACATCGTGCAGTACGACTGGGACTTCGGGGACAACAGAACCGGGACCGGGCCGACG
SD03_R1_67	TACACCGGGACGGCCGGGTTTACGGTGGTCTTTGACGGCACGGCCTCCGACGATCCGGACGGCGACATCACCGGCTATGACTGGGACTTCGGGGACGGC
SD03_R1_68	TTTGATGCGACAGGTTCAGTCGATCTGGATGGCTCTATTATCAGCTATTCATGGAATTTCGGTGATGGCAATAGTGATACTGGCCCGACAGTATCGCAT
SD03_R1_69	GACCAAAACCATAGCCACAGCTACGCCGCAGCCGGCACCTACACAGTCACCCTGACCGTGACTGATAACGGCGGCGCGACCGATGAACATCCCAACCAG
SD03_R1_70	GGCACCATCGCATCTTATAACTGGGACTTTGGCGACGGGGCCACCGCCACCGGCGTGAGCCCAACCCACACCTATGCCGCTGCGGGCAGCTTTACCCTC
SD03_R1_71	CGTGCGATCACCTTCGACGGCACCGGATCCACGGACCCGGACGGCAATATCGTCCGCTATGCCTGGGAGTTCGGCGACGGCAACAGCCGCACCGGG
SD03_R1_72	GTCAACCTGCAGAACCCGAGCCACAGCTACGGTGCGGGCGGCACCTTCTCGGTGACGCTCACCGTCACCGATGACGACGGCGCCACCGGCAGCGTG
SD03_R1_73	GACTGGGACTTCGGGGATGGCAACACCGGCACCGGGCGGAGGACAATCCACCGCTACGCTGAGCCCGGCACGTACTTCGTGACCCTGACGGTCACCGAT
SD03_R1_74	GTCGACTATGCATGGGACTTCGGTGACGGCGGCACGGCCAGTGGTGTGACATCGAATCACGGCTTCGGTTTGCCGGGTACCTATACGGTCACGCTGACG
SD03_R1_75	GATGCTGCTGGATCGAACGATCCTGATGGAACGATTGTCGCCTACGCTTGGGACTTCGGCGACGGAAACGTCGGCACGGGACTGAATCCTAGCCATACC
SD03_R1_76	ACCGGGTCAACCGTACAGAACCCGATTCACCAGTATGCTGCTGCGGGAACCTATCCTGCCTCGCTCACCGTCACCGATAACGATGGGGCGATGGAT
SD03_R1_77	CCCGACGGTTCGATTGCCTCGTATCGGTGGCAGTTCGGCGATGGCGCCACCGCGGGCGGCGCAAACCGCAATCACGGCTACGGCGCCTTCGGGACCTAC
SD03_R1_78	GGATCATCTGACTCTGATGGAACAATAGCATCATATGCTTGGACTCAGACTTCGGGACCAAATGTAACACTATCTGATGATACAGCACAATCACCATCA
SD03_R1_79	CATAAAATAGATGGTATTGACCTTGATTGGGAGTATCCCGGTTTAAGAGGAGCTGGAAATGTACACAGACCTGAAGACAAAGAAAATTTTACCGCT
SD03_R1_80	CTTCAGGCACACCAATTAGACGGATTAGACCTTGATTGGGAATACCCTGGATTACCAGGCATTGGCAATACACATCGCGATGAAGACAAGGAAAAT
SD03_R1_81	GTCATCGACCGCACTTGGACTCCCTCTCAACGCGTATTGGATGCGGGTATTGGTTATGGCTTTGGTACCACAATCAACGTGATCAATGGTGGTATTGAA
SD03_R2_1	GGAGATTACGAGAAGTGTGTGACCAACTTTTATGGTTCTCATGCGAGTTGGCCTGAAGTGAAAGTAGTCGATAAGCTGGATCCGGTAGACCCAGGT
SD03_R2_2	AACGAGGCCGGCCCCAAGCAACAGACCCCCGACATCACCAGTGTCATTCAAGAAATTGTCGATCGCACGGGTTGGTCCAGCGGCAATTCGATGGCCATC
SD03_R2_3	GTAATTCAGGAAATCGTCAATCGGCCCGGCTGGTCTAGTGGAAACTCGCTGGTCATCATCATCACCGGCACCGGTAAACGCGTCGCCGAGGCATAC
SD03_R2_4	CCCGATCAGCAGACACCAGATATTGCTACCATCATTCAGGAGATTGTGAGCCGAGGGGATTGGACGGCCAACAACTCCATGGCCTTGATCATCACC
SD03_R2_5	GCCGGACCTGACCAGCAAACTCCGAATATTGCGGCCGTGATTCAGGAGATCGTAGATCGGGCAGGTTGGTCGGCTGGCAATTCGCTGGCGATCATT
SD03_R2_6	GGTCCCGACCAGCAGACCCCGGATATCGCAACAGTGATTCAGGAGATTGTACTTCGACCTGGCTGGTCGAGCGGTAACTCACTGGCGATCATCGTGACG
SD03_R2_7	GATGATGGCCTACCTAATCCGCCTGGGACCATAACCACAGAGTGGAGTAAAATGAGTGGGCCGGGCACGGTAACATTTTTGGATGCCACTGCCCTGAAC
SD03_R2_8	GTCGATCAACAGACGCCGAATCTCGCGCCGGTCATTCAGGAGATTGTGGACCGAGCAGGCTGGGTGAGCGGCAACTCGCTGGCCCTGATC
SD03_R2_9	TCCGGAACAGACCAGCAAACACCGAATGTCGGCAGCATCCTCGAAGAGGTTGTCGCGCGTCCCGGCTGGAACCAGGGAAATTCGGTTGTATTTCTGTTC
SD03_R2_10	GTGATTCAGGAAATCGTCAATCGCCCCGGCTGGGTCAGCGGCAATGACATCGTGATCATCATGACTGGCAGCGGTGAGCGTACCGCCGAGGCTTACAAT
SD03_R2_11	GTCGTGAGCGGTCCAGGGACTGTGACATTTGGAGATCCAACACAGGCGGCGACCACTGCGTTCTTTAGTCAGATTGGACCCTATGTTCTTCGTCTCACA
SD03_R2_12	CGTACACCAAATATTGCGTCGGTCATTCACGAAATTGTCAATCGTCCCGGTTGGACAAGTGGTAATTCGTTGGCGGCCATTCTCACTGGTTTAGGCGCT
SD03_R2_13	CTCATCCAGGAAGTGGTGAATAGGTCTGGATGGCAAAGCGGCAATGCCCTGGCCTTTATCGTCACCGGGAGTGGGACGCGCGTAGCAGAGGCCTAT
SD03_R2_14	GCTGGGCCCGCGCAGCAGACACCGAACATTGCCTCAGTCATTGAAGATATCGTCAATCGTCCCGGTTGGCTGAGTGGCAATGCGTTGACGATCATCATC
SD03_R2_15	GATCAGTCCGTTACATTGCCGAGCGGCGCCAACCTGTCTGGCAGCGTCACCGACGACGGGCTACCGAGCCCGCCAGGCGTCACCACGGTCGCCTGGGAC
SD03_R2_16	ACCCTGACCACCACCTGGACCAAGGCCTTTGGGCCGGGAACGGTGACCTTTGCCGATGCTTCTGCCCCCCAGACCACTGCCACCTTCTCCGCAGCCGGC
SD03_R2_17	GAAATGAGTGGAATTCAAACCGAAGTATGTACAGATATTGGAGGAGGAACTAATGTTGGTTATATAGAATCTGGTGATTGGATGGATTATAATGTAAAT
SD03_R2_18	GCAGTCGCCGGCTACACCGTCCGCCGCAACGGAGTGATCGTCGGCACAACGACCGGCACGACGTATCAGGACACCGGGCTGACCGCTGCAACCGCCTAC
SD03_R2_19	TTTGATGGCATCGATATCGATTGGGAATACCCGGGCGCCTGCGGGGCGACTTGCAATTTTAGCAGCGAAGACACCGTAAACTTCACAGCCCTATTG
SD03_R2_20	ATCTTGCCATCATTTGGTGGGTGGACAATGTCTGAACCTTTCCATGCGATGGCGAAAGATCCTAAAGCCATTGCGCATTTTTCAAAAACTGCTGTT
SD03_R2_21	TTGGCTTCGGTGTTTCTTAGTAAGGGTGCAGGAGTAGTGGCCGGGTATTCTGACTACGTAGGCTCTAAATATGCAAGAAACACCACCACGTATACA
SD03_R2_22	CAAGGATGGGGCGGATACCCCATGAATGAGGGGCCGTCTGGAAATGTTACTAATGAATATCAACCCTCAGAACCTGGAAGTGTAAATAATTTAGAT
SD03_R2_23	AATAGTGGGTCAGGAGGATCCGATATCGGCGATCCATTTGGGGGTAATGATGGACTGAACCAAGCGAAATTAGTTATTGGCGGTCCGGTACAAATT
SD03_R2_24	CACGTGCAGATCGTGCGCGGCCTGCCGCGCTCCGAGGAGAACCACTCCAGCAACGGGATGGCCCTCGATCCCGCCACCAATACGCTCTACGTGATG
SD03_R2_25	ATCGATGAGGATGGTGATGGTTACAGCAACGCCGATGAGATCGACAATGGTACTGATCCTTGCTCTGGAGCCAGCAAGCCTGCTGATAATGACGGTGAC
SD03_R2_26	GCCACGAACACTCTCTACGTGGCGATGGGCGGCAACACGAACATGGGCGCACCGTCCAACAACTTCGTGTTCCTGCCTGAATACGCACTCTCGGCTGCG
SD03_R2_27	TCGTGGGACCACGTGCAGATCGCGCGCGGTCTCCCGCGCTCCGAGGAGAACCACGCCACCAACGGGATGGCCCTCGATCCCGCCACCAATACCCTCTAC
SD03_R2_28	TCGGACAGCATCTCCTTACAGTGGGACGCGGCAACTGACAATATCGGCGTTACTGCTTACCGGGTCTCCCGCAGCGGCCAGTTGTTGGCTACCGTTGAC
SD03_R2_29	CCTTTTGGCGGAAATGATGGGTTGAATCAAGCTAAAATAGTACCAGGAGGTCCCGTTCAAGTTCATGCTCCAGGATTCAGGAATGCCTATGATATAGTA
SD03_R2_30	TGGGGAGCAGATGGTTTTTCTGATATGGCCAGTACTCCTGAAAATAGAAAGGCATTTGTACAAAGTACCATTGATTTTATTGAGAAATACCAATTG
SD03_R2_31	CCGCAAACCTTAACATTTGCTTCAGCAGGATGGAAGCGATACTATAAAAATATTGAAACTGTTGAAGTCATGAAATATGCAGATTTTATGAACGTAATG
SD03_R2_32	CCTTTTACAGGGCACCACACTGCCTTGGGGTTTATTGATTTCGAACACATCAAAGGCACGCCTGCTTGGGATTTTTTGGAAAGTAGAAAGGAAGAAATG
SD03_R2_33	TATTATACTAATGTAGAGATTAAAGAGGTAATGAAATATGTCGACTATATGAACGTCATGACCTATGATCAAATCGGTTCAACATCTTCTTTTACC
SD03_R2_34	AAAAACATTGAAACGGTCGAGGTAATGAAGTACGCTGATTACATGAATGTTATGACCTATGATCAGGTTGGTGCCACTTCGCCTTATACAGGGCATCAT
SD03_R2_35	TATGATGATACAGTTTCCGTCCGTCTTAAAACACGTTACGCCATGGATAAATCACTCGGAGGAATCATGTTTTGGGAATTGGGTAATGATACAAAA
SD03_R2_36	AGAAAGGAATTTGAAGCAAATAAGAATTATCGGAGATATTGGGATCCAATCGCCAAAGCTCCTTATTTGTATAGTGCAAAGGATAGTATTTTC
SD03_R2_37	GATTGGGAGTATCCGGCAATACCGGCAGCCAATACCGGTGCCCGACCAGAGGACAAACAAAATTTCACTTTATTAATGAAAGAATTGCGTGAAGGGTTG
SD03_R2_38	TGGGAATACCCAGGAATTCCTGCGGCAGGTATTGGATCATCACCTGACGACACCAAAAATTTCAGCACTTTAATGAAGGAGTTACGTGAAGGATTAGAC
SD03_R2_39	CTGGAAAGGCAACAAACACTTACGTTTGCCTCGGCTGGATGGAAATTTTATTATACAAATATTGAAATCAAGGAAGTGATGAAGTATGCTGATTTT
SD03_R2_40	AATGATCCGGATGGCGAAGACCTCAGTTATGCATGGACGCAGATATCGGGTCCCACGGTAACGCTGGATAACAGCACCTCGGCGGCGGCTTCATTT
SD03_R2_41	TTAAATAATGCTTCATTCAATCAAGATATATCAGGTTGGGATACAAGCAATGTTACAAACATGTCTAGTATGTTTTTCGGTACAGATAGTTTTAAT
SD03_R2_42	CCCGAGAGCGGCGTCACCAACTACAACGTCTACCGCGACGGTGTCTCGGTCGGCACCCCGGCCGGAACCAGCTATTCCGACCAGGGACTCAGCCCCGGG
SD03_R2_43	AAGAGAAGTTCTTCCAAAGCAGTTGAAGAACATATTAACGCTGGCATCCCTGCAAACAAAATTGTTTTAGGTGTTCCATTTTATGGGAGATGGTGGAAA
SD03_R2_44	CCTGAGCACAGAGCGACCTTTGTAAAATCATCGGTTGATTTCATCAAGCAGTACGACTTCTTTGACGGCATAGATATCGATTGGGAATTCCCTGGT
SD03_R2_45	CCTGAGCACAGAGCGACCTTTGTAAAATCATCGGTTGATTTCATCAAGCAGTACGACTTCTTTGACGGCATAGATATCGATTGGGAATTCCCTGGT
SD03_R2_46	GGAGATTACGAGAAGTGTGTGACCAACTTTTATGGTTCTCATGCGAGTTGGCCTGAAGTGAAAGTAGTCGATAAGCTGGATCCGGTAGACCCAGGT
SD03_R2_47	GGTGTTCCCGTGACCTTCGACGGTACCGGATCGACCGACCCTGACAGCGACCCTCTCACGTACTCCTGGGACTTTGGCGACGGCAGCCCGGCTGGCAGC
SD03_R2_48	TTGTGGGACTTTGGCGACGGCAACACGTCGACTGGGGTTGCCGGACACCACCGCTATGAAAAGGCCGGCACCTATGCATTGACCCTTGAGGTTGTCGAC
SD03_R2_49	TTCGGTGACGGTGGCAGCAACAACAATGCCAACCCGAACCATGCCTATGATCAAGCGGGCACTTATGATGTCACCCTGACGGTGACGGACAGCGTCGGT
SD03_R2_50	TGGTCGTGGAATTTTGGCGATGGAAACGGCTCCAGCCAACGCAACCCGACTCACAGCTATGCCGCTGACGGCACTTACTCCGTGTCGCTCACGGTAACC
SD03_R2_51	GACTCCGACGGTACTATCTCCAGCTTCGCCTGGGACTTTGGTGATGGCGGCAGCAGCAGCCAGGCCAACCCTGACCATACTTATACGGCAGCGGGTACC
SD03_R2_52	ACGACGGGTAGCGCGCCATTGGCCGTCGCGTTTGACTCGAGCGGTTCTGCCGACAGTGACGGCACCATCAGTAGCTACGCTTGGGACTTTGGTGACGGC
SD03_R2_53	TATGATTTGGTAGGCGGCTATAGCAAGGTAACCGGCCATCATACCCCGTTATACTCTACCCCATCCCAGCACAGATCGACTGACCAGGCG
SD03_R2_54	ATCGACCTAGACTGGGAGTATCCGGCAATAGAAGGACCTCCGGGGCATCTTTATCAAGCAGCAGACCGCGACAATTTCACCAGGCTGGTGGCCGGA
SD03_R2_55	GACTCTATCGTGCACTTCTTAGAGCGCTTTGATTTTGATGGTATTGATATCGATTGGGAATACCCTGGATCTGATGGTGCGGTAGTTGGT
SD03_R2_56	TTTGATCCAGAAACGACGAAGCTCAGTTTCCTCTATTTTGGAACACGCGAACGCCTGAGCGTGGAGGATACATCCGAGGGCTTGTTGATTTCA
SD03_R2_57	AGGGGTGGGGGATACACCTACATTAAAGACAGCCTGGTGAATAAGAAAGGCTTTGTCAGGTACTGGGATGAGAACGCAAAGGCCCCCTACCTGTTCAAC
SD03_R2_58	AACAATGTATTCCGGCCTGAAGACAAGCAGAATTATACCTTTATGTTCGAAGCGCTCCGGAAAGAACTGGATGCGCTCTCCAAAGTTACAGGGAAGTAT
SD03_R2_59	AACTACACCATCCTTAACTGGTCTTTCTTCGGTGTTGCTGAAGATGGTTCTATGCACTCTGGCGATTTGCGTAACAAGCAAATCTACATGGCTGGCGTC
SD03_R2_60	CCGGATGACAGCCCCTTGGAGTACGACTGGGACTTCGGGGATGGCGGCACCGGCACCGGCGCCACGCCGAACCACACCTATGCGGTCAGTGGCGAGTAT
SD03_R2_61	GCCTGGGACTTTGGCGACGGCGCGATGGGCGATGGCGCCATGCCTGCGCATGTCTATGCGGCGGACGGCACGTACTCAGTAACCCTGGTCGTCAGCGAC
SD03_R2_62	GACGCGTCGGCGTCGAACGATCCGGACGGGACGATCGTCAGCTACGCCTGGGACTTCGGCGACGGGAACGTCGATTCGGGAGTCTTG
SD03_R2_63	TTTGACGGCAACTTAAGCACGGATCCAGATGGCCAGATAACAGCTCATAGCTGGGATTTTGGCGACGGCAACAGTTCCGACGGAGCGGTCTCCCACCAC
SD03_R2_64	TCCTACGCTTCGGGTGGCAACTACACGGTGAGCCTGACGGTGACCGACAACGACGGCGGCACGGACAGCATCAGCGCTTCAGTGACGGTTACGGAA
SD03_R2_65	GCCAACCCGAGCCACACCTATGGGGCAATCGGTGACTATACTGTCACGCTGACCGTGACGGACGATGAGGGTGCTACCAGC
SD03_R2_66	GATTTCGGTGACGGTGTCTTCGGGACCGGCGTGATGCCGAATCACAGCTACGCGATAGCCGGAACCTATTCGGTAAGCCTGACGGTGACAGACGATGAG
SD03_R2_67	AATGCCTCTTTTGACCCTGATGGGACGATTGTGGCCTATGCCTGGGACTTTGGGGATGGGACGACGGACACCGGCGTGGCCGTGGCTCATGAGTAT
SD03_R2_68	TACTGGGACTTTGGAGATGGTAATACTGGTATTGGCAAAAATGCCAGTCATGCTTTCACATCTGCCGGAACCTATACGGTTACACTGACATTCTGT
SD03_R2_69	TGGGACTGGGACTTCGGAGATGGCCAGATCGGGAGCGGAGAACAGGTGAGCCACACGTACGACGAGGCCGGCACCTATGACGTCTCCCTGACCGTC
SD03_R2_70	GATATTACGAATTGGGATTGGGACTTCGGTGATGGAAATACCGGGAATGGACAGAATGTAACTCATGCCTATGCGCTTCCGGGAACCTACGATATTATG
SD03_R2_71	AAGGAAGCCTATCCTCATTTAAAAATCCTGGTATCAGTTGGCGGCTGGGCCTGGTCCGATCATTTTTCTGATGCAGCTTTGACAGCTGAATCCAGAGAT
SD03_R2_72	GCCACCGGAGCCAATCAAACCTACTTGGACCACACTAATATGTCAGAAGCCCACCAAAACCTGGACTATGTCAATATAATGACCTATGACTATTTTACC
SD03_R2_73	GGAGATTACGAGAAGTGTGTGACCAACTTTTATGGTTCTCATGCGAGTTGGCCTGAAGTGAAAGTAGTCGATAAGCTGGATCCGGTAGACCCAGGT

## Sheet: Table S6b
Table S6. (b) Endo-chitinase (EC 3.2.1.14) Metagenomic nucleotide sequences retrieved from the octocoral metagenome dataset (study accession number: PRJEB13222) using the MG-RAST metagenomics analysis server (version 4.0.3).
Legend: SW01-SW04 - Seawater samples SW01-SW04; SD02, SD03 - Sediment samples SD02,SD03; LS06_H-LS08_H - healthy Leptogorgia sarmentosa samples LS06-LS08; EV01_H-EV04_H healthy Eunicella verrucosa samples EV01-EV04; EG15_H, EG18_H, EG18_H healthy Eunicella gazella samples EG15, EG16, EG18; EG15_NEC, EG16_NEC, necrotized Eunicella gazella samples EG15, EG16.
Sample ID	Chitinase (EC 3.2.1.14) nucleotide sequence (accession=[SS02853])
SW04_1	TTTAATGCAGATGGAATTGATCTTGATTGGGAGTATCCAGGAATTTCTGGTTTTCCCGGTCATAGTTACAAACCTGAAGATCGTGAAAACTTTACA
SW04_2	CAACTAGATCATTCAAAATTAGTTGTTGGGTATTATGCGCAATGGTCTATATATGCAAGATATTATAACGTTCTTGATATAGAAGGTGATAAGCTAACA
SW04_3	TTTGAAGGGAGCTCAATGAATTTTGATGCTGGTTCGTTAACTGACTTTTCATACTCAGGTATTTCTAGCTATCCAAAACTAAAAAATGTTGTTGATGCT
SW04_4	GGCATGTTCGCTGCGTACTCGGATGCGACAACGTATACAGGCGGCGAGACGGTGGCCTATCAAGGTCTGGTTTACGAGGCCAAGTGGTGGACCCGCGGT
SW04_5	GCGTACTCGGATGCGACAACGTATACAGGCGGCGAGACGGTGGCCTATCAAGGTCTGGTGTACGAGGCCAAGTGGTGGACCCGCGGTAAGACACCAGATACCACTGAT
SW04_6	TTCGCTGCGTACTCGGATGCGACAACGTATACAGGCGGCGAGACGGTGGCCTATCAAGGTCTGGTGTACGAGGCCAATTGGTGGACCCGCGGTAAG
SW04_7	GAATATCCCGGTGGTGGTGGTAAAGCAGGGAATGCATCAAGCGCTAACGATGGGGCCAACTTTGCCTTAGTGCTTGAGCAGTTACGCGCTGAGCTTGAT
SW04_8	TATCCCGGTGGTGGTGGTGATGCGGGAAATGCATCGAGTGCCAATGATGGGGCAAATTTTGCTTTAGTTCTGGAACAGTTACGCAGCGAGCTTGAT
SW04_9	GAGCAACAGCTTGGTGATGTTGCGCCTTATCAAGACGGGATTAGCTACCAAGTTGGCGATCGCGTTTCGAATATTGGTGAAATATTCTCATGTACA
SW04_10	ACTCAGGCTGGTCGAGATACGTTCTCGGATTCGATTGTTGAATTCCTGACCACATACCAGGTCTTTGATGGGATTGACTTCGACTGGGAGTACCCC
SW04_11	GTAAAAGATCACTACCGCGCAGAAGGTAAAAACTTCCTAATTACAATGGCGCCTGAGTTCCCGTATCTAACGACGGGAGGTAAGTACGTTCCTTATATC
SW04_12	GGTGGTGCTGATGCACACGTAGAGCTAGAAACCGGTGATGAAAGAGCCTTTGCTGATGAGATTATCCGTCTTACTGAGCGTTACGGTTTCGATGGCCTA
SW04_13	ATCAGTATCGATAATTATTCAGATAATCCACTGGCATTAGAAGAATGGCAACAAGCCCTAGTTCACGTGCGTGAAATGGGCTGGTCTGAAGGGCAAGCG
SW04_14	TTTAGTTTTTATTGGGATGAACAAGCACAAGGTCCTTATGCCTATGACAGCATTAATAAAATCTTTGCCACCTTTGACGACCCTCGATCGATTAAA
SW04_15	TTGGGAGGGTGGGGAACCCAAACTGGCCATTTGACGAACCTCCACGCAACCGAGCGAAGCTGGTGGGGAATGGGGGCGGATGTGTTTGTTAATCAGATG
SW04_16	GTATTAATATCTCTCGGCGGGGCAAATGCTGATATCGCATTATCATCTAGTGATGAACAAAAATTTGTTGATGAAATAATAAGATTAACTGACCATTTTGGATTTAATGGTTTAGAT
SW04_17	ACAGCTCAAGATGCAGTGGATGGTGATCTCACCAGTAGTATTGTGGTCACAGGCACTGTGGATCTCAATACGGTTGGTACCTATATATTGACCTACAAT
SW04_18	GGTGGTGCTGATGCACACGTAGAGCTAGAAACCGGTGATGAAAGAGCCTTTGCTGATGAGATTATCCGTCTTACTGAGCGTTACGGTTTCGATGGCCTA
SW04_19	CCAACTGATAATGATGGAGATAAAATTCTTGACTGTGTTGATAAAGATGACGATAATGATGGGGTGAAGGATAAAGATGATGCCTTTCCCTTGGAT
SW04_20	GATCAGGATGGTGATGGTATACCTGATCTATTGGATCCGGATGATGATAATGATGGGGTACCTGATAGAACAGATGTATTCCCGTATGATCCTACT
SW04_21	AGTGATGGAGATGGTCTGGCTGATGTGATTGATCCTGATGATGATAACGATGGGGTGCCTGATACTATAGATCGCTTCCCTCTAGATCCAAGCGAATCT
SW04_22	AACAGTGATCAAGACGGTGATGGTATACCTGATCTATTGGATCCGGATGATGATAATGATGGGGTACCTGATAGAACAGATGTATTCCCGTATGATCCT
SW04_23	GGTGATGGTATGCCTGATCTATTGGATCCGGATGATGATAATGACGGTGTTCCAGACCGTACCGATATCTTCCCTTATGATCCAACA
SW04_24	GCTCCTGGAGACAGTGATGGAGATGGTCTGGCTGATGTGATTGATCCTGATGATGATAACGATGGGGTGCCTGATACTATAGATCGCTTCCCTCTAGAT
SW04_25	ACTAACGGTACAGATCCTCTAGTTGCCAATGCCGCTCCTGGAGACAGTGATGGAGATGGTATAGCGGATGTGATTGAT
SW04_26	AACAGTGATCAGGATGGTGATGGTATCCCAGATCTATTAGATCCGGATGATGATAATGACGGTGTTCCAGACCGTACGGACATCTTCCCTTATGAT
SW04_27	AACGACCCGTTCGGCGGTAACGACGGCCGCAACCAGGCGCGCATCGTGCCCGGTGGTCCGGTGCAGATCTACTCGCCCGGCTACCGAAATGCGTACGAC
SW04_28	CAGGATGGTGATGGTATCCCAGATCTATTAGATCCGGATGATGATAATGACGGTGTTCCAGACCGTACCGATATCTTCCCTTATGATCCAACAGAGAGT
SW04_29	GATGGAGATGGTATAGCGGATGTGATTGACCCTGATGATGATAACGATGGGGTGCCTGATACTATAGATCGCTTCCCTCTAGATCCAAGCGAATCT
SW04_30	GATGGAGATGGTCTGGCTGATGTGATTGATCCTGATGATGATAACGATGGGGTGCCTGATACTATAGATCGCTTCCCTCTAGATCCAAGCGAATCT
SW04_31	AACGACTTTGATGGAGATGGTATTCCTAATGCTATAGATCCGGATGATGACAATGACGGGGTTCCTGATAGTAAAGACCGCTTCCCATTAGATCCA
SW04_32	GACTTTGATGGAGATGGTATTCCTAATGCTATAGATCCGGATGATGACAATGACGGGGTACCTGATAGTAAAGACCGCTTCCCATTAGATCCAAAT
SW04_33	GATCAGGACGGTGATGGTATCCCAGATCTATTGGATCCGGATGATGATAATGATGGTGTTCCAGACCGTACGGACATCTTCCCTTATGATCCAACAGAG
SW04_34	CTAGTTGCCAACGCTGCTCCTGGAGACAGTGATGGAGATGGTCTGGCTGATGTGATTGATCCTGATGATGATAACGATGGGGTGCCTGATACTATAGAT
SW04_35	ACAAACGGTACAGATCCTCTAGTTGCCAACGCTGCTCCTGGAGACAGTGATGGAGATGGTCTGGCTGATGTGATTGATCCTGATGATGATAACGATGGGGTGCCTGATACTATA
SW04_36	AGTGATCAAGACGGTGATGGGATACCTGATCTGTTAGACCCAGATGATGACAATGATGGGGTGCCTGATAGAACAGATGTATTCCCTTACGATCCT
SW04_37	GGCTCTCAAATACAAGCAAGATTACCAAGAGCTTTAAAGCAAATTGAACAAAATATAGGAGGTGATATGGTTCTGACCATGGCGCCTGAACACCCATATGTTCATGGTGGAATGATTGCGTATTCGGGTATTTGGGGGGCGTATATCCCACTGATT
SW04_38	ATCTTTGCCACCTTTGACGACCCTCGATCGATTAAACTCAAAACTGAATTTGCACTAAAAAATAACTTAGGGGGAATCATGTTCTGGCAACTTATGAAC
SW04_39	AATATCTTTGCCACCTTTGACGACCCTCGATCGATTAAACTCAAAACTGAGTTTTCACTAAAAAATAACTTAGGGGGAATCATGTTCTGGCAACTT
SW04_40	ATCGTGACCTATTTCGAGGAATGGGGGGTGTACGAACGCGATATCAATCTTTCCGATGTGAATGGGCAAGCGATGACCCATCTCAATTACAGCTTCTTT
SW04_41	ACCTACGACTTCCATGGCGGATGGGAGTCTCAGACTGGACACCAAGCGGCGATGACCGGCGACGCCGGTGGTTATGACGTGGTGACCGCGATTCAA
SW04_42	GCCTTTGTATACAACGGTGATGAATGGAGTTCTATCGAAACCACCGCCACAATTGCTGGAAAAGCTGCTTACATTCAAGCAAAAGGTTTGGGTGGAATG
SW04_43	AAGGAGCTCAACCCCGATGTTGAGCTTGGCTTTGCCCTGGGTGGATGGACCCTTTCCGATGAGTTCAGCACAGCCTTTGCATCGCAGAGCGGGCGCGAT
SW04_44	CTTGCTGGGTTGGCCCCGTCAGTCGATTTCTTCAATGTCATGACATATGACTTCCACGGCACGTGGGAAGATACGACAGGTCACCAAGCGGCCTTCACG
SW04_45	TCAGAAAATTTTGGCGTGATTGTCAACGAGCACCTTCGTCAAGATATCGGCGGAGTTCTTTCGTGGGAATTAGGTGTTGGTCCTCGGGATGCGAAT
SW04_46	AATCTTGCTGGGATCGATCCCTATGTCGATTTTTATAATGTAATGACCTACGACTTTCACGGAGGTTGGGAGAATCAAACGGGGCATCAAGCCGCGATG
SW04_47	GTGGCGATTGCCACAGCCGGTGGCGAAGAGAAGCTGACCAACCTCAATCTCGAAGGGATCGACCCCTATGTCGACTTCTACAACGTGATGACCTACGAC
SW04_48	GATCCTTATGTTGATTTTTACAATGTGATGACCTATGACTTCCACGGTGGTTGGGAGAATCAAGCGGGGCATCAGGCAGCCATGACAGGTGATTCCAAT
SW04_49	TATAAACGCATCGTCACCTATTTCGAGGAATGGGGGGTGTATGAGCGCGATATCAATCTGTCCGATGTGAATGGGCAAGCGATGACCCATCTCAAT
SW04_50	GAATATCCCGGTGGTGGTGGTAAAGCAGGGAATGCATCAAGCGCTAACGATGGGGCCAACTTTGCCTTAGTGCTTGAGCAGTTACGCGCTGAGCTTGAT
SW04_51	GAAAAGCTCGCCAATCTCAATATTGCTGGGATCGATCCCTATGTCGATTTTTATAATGTAATGACCTACGACTTTCACGGAGGTTGGGAGAATCAA
SW04_52	CTCAATCTTTCTGGAATCGATCCTTATGTCGATTTTTATAATGTGATGACCTACGACTTCCACGGGGGTTGGGAGAATCAAACAGGACATCAGGCG
SW04_53	TATCCCGGTGGTGGTGGTGATGCGGGAAATGCATCGAGTGCCAATGATGGGGCAAATTTTGCTTTAGTTCTGGAACAGTTACGCAGCGAGCTTGAT
SW04_54	ACCTACGACTTCCACGGAGGTTGGGAGAATCAAACCGGGCATCAGGCGGCGATGACAGGGGATGCCAACAATTACGATGTCACGTCTGCTGTTTCTGTCTTTGAAGAGGCTGGGGTTGCCCTCAATAAGGTTGTTTTAGGAGCTCCTGCTTAT
SW04_55	GAACGGTTGTCCGTTGTTGATACCGAACAGGGACTATTGATTCGTTTTGAACCCACAGATCAGAGCATTCTTCTGGAAGGTGTTCAGCGCACT
SW04_56	GAGTGGGGTGTGTATGAGCGCGATATCAATCTGTCCGATGTGAATGGGCAAGCGATGACCCATCTCAATTACAGCTTCTTTGATGTGAAA
SW04_57	GTGATGACCTACGACTTTCACGGTGGTTGGGAGAATCAAACGGGGCATCAGGCCGCGATGACGGGTGATGCCAACAATGACGACGTCATAACTGCTGTG
SW04_58	CAAGTGCTGGTGACGCCCAGAACTGTGACCCTCGACGGCAATGCCTCTTTCGATCCCGATGGAGATGCGTTGACCTACAGGTGGACTCAGACTTCG
SW04_59	GTTCATGACGTTCAAGGCAATAAGCCAATGACAGGAAAAGGAACTGGGCCTGTTAAAGGGACGTGGGAAGACGGTGTGGTTGATTACCGTGATATC
SW04_60	GTAAAAGATCACTACCGCGCAGAAGGTAAAAACTTCCTAATTACAATGGCGCCTGAGTTCCCGTATCTAACGACGGGAGGTAAGTACGTTCCTTATATC
SW04_61	GCTTACTCTTGTCCTCGTGATAACAAAATGGAAGTAAGTGCACTAACTCACGCTAAATGGTACGGTGCTCCAGCTCCAGTATTTGCTGCTCCAAAT
SW04_62	GCTATAGATCTCAACAATTGGAATACTTCCAATGTTACAAATATGGATCGAATGTTTGCAGGGGCTACTAGTTTTAACGGAGACATTGGTAGTTGG
SW04_63	ACCACCTCACTGAGAAGCATGTTCAACGGAGCTTCGAATTTTAATCAGCCGATCGGGGATTGGAATACCTCATCCGTTACGAATATGATTTCAATG
SW04_64	ATGGAGAGACTATTTTATAAGGCGGACGCCTTCGATAGCCCAATTGGCAATTGGAACACCGGACTGGTGCGAAACATGAATCGGATGTTCAACGGC
SW04_65	AACATGGAGAGACTATTTTATAAGGCGGACGCCTTCGATAGCCCAATTGGCAATTGGAACACCGGACTGGTGCGAAACATGAATCGGATGTTCAACGGC
SW04_66	TCATCGTTTAATCAGAAGATTGGAAATTGGAACACAGGCAATGTGACCAATATGAACAGTATGTTTTATAACGCCACCGCGTTTAACCAAAATATTGGC
SW04_67	ATATCTAGCTGGAATACTTCTAGTGTAACTAATATGAACTCGATGTTCCTCAGCGCAACTGGCTTTAATCAAAACATTGGTAATTGGAATACTTCTAGT
SW04_68	ATTGGTGATTGGGACACTTCAAATGTGACCGATATGAGCTTCATGTTTTATAGAGCAGACGAATTTAATCAATATATAGGATCATGGGATGTTGCT
SW04_69	AATGTGACTAATATGAAAAGGATGTTTAGTGGCGCAGAATCTTTCAATCAACCTATTGAAGACTGGGATGTAAGTAATGTCTGG
SW04_70	TGGGACACTTCGAATGTAACCACCTTTGAATCTATGTTCGAAAACGCAATTAGGTTTAATAAGGATATTAGCAACTGGGATACTTCAAAAGTAACCAAT
SW04_71	GATGAGATGTGGTATATGTTTTATAATGCGTCAAATTTTAATCAACCTTTAGGAAATTGGAATGTAAGTGGTGTAAATAATATGTATTCAATGTTTAGC
SW04_72	TCCTATATGTTCAGAGCTGCCTTTAACTTTAATCAAGATATTGGTGATTGGGACACTTCAAATGTGACCGATATGAGCTTCATGTTTCATAGAGCAGAC
SW04_73	GATATCGGCAATTGGAATGTATCTAGTGTAACTAATTTTGATTCGATGTTCAATAATGCTGACGGATTCAACCAAGATCTTAGTGGTTGGTGTGTA
SW04_74	TATATGTTTTATAGTGCAAATAATTTCAATCAACCTATAGCCAATTGGAACACTAGCATTGTAACTGATATGTCTTTTATGTTTCACGGAGCTACT
SW04_75	ATGTTCAATAATGCTGACGGATTCAACCAAGATATCGGCAATTGGAATGTATCTAGTGTAACTAATTTTGATTCGATGTTCAAAAATGCTGACGGATTC
SW04_76	ATTAATATGGGAAGTATGTTTCTTGGGAATACCGTATTTAACCAAGATATTAGTAATTGGAATACCTCTAAAGTTACAATGATGAAAGAAATGTTCATG
SW04_77	TTTAACTTTAATCAAGATATTGGTGATTGGGACACTTCAAATGTGACCGATATGAGCTTCATGTTTCATAGAGCAGACGAATTTAATCAATATATAGGA
SW04_78	TGGGTTACTTCAAGTGTAGAAAATATGCAATACACGTTTAGTGGAGCAAGTGTCTTTAATCAACCTTTAAATTCTTGGGATACTTCCAATGTCACTAAC
SW04_79	TTCAATCAAAATATTGATTCATGGAATACTTCCAATGTGACCAATATGCGGGAAATGTTTAAAAATGCTGATAGTTTCAATAGTCCAATTGGATCGTGGGATGTGTCATCGGTTACTACTATGCGTGAAATGTTCTTCAGTATTATTCCATTTAATCAGGATATA
SW04_80	ATGTTCGTTTATGCCACCGATTTCAATCAGAGCATTGGTGGCTGGGACACGAGCAACGTGACAAGCATGCGATACATGTTCTACAACGCCACCGCT
SW04_81	GATGCATTCAATCAAGATATTGGTAACTGGAATACTTCTAATGTAACTGCTATGGATAAGATGTTTTTGTACAATGATAATTTCAATCAAGACCTC
SW04_82	AGTTGGGACACTTCGAATGTAACCACCTTTGAATCTATGTTCGAAAACGCAATTAGGTTTAATAAGGATATTAGCAACTGGGATACTTCAAAAGTAACA
SW04_83	TCTAATGTTACTAATATCCGTTCCATGTTCATTGGAGCCTATGCATTTAACGGAAATATATCAAATTGGAATACGGCAAATGTAACCAACATGAGG
SW04_84	GCCCGCGCCTTCAACCAGCCCATTGGAAACTGGAAGGTCTCGAATGTGACGAATATGTACCAGATGTTCTTTGCAGCCAACGCCTTCAACCAGAACATC
SW04_85	ATTCATAAATCATCGTTTAATCAGAACATTGGAAATTGGAACACAGGCAATGTGACCAATATGAACAGTATGTTTTATAACGCCACCGCGTTTAACCAA
SW04_86	GATATGGAGAGTATGTTTGCTGATGCATCATCTTTCAATCAAGATATAAGTGATTGGGATACAAGTAGTGTTACTAATATGGAATTTATGTTTTAT
SW04_87	ACATCAAATGTTAAATCAATGAAAGAGATGTTCATATACGCTTGGATTTTTGATCAAGACATAGGAGATTGGGATACTTCGAATGTAACTAATATG
SW04_88	TGGAATACTTCCAATGTGACCAATATGCGGGAAATGTTTAAAAATGCTGATAGTTTCAATAGTCCAATTGGATCGTGGGATGTGTCATCGGTTACTACT
SW04_89	TCTTGGGATACTTCTAACGTTACCACAATGTATCGTATGTTCTATGAGGCGGACGCATTTAATCAGAATATTGGCTCTTGGAATACTTCGACTTTA
SW04_90	GTTACTGCTATGAATAATATGTTTTATGGGGCATCAGCTTTCAATCAAGATATTGGTAATTGGAATACTTCAAAAGTAACCTCCATGTATGCGTTG
SW04_91	GATATTAGTAATTGGGATACTTCAAATGTTACTAATATGGAAAGCGTATTTTTTTACGCAAGTGCATTTAATCAGAATATTTCAACTTGGGATGTCAGT
SW04_92	GATACGAGCAACGTGTTATCCATGTCTAACATGTTCGCTTTCGCCACTAATTTCAATCAGGACATTGGCAGCTGGACGACGAGCAATGTGACAAGC
SW04_93	GTGACTTCCCTACGAGGAATGTTTTTAGAAGCAACAACATTCAATCAGGATATTGACCAATGGAACACCTCTAATGTAACCGATATGGAATCCATGTTT
SW04_94	GCTGGAGTGTTTTATCAAGCACGCGATTTTAATCAACCAATAGGAAATTGGAATACTTCAAATGTCACTGATATGTCATTTATGTTTGGGAGATCTGGG
SW04_95	TGGAATACTTCCAATGTGACCAATATGCGGGAAATGTTTAAAAATGCTGATAGTTTCAATAGTCCAATTGGATCGTGGGATGTGTCATCGGTTACT
SW04_96	TCCTATATGTTCAGAGCTGCCTTTAACTTTAATCAAGATATTGGTGATTGGGACACTTCAAATGTGACCGATATGAGCTTCATGTTTCATAGAGCAGAC
SW04_97	AGTATGTTTTATGAAGCATCATCATTCAATCAAGATATTGGTAACTGGAATACTTCAAGTGTGACTGATATGGTTGGGATGTTTTATGAAGCATCA
SW04_98	ACTATTATGGATAATATGTTTGCTGATGCATCATCTTTCAATCAAGATATAAGTGATTGGGATACAAGTAGTGTTACTAATATGGAATTTATGTTTTAT
SW04_99	TATCAGTTCAATCAAAGTATTGATTCATGGAATACTTCCAATGTGACCAACATGCAGGAAATGTTTAAAAATGCTGATAGTTTTAATAGTCCAATTGGATCGTGGGATGTGTCATCGGTTACTACTATGCGTGAAATGTTCTTCAGTATTATTCCATTTAATCAGGATATA
SW04_100	GGCAACATCTCAAACTGGAACACCAGCCAGGTGGAGACAATGCGACATATGTTTTATGGGGCAAAAGAATTCAACGGAGACATCTCAAACTGGAAC
SW04_101	AGTTGGGATACGAGTAATGTAACTAATATGCGTGCAGTATTTATAGATGCTGAGGCTTTTAATCAAGATATCAGCTCTTGGGATGTAAGTAGTGTA
SW04_102	CAAAATATTGATTCATGGAATACTTCCAATGTGACCAATATGCGGGAAATGTTTAAAAATGCTGATAGTTTCAATAGTCCAATTGGATCGTGGGAT
SW04_103	AAATCATTTAACTCTGACATTAGTTTTTGGGACACTTCTAATGTTACTTCTATGGAAAGAATGTTTTATGGAGCATCTGAATTTAATATTGATATTAGT
SW04_104	TACATGTTTGTGGACGCCGATGTCTTTAATCAGCCTATTGGTAATTGGAACACCTCAAATGTAACTAGTTTGAACCAAATGTTTAGAGGGGCTGAT
SW04_105	ACTTCTAGTGTAACTACCATGCGTGTAATGTTTGATCAAGCAGATGCATTCAATCAAGATATTGGTAACTGGAATACTTCTAATGTAACTGCTATG
SW04_106	ATGAAAGAGATGTTCCTCAGCGCAACTGGCTTTAATCAAAACATTGGTAATTGGAATACTTCTAGTGTAACTAACATGTCTTCCATGTTCTTCAAT
SW04_107	GATATCGGCAATTTGAATGTATCTAGTGTAACTAATTTTGATTCGATGTTCAAAAATGCTGACGGATTCAACCAAGATCTTAGTGGTTGGTGTGTA
SW04_108	ATGAGGTCCATGTTTGAAGGCGCAGAAAATTTTAACAGCGACATCTCGAACTGGAACACCGACCAGGTGACAGACATGCAGTCTGTGTTTAACGGCGCAGGAACTTTTAACCGCGACCTTTCAGCC
SW04_109	GACATCTCGAACTGGAACACCGACCAGGTGACAGACATGCAGTCTGTGTTTAACGGCGCAGGAAATTTTAACCGCAACCTTTCAGCCTGGAACACC
SW04_110	TCTTGGGATGTTAATAGTGTTATTAATATGAGGAGTATGTTTGCAGATGCAGATCGTTTCAATCAAGATCTAGGTAATTGGGAGGTAAGTAGTGTG
SW04_111	ATAAGCTCATGGGATACTTCCAATGTAACTAACATGTATCATATGTTTGTTAGTGCCACGAGTTTCAATGCAAATATTGGAAATTGGAAAACATCT
SW04_112	GTTACGAATATGGATTATATGTTTGCTTATGCAATTGATTTCAATCAAGATATAGGTGAATGGGATACAAGTAGTGTTACTAATATGGGGGGTATGTTTTATCAAGCATCAGCTTTTAATCAAAATATATCAAATTGGTGTGTTACAAATATTGCTTCAGAGCCATTTGAGTTTAGTTTTGAT
SW04_113	TGGAATACGGCTAGTGTAACCAACATGCAAGGGACGTTTTTCAGAGCAGCTGACTTTAATCAAGACATTGGTGACTGGGATACTTCCAATGTAACAAAT
SW04_114	TCCAGTGTAACTAATATGTATGGAATGTTTTATGGTGCTACAAATTTTAATCAAGACATTGGTAGTTGGGACACTTCTAATGTTACTAATATGGAG
SW04_115	TGGGATACTTCAAATGTTACTAATATGGAAAGCGTATTTTTTTACGCAAGTGCATTTAATCAGAATATTTCAACTTGGGATGTCAGTAGTGTTACT
SW04_116	GTGACTTTTATGAGTGCTATGTTTTATGCTGCAGATTCATTTAACCAGCCTATTGGAGATTGGGATACAAGCAATGTGACTGATATGAGGGGGATGTTT
SW04_117	GATACTTCAAATGTTACTGATATGACAGAAATGTTCAGAAATGCTGATAAATTTAATCAGAATATTAACGCTTGGAATGTATCTGCTGTAACTAAT
SW04_118	AATATGGAAAGACTATTTATCAATGCACCAGCTTTTAATCAGCCAATTGGCACTTGGAATACGTCTAATGTAACCAACATGAGAATGCTTTTTAGCGGT
SW04_119	ACTTCGAATGTTACTAACATGGCAAATATGTTTCAGAGATGTGAAGGTTTTAATCAAAATCTAAGCAATTGGGATGTTTCTTATGTGACCAATATGTCA
SW04_120	TCTGATCCTCGTGACAACAATACTGATGACGATGCCTTCGATGACGGAGACGAAGATGCGAATGGAAATGGAATTGTTGATGCTGGTGAAACCGATCCT
SW04_121	GTATTAATATCTCTCGGCGGGGCAAATGCTGATATCGCATTATCATCTAGTGATGAACAAAAATTTGTTGATGAAATAATAAGATTAACTGACCATTTTGGATTTAATGGTTTAGAT
SW04_122	ATCAGTATCGATAATTATTCAGATAATCCACTGGCATTAGAAGAATGGCAACAAGCCCTAGTTCACGTGCGTGAAATGGGCTGGTCTGAAGGGCAAGCG
SW04_123	TTAGCCCAAAGTATGCAAGAGACGATTCGTTATAACGCCTGTGATGAAAATAACTGGTCTGAAGTGAAATATGGTGCGCCAACGGATTATCCGATGACGGCAAGCTGTGGTCAGCTAGGGCAGAAATATGCAGATTACGGTGTTAACCCAGTATCTGGTTTAGAT
SW04_124	GATGCAGGTATTACATATGGCTTTGGTACCACCATCAATGTGATTAATGGTGGTATCGAATGTGGTGAACAAAACAAAAATAAAGGACAGCCTGTTAAC
SW04_125	TGGCTTAATTTGGCTTCTGCTATTTGGTTTTTCCTAACCCCTCAAGCACCCAAACCCGCAATGTTGCATGTGATTGATAAAACATGGACCCCTTCAAGC
SW04_126	TTAGCCCAAAGTATGCAAGAGACGATTCGTTATAACGCCTGTGATGAAAATAACTGGTCTGAAGTGAAATATGGTGCGCCAACGGATTATCCGATGACGGCAAGCTGTGGTCAGCTAGGGCAGAAATATGCAGATTACGGTGTTAACCCAGTATCTGGTTTAGAT
SW04_127	ATGCAAGAGATCGATAGTCACGCCTTTGCTCATTTTGCCCAGGAGACAGGCGGTCATATAGTAAAAGATAATACTTCTGATAACCCTTTAGGGTTA
SW04_128	ATTGGAAACGCATGGAATTTCGGAGATGGTAATAGTAGTAATTCCTTCGAACCTTCTCACGTTTATTCTGCACCAGGCACATATCAAGTAACATTAACA
SW04_129	AAATATCCCAATTTAAAAGTTTTGGTTTCCCTAGGTGGCTGGGGCGGTTGTGAAACCTGCTCAGAGGTGTTCAGTACAGTCCAAGGACAGATAGAC
SW04_130	AAGCAAAAGAAGAAATATCCCAATTTAAAAGTTTTGGTTTCCCTAGGTGGCTGGGGCGGTTGTGAAACCTGCTCAGAGGTGTTCAGTACAGTCCAAGGA
SW04_131	CTACAAGGCGTAGAGAACATCACGCTGAAAATCAATGATCGCTTTGACCCGCTCGCAGGCGTCAGCGCACATGATGTTGAAGATGGCGACATTACCGCG
SW04_132	GCCAACGTCGATTTACGTAAATACACCATTCTCAATTTCTCCTTCTTTGGTGTAGCGGTCGACGGTTCCATGCACTCCGCCGATTACGGCGAACCG
SW04_133	TGGCGCAAACAGGCGATTTACCTCAGTGGCGATCGCGTTGCGCACCAAGGCGTTGTGTGGAAAGCAGGATGGTGGACACAAGGTGAAGAGCCGGGA
SW04_134	GTAGAACACCTCATCGATGCTCACACTTGGGAATACTTATTCCCTAAGCGTGCACCGGAATACACTTATCGTCATTTTCTGCAAGCGGTGGGTAAATTC
SW04_135	GATACGTTCTCGGATTCGATTGTTGAATTCCTGACCACATACCAGGTCTTTGATGGGATTGACTTCGACTGGGAGTACCCCGGTGGTGGTGGAGAG
SW04_136	GGTGACACTAGCGGTGACTATAGCGGTGACTATAGCGGTGATAATGGTGGTGATGATGGTGGTGATGATGGTGGTGATGATGGTGGTGATGATGGT
SW04_137	CTTGGGGTTGTTGGAAATGAACATCTTCGTCAAGACATTGGTGCGGTGCTGTCTTGGGAGCAAGGCATCGGTTCCCGTGAGCCTGGGACTGTGTACGTG
SW04_138	GTGTATGTGCGCTCCCATCAATTTGGTGTTCAAGAGGTGATTAATGGCTTTGATCCTCAAACTCAAAAGTTGAATTTTCTCTACACAGGTACCCGTGAA
SW04_139	ATCGATCCCCATGTCGATTTCTACAACGTGATGACCTACGACTTCCATGGCGGATGGGAGCCGGAAACCGGACACCAAGCCGCGATGACCGGCGACGCA
SW04_140	ACTGCGGTGTCTGTCTTTGAAGAGGCTGGAGTTGCCCTCAATAAGGTTGTTTTAGGAGCTCCTGTTTATACCCGGGCTTGGGGTGGGGTT
SW04_141	CTGATCACTGGTGTGGAGAGCGGGTCCTACGACCTCATCTGGGACGATCAGGCCAAAGCCGCTTTCGCTTACAACGAAACCGCTGGAATCTGGAGTTCC
SW04_142	CTTGATTTTGGTGAGATTTCCGTTCACGGCCTAATTCTTGGTGCCTTGGCTGATGGCACAGCAGCGATTGTTAATCCCTGGGCCGATCAAGTGCAAGCG
SW04_143	GAGCCTGGGACTTTGTACGTGCGCTCCCATCAGTTTGGCGTTCAAGAGGTGATTAATGGCTTTGATCCTCTAACCCAAAAACTGAACTTTCTCTAC
SW04_144	CAGAATGGAGATGCGACAGCGGCTCCAGGTAGTTTCGAAAAAGGAAATTACGATTACAGAGATCTGATCACTGGTGTGGAGAGCGGGTCCTACGACCTCATCTGG
SW04_145	GACGATCAGGCCAAAGCCGCTTTCGCTTACAACGAAACCGCTGGAATCTGGAGTTCCATCGAAACCACTGCCACCATTGCTGGCAAGGCGGCCTAC
SW04_146	CCTGGGACTGTGTACGTGCGTTCCCATCAATTTGGCGTTCAAGAGGTGATTAATGGCTTTGATCCTCTAACCCAAAAACTGAACTTTCTCTACACAGGG
SW04_147	CCATCATCTGATCAGCTTGAGTTTGGTCAGATTTCAGTTCATGGCTTAATCCTTGGTACCTTGCCTGATGGAACCGCGGCGATTGTGAATCCCTGG
SW04_148	TTCACCGATTCGATCATCGACCACCTGGAGTACTACGACTTTTTCAACACAGTTGATTTTGATTGGGAGTACCCCGGCGGTGGTGGTCTCGACACCAAT
SW04_149	GTGTATGTGCGCTCCCATCAATTTGGTGTCCAAGAGGTGATTAATGGCTTTGATCCTCAAACTCAAAAGTTGAACTTTCTCTATACAGGTACCCGTGAA
SW04_150	GAATATGGTGTACAGGAACGCATCGAAAACTTTGATCCTGCAACAACAAAGTTGAGTTTCCTTTACTTCGGTACAAGAGAAAGACTGTCGGTTGACGAT
SW04_151	ATTGTTAATCCCTGGGGAGATCAGGTGCAAGCCCTTCAGGGCTTGAGTTGGAACGATCTCAGCCTGGATAACCTTGGGGTTGTTGGAAATGAACATCTTCGTCAAGACATTGGTGCGGTGCTGTCTTGGGAGCAAGGCATCGGTTCCCGTGAGCCTGGGACTGTGTACGTGCGTTCCCAT
SW04_152	GCGATGACCCATCTCAATTACAGCTTCTTTGATGTGAAAGTGGATGGCTCTGTTCAGCTGTTTGATTCTTATGCAGCGCAAGAGAAGCGGTTTGATGCA
SW04_153	ATCGATCCTTACGTTGATTTTTACAATGTGATGACCTACGACTTCCACGGTGGTTGGGAGAATCAAACGGGTCATCAGGCCGCGATGACAGGTGATGCC
SW04_154	ACCGCCACCATTGCCGGTAAAGCGGCCTATGTGGAGGAGAAGGGGCTGGGGGGAATGATGTTCTGGGCCCTCAGCAACGATGCTGAAGGCGAGGCC
SW04_155	GGGAACTTCAACCAGCTTGCTCTGTTGAAAGAAGCAAATCCTCATCTGACTCTCAGCATTGCTGTTGGCGGTTGGACGCTTTCTGATCACTTCAGT
SW04_156	CAAAAGCTGAATTTTCTCTACACAGGTACCCGTGAACGGTTGTCCGTTGTTGATACCGAACAGGGACTATTGATTCGTTTTGAACCCACAGATCAAAGC
SW04_157	CCTGCAGGATCTGATATCACTCATTTCAACCTCATAACAGATCGCCTTGATTTTGGTGAGATTTCTGTTCACGGCCTCATTCTTGGGTCATTGCCT
SW04_158	CGCTCCCATCAATTTGGTGTTCAAGAGGTTATTGATGACTTCGATCCTCAAACCCAAAAACTAAGTTTTCTATATACGGGCACACGCGAACGTCTGTCT
SW04_159	AATTACGATGTCACCACTGCGGTGTCTGTCTTTGAAGAGGCTGGAGTTGCCCTCAATAAGGTTGTTTTAGGAGCTCCTGCTTATACCCGGGCTTGGGGT
SW04_160	ACCTACGAGTTCTTCAGTGTTATTGATTTTGATTGGGAATACCCCGGTGGTGGTGGGGACCCCGGTAATGCATCGAGTTCAAACGATGGGACAAACTTT
SW04_161	GAGAAGCTCGCTAATCTCAATCTTGAGGGAATTGATCCACACGTTGATTTCTACAACGTGATGACCTACGACTTCCATGGCGGATGGGAGTCTCAG
SW04_162	GTGTACGTGCGCTCCCATCAATTTGGTGTTCAAGAGGTTATTGATGACTTCGATCCTCAAACCCAAAAACTAAGTTTTCTATATACGGGCACACGCGAACGTCTGTCTGTTGTTGATACGGATCAG
SW04_163	GCCAAAGCCGCTTTCGCTTACAACGAAACCGCTGGAATCTGGAGTTCCATCGAAACCACTGCCACCATTGCTGGCAAGGCGGCCTACATCGAGGAAAAA
SW04_164	TTTGGTGTTCAAGAAGTTATTAATGATTTCGATCCTCAAACCCAAAAGCTGAATTTTCTCTACACAGGTACCCGTGAACGGTTGTCCGTTGTTGATACCGAACAGGGACTATTGATTCGTTTTGAACCCACAGATCAAAGCCTTCTTCTGGAAGGTGTTCAGCGCACTGATTTGATCGGTGCCAAC
SW04_165	GGTAATTTCGAGCAACTTCGCCGCTTCAAAGAGCTCAACCCCAATGTTGAGATTGGTTTTGCCTTGGGTGGATGGACGCTCTCAGATGAGTTCAGC
SW04_166	CCTTCGACAGATAGGCTTGAATTCGGAGAGGTATCTGTTCACAACCTGATTATTGGAAAGCTCGAATCTGGTGAAGTAGCTATTGTGAATCCTTGG
SW04_167	GTGCAAGAGCCCGGCTCGTTATTGTATACCGATGTCTATTCAAGCTGGGATTTACATATTCTATGGGGTGAACTGGAATACTTATGGTCTTACCCAGGC
SW04_168	CGTGTTCAAGCGCAAGGTTTTGTCCCTAATGGCAACGGCTGGTTGCATGAACCATCTGGTGTCAGCGGTGAAATGCCGATTCCTCTAAAGAAAGAA
SW04_169	GGCTTTAGCGTGAAAGGCGAGGCCACACACCTCAACGTAGATATGGATATCTACTCCATTTTGAACTTCAGCTTCTTTGGTGTTGCGAAAGATGGC
SW04_170	GAAGATAATGATTTTAGACCCTCAGATAAAGAAAATTTCAACCTTCTTTTAGAGGAAGTTAGAAATGAATTAGAGAAACAGGGAGCATTAGATAAGAAACATTATTTACTAACAATAGCTACGGGAGCCGATCAAGCCTAT
SW04_171	AGCGACGATACGATTTACCAGGCAGGTGATCAGGCGCGTTATCAAGGCAAGCTCTACGAAGCCAAATGGTGGACCCGTGGCACGTCACCC
SW04_172	GACGATACGATTTACCAGGCAGGTGATCAGGCGCGTTATCAAGGCAAGCTCTACGAAGCCAAATGGTGGACCCGTGGCACGTCACCTAGCAGCAATGACCCGTGGATACTGATCGGTGACGCCGATGCTGAAAACTCGGCCGGGACTACATCACAAAACAACAAG
SW04_173	GAATACAGCGACGATACGATTTACCAGGCAGGTGATCAGGCGCGTTATCAAGGCAAGCTCTACGAAGCCAAATGGTGGACCCGTGGCACGTCACCTAGC
SW04_174	GTTCATGACGTTCAAGGCAATAAGCCAATGACAGGAAAAGGAACTGGGCCTGTTAAAGGGACGTGGGAAGACGGTGTGGTTGATTACCGTGATATC
SW04_175	ACAGCTCAAGATGCAGTGGATGGTGATCTCACCAGTAGTATTGTGGTCACAGGCACTGTGGATCTCAATACGGTTGGTACCTATATATTGACCTACAAT
SW04_176	GTAAAAGATCACTACCGCGCAGAAGGTAAAAACTTCCTAATTACAATGGCGCCTGAGTTCCCGTATCTAACGACGGGAGGTAAGTACGTTCCTTATATC
SW04_177	GCTTACTCTTGTCCTCGTGATAACAAAATGGAAGTAAGTGCACTAACTCACGCTAAATGGTACGGTGCTCCAGCTCCAGTATTTGCTGCTCCAAAT
SW04_178	TTAGCCCAAAGTATGCAAGAGACGATTCGTTATAACGCCTGTGATGAAAATAACTGGTCTGAAGTGAAATATGGTGCGCCAACGGATTATCCGATGACGGCAAGCTGTGGTCAGCTAGGGCAGAAATATGCAGATTACGGTGTTAACCCAGTATCTGGTTTAGAT
SW04_179	TCTGAAGACAGCGACGGCAGCATCGCAAGCTACAGCTGGAATTTTGGCGACGGCAACACCGCAACAGGCGTAAACGCAACGCACACATACGGTGCAAGC
SW04_180	GATAAGGTGCTGGCTGCGTATTTCCCTGAGTGGGGAATCTATGGTAGGGACTATCAGCTTGCAGATGTGCCAGCTGATGAGTTGACGCATCTCATC
SW04_181	CCCGATCCCACTCCAAACCCTGATGGCTATACAGTGACGCAAGCACCGCTTGACGCTAAAGAAGCAGAGCTAACCAGT
SW04_182	GTAGAACACCTCATCGATGCTCACACTTGGGAATACTTATTCCCTAAGCGTGCACCGGAATACACTTATCGTCATTTTCTGCAAGCGGTGGGTAAATTC
SW04_183	TACGGTCATCAATTTGGATGGAGCCAACTTGGTGTCACCCCAATGATTGGTGTGAACGATGTACTTACAGAAATTTTTACAATAGATGATGCACACATGCTCGAAGACTTCGCCAGAAATAAAGGCCTTGGCATGCTTTCAATGTGGTCGATAGCACGGGATAATCCGGGTAGTCTGGGCCAGGCAAGC
SW03_1	GATATGGCCAGTACTCCTGAAAATAGAAAAGCATTTGTACAAAGTACCATTGATTTTATTGAGAAATACCAATTGGATGGAATAGATATTGACTGGGAG
SW03_2	ACATACCAGGTCTTTGATGGGATTGACTTCGACTGGGAGTACCCCGGTGGTGGTGGAGAGGCTGGCAATTCCGCCAGTCCTAATGATGGAGCAAAC
SW03_3	AAACGTAAAACATTCATTGAATCTGTTAAAAATTATCTAAAAGCGTGGAAGTTTTTTGATGGTGTCGATATTGATTGGGAATACCCAAGTATTGGC
SW03_4	GGTCAAAAAGATTTTGAGGTATCTATTCATGATCCATGGGCTGCAATATCAAAACCACAGCAAGGAGTGAGTGAACACTCAGATCCTTACCGTGGTAAC
SW03_5	TACATCTCTGACTCACTAATCAACGGTACACGCGGTTTCCATAAGATCCCGCACAACAAGTTAGTGTTTGGTATCCCTTCAAGTATCGATGCTGCA
SW03_6	TTTGCTGCTGGAGGTTTTATGTCCTATCTCGAGCAATCTATAGATTGGAATGCTGTTATGCCCATGGTCGATCACGTCAACATTATGACCTATGACTTA
SW03_7	GGTTGGGGAGCTCAAACAGGTCACACAACAAACTTACATGCCACAGAGCGCAGTTGGTGGGGAATGGGAGCTGACGTCTTCATTAATCAGATGATA
SW03_8	ATTGCAGATGAGAATGATTCTGATGATGATAACGACGGAGTGCCAGATGCTATAGATCGCTTCCCGCTAGATCCTACA
SW03_9	CCTGGAGACAGTGATGGAGATGGTCTGGCTGATGTGATTGATCCTGATGATGATAACGATGGGGTGCCTGATACTATAGATCGCTTCCCTCTAGAT
SW03_10	GTGGCTAACGCAAGACCAGGAGACAGTGATGGAGATGGTCTGGCTGATGTGATTGACCCTGATGATGATAATGACGGGGTGAATGATAACAATGATGCC
SW03_11	AACGCAAGACCAGGAGACAGTGATGGAGATGGTATAGCGGATGTGATTGACCCTGATGATGATAATGATGGGGTGAACGATAACAATGACGCCTTCCCA
SW03_12	CATCTGACCTGGACTGCATCGACAGACAATGTCGGGGTAACAGCTTACGAAATTACTCGGGACGGAGGTTTGATCGCGACAGTGAGTTCGCTTGAA
SW03_13	AGACCAGGAGACAGTGATGGAGATGGTCTGGCTGATGTGATTGACCCTGATGATGATAATGATGGGGTGAATGATAACAATGATGCCTTCCCATTAGAC
SW03_14	CTAGATACCGATGGAGATGGTATTGCAGATGAGAATGATTCTGATGATGATAACGACGGAGTGCCAGATGCTATAGATCGCTTCCCGCTAGATCCT
SW03_15	GGAGACAGTGATGGAGATGGTCTGGCTGATGTGATTGATCCTGATGATGATAACGATGGGGTGCCTGATACTATAGATCGCTTCCCTCTAGATCCAAGC
SW03_16	GCAAGACCAGGAGACAGTGATGGAGATGGTCTGGCTGATGTGATTGACCCTGATGATGATAATGATGGGGTGAATGATAACAATGATGCCTTCCCATTA
SW03_17	CTTGACACCGATGGAGATGGTATTGCAGATGAAAATGATCCGGATGATGATAATGATGGAGTACCAGATGCTATAGATCGCTTCCCGCTAGACCCTACA
SW03_18	CCTGCCCCTGGAGACAGTGATGGTGATGGTATCGCTGATGTTATTGACCCAGATGATGACAATGATGGGGTAAACGATACTAATGACACCTTCCCACTA
SW03_19	GCAGATACGGATAATGATGGAATACCAGATCGTTTAGATACAGATGATGACAATGACGGTGTTTTAGATGATCAGGACGATCTCCCTCTTGATCCATTA
SW03_20	AATAGTTCTCTCGATACCGATGGTGATGGTATTGCAGATGAAAATGATCCGGATGATGACAATGACGGGGTGCCTGATAATATAGATCGCTTCCCACTA
SW03_21	CTCGATACCGATGGTGATGGTATTGCAGATGAAAATGATCCGGATGATGACAATGACGGGGTGCCTGATAATATAGATCGCTTCCCACTAGATCCAACA
SW03_22	GTGCAAGAGAAGGATCTAGGCGGAATGATGTTCTGGGCCTTAAGCAATGATGCAGAAGGTGATCTCAGTTTAGTGGAAGCAGCTGATGATATTCTCCGT
SW03_23	CTATATACGGGCACACGCGAACGTCTGTCTGTTGTTGATACGGATCAGGGATTGTTGATTCAGTTTGAGCCCACGAATCAAAGTGTTCTCTTACAG
SW03_24	CTTTATGCTTTTGAATCACAAACTGGAGGAAGCTATGAGATTTCTATTGCTACGGCCGGTGGCTCGGAAAAGCTTGCCAATCTCAATCTTGCTGGT
SW03_25	TATGAACGCGATATCAATCTTTCCGATGTGAATGGGCAATCAATGACCCATCTCAATTACAGCTTCTTTGATGTGAAGGCCGATGGCTCTGTT
SW03_26	GATGAATGGAGTTCGATCGAAACAACTGCCACAATCGCTGGAAAAGCGGCTTATGTTCAAGCAAAAGATCTCGGTGGAATGATGTTCTGGGCTCTGAGC
SW03_27	GATCTAGGCGGAATGATGTTCTGGGCCTTAAGCAATGATGCAGAAGGTGAACAAAGTTTGGTTGAGACGGCCAACGATGTTCTTCGTCATGGATCTTCC
SW03_28	GTCACCTATTTCGAGGAATGGGGTGTGTATGAACGCGATATCAATCTTTCCGATGTGAATGGGCAATCAATGACCCATCTCAATTACAGCTTCTTTGAT
SW03_29	GCCTATAACGGTGATGAATGGAGTTCGATTGAAACGACTGCCACGATTGCTGGCAAAGCCGCTTATGTGCAAGAAAAGGATCTTGGCGGAATGATGTTC
SW03_30	CGCGATATCAATCTGTCCGATGTGAATGGGCAAGCGATGACCCATCTCAATTACAGCTTCTTTGATGTGAAGGGGGATGGC
SW03_31	ACCATTAGTGGTAAAGCAGAGTATGTACAGGACAAAGGCCTCGGAGGAATGATGTTTTGGGCACTGTCAAATGACAGCGATGGAGAGCAGAGCCTGATC
SW03_32	ATCAATCTGTCCGATGTGAATGGGCAAGCGATGACCCATCTCAATTACAGCTTCTTTGATGTGAAAGCGGATGGCTCTGTTCAGCTGTTTGATTCT
SW03_33	ACCCGTGAACGGTTGTCCGTTGTTGATACCGAACAGGGACTATTGATTCGTTTTGAACCCACAGATCAAAGCCTTCTTCTGGAAGGTGTTCAGCGC
SW03_34	CAAAAACTAAGTTTTCTCTATACGGGCACACGCGAACGTCTGTCTGTTGTTGATACGGATCAGGGATTGTTGATTCAGTTTGAGCCCACGAATCAA
SW03_35	GAGAAGCTGACCAACCTCAATCTCGAAGGGATCGACCCCTATGTCGACTTCTACAACGTGATGACCTACGACTTCCACGGCGGTTGGGAGAAC
SW03_36	GGCGGCATGATGTTCTGGGCGCTCTCCAACGACGCCGCAGGTGAGCAAAGCTTGATCACGGCAGCTCACGATCTCCTACTCGGCGGCAGCAGCTAC
SW03_37	ATTGCTGGAAAAGCGGCTTATGTTCAAGCGAAAGATCTGGGTGGAATGATGTTCTGGGCCTTGAGCAATGATGCTAAAGGTGATCTCAGTTTGGTG
SW03_38	AGTTCGATTGAAACCACCGCCACGATTGCTGGCAAAGCCGCTTATGTGCAAGAAAAAGATCTTGGCGGAATGATGTTCTGGGCCTTGAGC
SW03_39	GAAGCGCAAACTGGCCGTGAATATGAACTAACCTCTGCGATTGGTTCTGGGTGGGATAAAATAGAAGACGTTGATTATCAGCAAGCTGCGCAATATATG
SW03_40	AGTAGTCCTTATAAAGGGAACTTTGGTCAATTAATGATGTTAAAACAAGCACAGCCCGATCTTAAAATTTTACCTTCTATTGGTGGCTGGACGTTATCG
SW03_41	TCAAGTGTAACTAGTTTGGTTTACATGTTTGTGAACGCCGATGTCTTTAATCAGCCTATTGGTAATTGGAACACCTCAAATGTAACTGATTTGAAC
SW03_42	ATATCTAGCTGGAATACTTCTAGTGTAACTAATATGAACTCGATGTTCCTCAGCGCAACTGGCTTTAATCAAAACATTGGTAATTGGAATACTTCTAGT
SW03_43	ACTAATTTCAATCAGGACATTGGCAGCTGGACGACGAGCAATGTGACAAGCATGCAAGGCATGTTCTATGGCGCCACCGATTTCAATCAGAACATT
SW03_44	AATTGGGATACTTCTAGTGTAACTACTATGAACCAAATGTTTTATCAGGCAGATGCATTCAATCAAAATATTGGTAATTGGAATACTTCTAATGTAGGT
SW03_45	TGGAATACATCCAATGTTACAACCATGGAAGCTATGTTTGCTGACGCTGAAGCGTTTAATCAGAATATTGGTTCATGGGATGTGTCTAATGTAACT
SW03_46	GTTGGAGATATTAATAATTGGGATACCTCCAATGTCACGAATATGGCAGACATGTTCCAAGGTTCTAAAAAATTTAATACTGACATTGGTAGCTGGAAT
SW03_47	TCAAGTGTGACTACCATGAAATACATGTTTAGTGGTGCTTCATCTTTTAACCAAGCGATTGGAAACTGGAACACCTCCAGTGTTACAGACATGAGT
SW03_48	AATATATCAAATTGGAATCCGGCAAATGTAACCAACATGAGGGCCTTATTTTATGAAAACTTTGCATTTAATCAAGATATTGGTAATTGGAATGTATCC
SW03_49	ACTTCTAGTGTAACTAATATGAACTCGATGTTCCTCAGCGCAACTGGCTTTAATCAAAACATTGGTAAT
SW03_50	ATTAATTTTTGGGACACCTCTAATGTAACCACTATGCGGCAATTGTTTCAAGGGGCAAGGGCATTCAATCAAGAACTGGGGGACTGGAACACTTCC
SW03_51	GATTACGCATTTAATCAGCCGATTGGAAACTGGAACACGTCGCAAGTAACCTCTATGACTAATATGTTTTACAAAGCGAATACATTCAACTACGATATT
SW03_52	GTAACTAATATGAACTCGATGTTCCTCAGCGCAACTGGCTTTAATCAAAACATTGGTAATTGGAATACTTCTAGT
SW03_53	ACTAATATGGGGCAAATGTTCATGAGTGCTCAAAACTTTAATCATGACATCAGTACATGGAATACCAGTAATGTAACAAATATGGATGATATGTTTAAT
SW03_54	AATGCTGACGGATTCAACCAAGATATCGGCAATTGGAATGTATCTAGTGTAACTAATTTTGATTCGATGTTCAAAAATGCTGACGGATTCAACCAAGAT
SW03_55	ATCGACAGCTCAACAGATGATGGCAGTGTTATGAGCTGGAATTGGAACTTTGGTGATGGCAGCAGCAGCACTTCACAGAACCCCAGCCATAGCTATGAA
SW03_56	GTCTCCAGCTCCGCCAACCCGAGCCACCTCTACGGCGCGGAGGGCTCCTACACCGCGACGCTGACCGTGACCGACGACGACGGCGCCACCGCGACCGCC
SW03_57	AAGCAAAAGAAGAAATATCCCAATTTAAAAGTTTTGGTTTCCCTAGGTGGCTGGGGCGGTTGTGAAACCTGCTCAGAGGTGTTCAGTACAGTCCAAGGA
SW03_58	AAACGTAAAACATTCATTGAATCTGTTAAAAATTATCTAAAAGCGTGGAAGTTTTTTGATGGTGTCGATATTGATTGGGAATACCCAAGTATTGGC
SW03_59	GATATTGGTGATGGCGATGGTGATGGTGATAGTGGTGGTGATGGTGATGGTAATAGTGGTGGCGATAGTGGTGGTGATAGTGGTGGTGATAGT
SW03_60	GACGATCAGGCCAAAGCCGCTTTCGCTTACAACGAAACCGCTGGAATCTGGAGTTCCATCGAAACCACTGCCACCATTGCTGGCAAGGCGGCCTAC
SW03_61	TTCAGTGTTGTTGATTTTGATTGGGAATACCCCGGCGGTGGTGGTGATCCTGGTAATGCATCGAGTTCTAATGATGGGGCAAGTTTTGCCTTAGTTCTT
SW03_62	TTTGATTGGGAATATCCCGGTGGTGGGGGTAACGCAGGGAATGCATCGAGCGCTAACGATGGGGCCAACTTTGCCTTAGTGCTTAAG
SW03_63	CCAGGCAGTTATGAAAAAGGAAATTACGATTACAAAGATCTGATTACCGGTATCGAGAACGGGACCCATGACCTCATCTGGGACGATGACTCCAAA
SW03_64	AACAATGACGACGTCATAACTGCTGTGTCTATTTTTGAAGACGCTGGCGTGGAGCTCAGCAAAGTGGTTTTGGGGGCTCCGTCCTATACCCGGGCTTGGGGTGGGGTCGAGGATGGCGGCAGCTTTGGCTATCAACAGTCAGGGACGGGTGCAGAGGCTGAA
SW03_65	GGAGAGATTTCTGTTCACGGCTTAATTCTTGGTGCCTTGCCTGATGGCACGGCGGGGATTGTTAATCCCTGGGGAGATCAGGTGCAAGCCCTTCAGGGC
SW03_66	CTTGAGTTTGGTCAGATTTCAGTTCATGGCTTAATCCTTGGTACCTTGCCTGATGGAACCGCGGCGATTGTGAATCCCTGGGGTGATCCCGTGCAA
SW03_67	GCTGGGATCGATCCTTATGTCGATTTTTATAATGTGATGGCCTACGACTTCCACGGTGGTTGGGAGAATCAAACAGGACATCAG
SW03_68	TTTGATCCTGCAACAACAAAGTTGAGTTTCCTTTACTTCGGTACAAGAGAAAGACTGTCGGTTGACGATACCGATGAAGGTTTGCTCATCTCCGTTGAG
SW03_69	AGCGACCTGACATCAGAAAATTTTGGCGTGATTGTCAACGAGCACCTTCGTCAAGATATCGGCGGAGTTCTTTCGTGGGAATTAGGTGTTGGTCCT
SW03_70	GTCAACCCTGCAGGATCTGATATCACCGATTTCAATCCCACAACAGATCGCCTTGATTTTGGAGAGATTTCTGTTCATGGCTTAATTCTTGGTGCG
SW03_71	GAGTACTACGACTTCTTCAACACGGTTGTTTTCGACTGGGAATACCCAGGTGGCGGTGGACTGAGCAGCAACGCT
SW03_72	GATTCAAGCACTGTGTATGTGCGCTCCCATCAATTTGGTGTCCAAGAGGTGATTAATGGCTTTGATCCTCAAACTCAAAAGTTGAACTTTCTCTAT
SW03_73	AGCGAGACCGTGCGCATTTTCGAGACGTACGACTTCTTCAACGTGGTCGATTTCGACTGGGAATATCCGGGTGGCGGCGGCAAGGCGGGCAATGCG
SW03_74	CCTCGGGATGCGAATACCGTGTACGTTCGTTCGCATGAATATGGTGTACAGGAACGCATCGAAAACTTTGATCCTGCAACAACAAAGTTGAGTTTCCTT
SW03_75	GGTGTGGAGAGCGGGTCCTACGACCTCATCTGGGACGATCAGGCCAAAGCCGCTTTCGCTTACAACGAAACCGCTGGAATCTGGAGTTCC
SW03_76	TACAGCTTCTTTGATGTGAAGGCCGACGGCTCGGTTGAAGTCTTCGATACCTATGCGGCGCAAGAAAAGCGGTTTAGTGCCGATGATCAAGTCAGT
SW03_77	GATAATGATTTTAGACCCTCAGATAAAGAAAATTTCAACCTTCTTTTAGAGGAAGTTAGAAATGAATTAGAGAAACAGGGAGCATTAGATAAGAAACAT
SW03_78	TTAGATTGGGAATTTCCCGGACAAAGAGGAGAAGACAATGATTTTAGACCCTCAGATAAAGAAAATTTCAACCTTCTTTTAGAGGAAGTTAGAAATGAATTAGAGAAACAGGGAGCATTAGATAAGAAACATTATTTACTAACAATAGCTACGGGAGCCGATCAAGCCTATATTGATAAT
SW03_79	GGTCAAAAAGATTTTGAGGTATCTATTCATGATCCATGGGCTGCAATATCAAAACCACAGCAAGGAGTGAGTGAACACTCAGATCCTTACCGTGGTAAC
SW03_80	TATGAAATGACAGTCCAAGCATGTAACGATGACGGCTGTAGTACCAGTGCTCCTAAACAGTTGATGGGAGCGGATACTGACGGTAGT
SW03_81	AATAACGGCGGTGACGACAATGGCAATGGCAGTTGCGATGTAATAACCGATCCGGATGCGGCGAATCATTCAGCATGGAGCGCGGCAATTATCTACAAC
SW03_82	GTAACTATGGTGAAAAAGCTGAAAGTAGACAGTGGTGAGCAGTTTACGTTAACCGCAAACGCCAATGATCAAGATAATGATGCCCTGAGTATTCGT
SW03_83	ATTACCATCAAACTTTCTGATCCGAGCGACCCTATGACAGGTGTTGGCAATGGCAAACTGAAAGGCAGCACCGCGCAAGGAGTTTGGGAAGATGGCGTTATCGACTACAAAGGCATAAAAGCGAACATGCTTGGC
SW03_84	ACCTACGCACAGCTTATGGCGTTAAAGCAGCGTAACCCAGACTTAAAAATCTTACCTTCTGTGGGGGGCTGGACATTATCAGATCCATTCTTTGAC
SW03_85	TCCGTGTCGCTCGACGCGTCCGGTTCCAGCGATCCCGACGGGTCGGTCATCGACCACCAGTGGGACTTCGGGGACGGCACCTCGGCCAGCGGCGAG
SW03_86	TACATCTCTGACTCACTAATCAACGGTACACGCGGTTTCCATAAGATCCCGCACAACAAGTTAGTGTTTGGTATCCCTTCAAGTATCGATGCTGCA
SW03_87	AATGAAACAACCAAGGCAAGAACGGTAGAAGTTTACAGCCAAAAACCGGTTTTCGATGGCGTGTCGGATACTACTGTAGTGCTTGGCAACCCATTCGAC
SW03_88	GCACGTGCAAACTTTGCAACCAGCGTGGTAAGCTTTGTGGAACGGTACAACTTCGATGGGTTAGATTTGGACTGGGAGTACCCTGTAACACGCCAG
SW03_89	TCCATGTATGCAAATTCTTGGCAGTGGTACTTCGGTGATGGTGGCAATGCTACATCGCCGAATCCGCAGCATACTTATGCTAACAAAGGAACCTACATC
SW03_90	GATCCGGATGGGACGATCGAGTCGTATGCGTGGGACTTCGGTGACGGCAACGTCGCGACTGGTGTCACTGCGGATCACAGCTATGTGTTGGCC
SW03_91	AAGCTCAACTGGGAGCAGGACTGGTCCTTGAACAGCGCCAACCCGGGCGGCAAGTCTTTCGCCTGCAAGCTCGTGGGCTACGGCACCCCGTTCAGC
SW02_1	ATAAGAGAATCCACCATGTTAAAAATCAAATATTTGGCGACAGTATTGGGCTGCACTTTAGCAGCACAAAGTCATGCGTCTTTGAACATTCAACCT
SW02_2	GAGATGGAAGGTGAATGTCTTGCATCAAAACCTGATGGCAGCTGTGATTACAGTAAGTACCAGCTAGCAGGCTACGTGCACATTGACGGTCTAGAT
SW02_3	GCCGATGGCATTGATCTGGACTGGGAATACCCAGTTGTACCTGGTCCTCCTGGGCACCCATACAAAGCTGAGGACAAAGACAATTTTACGGCCTTA
SW02_4	TATTTCCCTGAGTGGGGAATCTATGGTAGGGACTATCAGCTTGCAGATGTGCCAGCTGATGAGTTGACGCATCTCATCTATGCATTTGCTGATCTCAAT
SW02_5	GTCACCGACTCCATGGCCGGCATGTTCGCTGCGTACTCGGATGCGACAACGTATACAGGCGGCGAGACGGTGGCCTATCAAGGTCTGGTGTACGAGGCC
SW02_6	TCTGATACCGATCATGACCACACCGACCCGGGTGCGTGTGATGTCACCGACTCCATGGCCGGCATGTTCGCTGCGTACTCGGATGCGACAACGTATACAGGCGGCGAGACGGTGGCCTATCAAGGTCTGGTGTACGAGGCCAAGTGGTGGACCCGCGGTAAG
SW02_7	TTCGCTGCGTACTCGGATGCGACAACGTATACAGGCGGCGAGACGGTGGCCTATCAAGGTCTGGTGTACGAGGCCAAGTGGTGGACCCGCGGTAAG
SW02_8	GACCCGGGTGCGTGTGATGTCACCGACTCCATGGCCGGCATGTTCGCTGCGTACTCGGATGCGACAACGTATACA
SW02_9	CCAGGTGCGTGTGATGTTACCGACTCCATGGCCGGCATGTTCGCGGGGTACTCGGATGCGACAACGTATACAGGCGGCGAGACGGTGGCCTATCAAGGT
SW02_10	CCAGGTGCGTGTGATGTCACCGACTCCATGGCCAGCATGTTCGCTGCGTACTCGGATGCGACAACGTATACAGGCGGCGAGACGGTGGCCTATCAA
SW02_11	TCCATGGCCGGCATGTTCGCTGCGTACTCGGATGCGACAACGTATACAGGCGGCGAGACGGTGGCCTATCAAGGTCTGGTGTAC
SW02_12	GGCGAGGGCGGCGGCGAGGGCGGCGGCGAGGGCGGCGGCGAGGGCGGCGGCGAGGGCGGCGGGCTGGGCGGCGGCGGCGAGGGGGGC
SW02_13	TTCGATGGTGATGCAACTGTACTGCTGAATAATCCGGGGCTAGTTGCAGATTCATGGTTGAACTTGGCTTCGGCTATTTGGTTCTTCTTGACACCACAA
SW02_14	ATCAAAGGTAGTCAAACCACAGCTTCTTTTGAGTACGAGCAAGGCGGCTTGTATCAAATGGAAATAGAGGCCTGTGACGAAACAGGTTGTGCGAAAAGT
SW02_15	TGTGGTCCAAACGAGTCTGTGAAATCGGTAGGTGGTAATAGCTTTAACGCACTACAAACTGCCTGTAAAGGCGTTGATGATTACGAAGTTGTTATT
SW02_16	ACTCAGGCTGGTCGAGATACGTTCTCGGATTCGATTGTTGAATTCCTGACCACATACCAGGTCTTTGATGGGATTGACTTCGACTGGGAGTACCCCGGT
SW02_17	ACTTGGTCTCCTTCACAGCGTGAGTTAGATGCAGGTATTACTTATGGTTTTGGGACAACGATTAACGTTATTAATGGTGGTATCGAGTGTGGTGAGCAA
SW02_18	AGCATCAACTTAAATGGCGCAACTGATGTGTTATACACCAACTGGGATGGTAACTGGAAATATTACAATGATCGTCCAGGTGGCGCGTCGTTTGAG
SW02_19	TACACAGATGGCCGTGACTCCGACGCCATCTGTAAAAAATCCATCATCACAGCCTTTGCTCATTTCTCACAAGAGACGGGTGGGCACATCGCTATAGACAACACCTCTGATAATCCATTAGCTCTCGAAGAGTGGCAGCAAGCGCTG
SW02_20	TACAACCAAATCAACTTCGATTCCGTACGGTCAAATTTTAGTTTTTATTGGGATGAACAAGCACAAGCTCCTTATGCCTATGACAGCATTAATAAAATCTTTGCCACCTTTGACGACCCTCGATCGATTAAACTCAAAACTGAATTTGCACTAAAAAATAACTTAGGG
SW02_21	GCACCTTATGCCTACGACAGCATCAATAATATCTTTGCCACCTTTGACGACCCTCGATCGATTAAACTCAAAACTGAGTTTGCACTAAAAAATAACTTA
SW02_22	GCCGTAATGCAACCCGATGATATTTTGAGTTTTGCTGCCGGTGGGTTCCCCTCCTATCTAGAACAATCCATCGATTGGGAAACAGTCATGCCTTTGATC
SW02_23	GCCGATGGCATTGATCTGGACTGGGAATACCCAGTTGTACCTGGTCCTCCTGGGCACCCATACAAAGCTGAGGACAAAGACAATTTTACGGCCTTA
SW02_24	GCTGGAAATAATAGGGAAGAGGCAAATCATTTGAGTAATGATCAAAACAATGATCAAAACAATGATCAAAACAATGATCAAAACAATGATCAAAACAATGATCAAAACAATGATCAAAACAATGATCAAAACAATGATCAA
SW02_25	GAGATGGAAGGTGAATGTCTTGCATCAAAACCTGATGGCAGCTGTGATTACAGTAAGTACCAGCTAGCAGGCTACGTGCACATTGACGGTCTAGAT
SW02_26	GGCGCTACAGCTCAAGATGCAGTGGATGGTGATCTCACCAGTAGTATTGTGGTCACAGGCACTGTGGATCTCAATACGGTTGGTACCTATACATTGACC
SW02_27	GTGAACAGAGCTGGTGAAGGCGATGCCTGGGCCGACTTTGGCCGCTCCTTCAACGCCAGCGAAAGTGTTGATGGAGTCGGGGATACCTGGAGCCAG
SW02_28	GATGATGGAGACGGTCAGTCGGACGAATTAGAGATTACTAACGGTACAGATCCTCTAGTTGCCAATGCCGCTCCTGGAGACAGTGATGGAGATGGTATA
SW02_29	GCCAACGCTGCTCCTGGAGACAGTGATGGAGATGGTCTGGCTGATGTGATTGATCCTGATGATGATAACGACGGGGTTAATGAC
SW02_30	GATGAGTTAGAGATTACAAACGGTACGGATCCACTTGTAGCAAACCCTGCCCCTGGAGACAGTGATGGTGATGGGCTTCCAGATATTATCGAT
SW02_31	GTTGTTGATGGTAGAGACCCTAATCCTCTAGGGGGTGATAATAGCATAGATCCTAATGACTTTGATGGCGACGGTATACCTAATGAGTTTGATCCAGATGATGATAATGATGGGGTACCAGATAGTAAAGACCGCTTCCCGTTAGACCCGAATGAGTACAGTGATCTT
SW02_32	GGTGATGGTATTGCAGATGAAAATGATACGGATGATGATAATGACGGGGTGCCCGATACTATAGATCGCTTCCCACTAGATCCAACAGAGAGCATAGAC
SW02_33	GATGATGATGGAGACGGACAGAGTGACGAATTAGAGATTACAAACGGTACAGATCCTCTAGTTGCCAACGCTGCTCCTGGAGACAGTGATGGAGAT
SW02_34	CCTGGAGACAGTGATGGTGATGGGCTTCCAGATATTATCGATCCAGATGATGATAATGATGGGGTAAACGATACTAATGACACCTTCCCACTAGATGCT
SW02_35	ATTACTAACGGTACAGATCCTCTAGTTGCCAACGCTGCTCCTGGAGACAGTGATGGAGATGGTCTGGCTGATGTGATTGATCCTGATGATGATAAT
SW02_36	GGTATTGCAGATGAAAATGATACGGATGATGATAATGACGGGGTGCCCGATACTATAGATCGCTTCCCACTAGATCCAACAGAGAGCATAGACACTGAT
SW02_37	GACGGTAGAGATCCTAATCCTCTAGGGGGTGATAATAGTAGTGATCCTAACGACTTTGATGGAGATGGTATTCCTAATGCTATAGATCCGGATGATGAC
SW02_38	ATTACAAACGGTACAGATCCTCTAGTTGCCAATGCCGCTCCTGGAGACAGTGATGGAGATGGTCTGGCTGATGTGATTGATCCTGATGATGATAAC
SW02_39	GATGAAGAGGAAATTGCTAATGGAACAGATCCACTTGTGGCTAACGCAAGACCAGGAGACAGTGATGGAGATGGTCTGGCTGATGTGATTGAC
SW02_40	GGTGATGGTATTGCAGATGAAAATGATCCGGATGATGACAATGACGGGGTGCCTGATAATATAGATCGCTTCCCACTAGATCCAACAGAGAGCATAGAC
SW02_41	CCTCTAGTTGCCAACGCTGCTCCTGGAGACAGTGATGGAGATGGTCTGGCTGATGTGATTGATCCTGATGATGATAATGATGGGGTGAATGACACTAAT
SW02_42	CCTAATGACTTTGATGGCGACGGTATACCTAATGAGTTTGATCCAGATGATGATAATGATGGGGTACCAGATAGTAAAGACCGCTTCCCGTTAGAC
SW02_43	CAACCGGCAGATACGGATAATGATGGAATACCAGATCGTTTAGATACAGATGATGACAATGACGGTGTTTTAGATGATCAGGACGATCTCCCTCTTGAT
SW02_44	CTAGTTGCCAATGCCGCTCCTGGAGACAGTGATGGAGATGGTCTGGCTGATGTGATTGATCCTGATGATGATAACGATGGGGTGCCTGATACTATAGAT
SW02_45	GACGAATTAGAGATTACAAACGGTACAGATCCACTTGTGGCTAACGCAAGACCAGGAGACAGTGATGGAGATGGTATAGCGGATGTGATTGAC
SW02_46	GAAGAGGAAATTGCTAATGGAACAGATCCACTTGTGGCTAACGCAAGACCAGGAGACAGTGATGGAGATGGTCTGGCTGATGTGATTGACCCTGAT
SW02_47	GGAAACAATACCGATACGGATGATGATGGAGACGGTCAGTCGGACGAATTAGAGATTACTAACGGTACAGATCCTCTAGTTGCCAATGCCGCTCCTGGA
SW02_48	ACCGATACGGATGATGATGGAGACGGTCAGTCGGACGAATTAGAGATTACTAACGGTAGAGATCCTCTAGTTGCCAATGCCGCTCCTGGAGACAGT
SW02_49	TTAGAGATTACTAACGGTACAGATCCTCTAGTTGCCAACGCTGCTCCTGGAGACAGTGATGGAGATGGTCTGGCTGATGTGATTGATCCTGATGAT
SW02_50	AACGACTTTGATGGAGATGGTATTCCTAATGCTATAGATCCGGATGATGACAATGACGGGGTACCTGATAGTAAAGACCGCTTCCCATTAGATCCAAAT
SW02_51	ATCGGAAACAATACCGATACGGATGATGATGGAGACGGACAGAGTGACGAATTAGAGATTACAAACGGTACAGATCCTCTAGTTGCCAACGCTGCTCCTGGAGACAGTGATGGAGATGGTCTGGCTGATGTGATTGATCCTGATGATGATAACGACGGGGTTAATGACACTAATGACGCCTTCCCA
SW02_52	CCTGGAGACAGTGATGGAGATGGTCTGGCTGATGTGATTGATCCTGATGATGATAACGACGGGGTTAATGACACTAATGACGCCTTCCCATTAGATGCT
SW02_53	ACGGATGATGATGGAGACGGACAGAGTGACGAATTAGAGATTACAAACGGTACAGATCCTCTAGTTGCCAACGCTGCTCCTGGAGACAGTGATGGC
SW02_54	CCTCTAGTTGCCAATGCCGCTCCTGGAGACAGTGATGGAGATGGTATAGCGGATGTGATTGATCCTGATGATGATAATGATGGGGTTAATGAC
SW02_55	GATGGTATTGCAGATGAAAATGATCCGGATGATGACAATGACGGGGTGCCTGATAATATAGATCGCTTCCCACTAGATCCAACAGAGAGCATAGACACT
SW02_56	GATGGAATACCAGATCGTTTAGATACAGATGATGACAATGACGGTGTTTTAGATGATCAGGACGATCTCCCTCTTGATCCATTAGAAAGTATTGAT
SW02_57	CCTAATCCTCTAGGGGGTGATAATAGTAGTGATCCTAACGACTTTGATGGAGATGGTATTCCTAATGCTATAGATCCGGATGATGACAATGACGGG
SW02_58	TTAGATACAGATGGCGACGGTATACCTAATGAGTTTGATCCAGATGATGACAATGATGGGGTGCCAGATAGTAAAGACCGCTTCCCGTTAGACCCGAAT
SW02_59	GCTCCTGGAGACAGTGATGGAGATGGTATAGCGGATGTGATTGACCCTGATGATGATAACGACGGGGTTAATGACACTAATGACGCCTTCCCATTAGAT
SW02_60	CCACTTGTGGCTAACGCAAGACCAGGAGACAGTGATGGAGATGGTCTGGCTGATGTGATTGACCCTGATGATGATAATGATGGGGTGAATGATAAC
SW02_61	AGAGACCCTAATCCTCTAGGGGGTGATAATAGCATAGATCCTAATGACTTTGATGGCGACGGTATACCTAATGAGTTTGATCCAGATGATGACAAT
SW02_62	ACTAACGGTACAGATCCTTTAGTTGCCAATGCCGCTCCTGGAGACAGTGATGGAGATGGTCTGGCTGATGTGATTGATCCTGATGATGATAACGATGGG
SW02_63	GATGGTGTTGTTGATGGTAGAGACCCTAATCCTCTAGGGGGTGATAATAGCATAGATCCTAATGACTTTGATGGCGACGGTATACCTAATGAGTTT
SW02_64	GAACTAGAGATTACTAACGGTACAGATCCTTTAGTTGCCAATGCCGCTCCTGGAGACAGTGATGGAGATGGTCTGGCT
SW02_65	CCTGGAGACAGTGATGGAGATGGTCTGGCTGATGTAATTGATCCAGATGATGATAATGATGGGGTTAATGACACTAATGACGCCTTCCCATTAGATGCT
SW02_66	GATCCACTTGTGGCTAACCCAAGACCAGGAGACAGCGATGGAGACGGTCTAGCTGATGTAATTGACCCTGATGATGATAATGATGGGGTAAAAGATACT
SW02_67	GGTCAGTCTGATGAAGAGGAAATTGCTAATGGAACAGATCCACTTGTGGCTAACGCAAGACCAGGAGACAGTGATGGAGATGGTCTGGCTGATGTGATT
SW02_68	ACTAACGGTACAGATCCTCTAGTTGCCAATGCCGCTCCCGGAGACAGTGATGGAGATGGTCTGGCGGATGTAATTGATCCAGATGATGATAATGATGGG
SW02_69	CCAGATGGGGACACTAATTTAGATACGAATTCTGGAGTAATTTCGCGTCTTACATGGAATGGCAATAGTTGGGATAAAGTAGACCTAGTTCGTGGATTTCCCCGATCAGAGGAAAACCATTCCATCAATGGCATCCAACTTGATGCAGCCAGTAACACACTTTACACGGTCATAGGAGGC
SW02_70	GACTTTGATGGAGATGGTATTCCTAATGAGTTTGATCCAGATGATGACAATGATGGGGTACCTGATAGTAAAGACCGCTTCCCTAAGGATGCTAGTGAG
SW02_71	GTTCCACTCGATTCTGATCAGGATCAAATCGCAGACTGTATAGACAATGACGATGATAATGACGGTGTGCCTGATAATCAAGATGTATGCCCATTAGAT
SW02_72	AGTGATCCTAACGACTTTGATGGAGATGGTATTCCTAATGCTATAGATCCGGATGATGACAATGACGGGGTACCTGATAGTAAAGACCGCTTCCCA
SW02_73	GACGGTCAGTCGGACGAATTAGAGATTACAAACGGTACAGATCCTCTAGTTGCCAATGCCGCTCCTGGAGACAGTGATGGAGATGGTCTGGCTGAT
SW02_74	CCTCTAGGGGGTGATAATAGTAGTGATCCTAACGACTTTGATGGAGATGGTATTCCTAATGCTATAGATCCGGATGATGACAATGACGGGGTACCTGAT
SW02_75	GCCGCTCCTGGAGACAGTGATGGAGATGGTCTGGCTGATGTGATTGATCCTGATGATGATAACGATGGGGTGCCTGATACTATAGATCGCTTCCCT
SW02_76	GATCAACCGGCAGATACGGATAATGATGGAATACCAGATCGTTTAGATACAGATGATGACAATGACGGTGTTTTAGATGATCAGGACGATCTCCCT
SW02_77	GGTGATGGTATTGCAGATGAGAATGATTCTGATGATGATAACGACGGAGTGCCCGATACTATAGATCGCTTCCCGCTAGATCCTACAGAGAGTATA
SW02_78	CTCGATACCGATGGTGATGGTATTGCAGATGAAAATGATCCGGATGATGACAATGACGGGGTGCCTGATAATATAGATCGCTTCCCACTAGATCCAACA
SW02_79	TTGCAAGCCTTAGTCGCTCAGAAAAAAAGAAACCCTGATTTAAAGGTGATGATTGCCTGCGGAGGTTGGGGAGCAGATGGTTTTTCTGATATGGCCAGT
SW02_80	AACTTCACTTTGCTCATGAAGGACTTACGAGAAGCACTTGACAAGTTAAACCGACCGCAAACCTTAACATTTGCTTCAGCAGGATGGAAGCGATACTAT
SW02_81	GACGCAGCCAAAGCTCCATTTCTTCACAATAAAGCCGATAGTATATTCGTGTCATATGATGATACAGTTTCCGTCCGTCTTAAAACACGTTACGCCATG
SW02_82	ATCTTTGCCACCTTTGACGACCCTCGATCGATTAAACTCAAAACTGAGTTTTCACTAAAAAATAACTTAGGGGGAATCATGTTCTGGCAACTTATGAAC
SW02_83	ACCTTTGACGACCCTCGATCGATTAAACTCAAAACTGAATTTGCACTAAAAAATAACTTAGGGGGAATCATGTTCTGGCAACTTATGAACGACAAAAAA
SW02_84	GAGCGCGATATCAATCTGTCCGATGTGAATGGGCAAGCGATGACCCATCTCAATTACAGCTTTTTTGATGTCAAAGCCGATGGCTCTGTTGAGCTGTTT
SW02_85	AATTACAGCTTTTTTGATGTCAAAGCCGATGGCTCTGTTGAGCTGTTTGATGCCTATGCAGCACAGGAGAAGCGCTTTGATGCAGCTGATCAA
SW02_86	CATCTCAATTACAGCTTTTTTGATGTCAAAGCCGATGGCTCTGTTGAGCTGTTTGATGCCTATGCAGCACAGGAGAAGCGCTTTGATGCAGCTGAT
SW02_87	ACAGGTACCCGTGAACGACTGTCGGTTGTTGACACCGATCAGGGCTTGTTGATTCAGTTTGAGCCCACGAAGCAAAGTGTTCTCTTAAAGGGAGTTCAA
SW02_88	AATTTTCTCTACACAGGTACCCGTGAACGGTTGTCCGTTGTTGATACCGAACAGGGACTATTGATTCGTTTTGAACCCACAGATCAGAGCATTCTT
SW02_89	GTTGTGGATTTTGATTGGGAATATCCCGGTGGTGGTGGTGATGCGGGAAATGCATCGAGTGCCAATGATGGGGCCAATTTTGCTTTAGTTCTGGAA
SW02_90	GAGCTTGATGCACTCGAATCGCAAACTGGCGGAAACTATGAGGTCTCGATCGCGACGGCGGGCGGCTCAGAAAAACTCGCCAATCTCAATCTTTCTGGG
SW02_91	GGTGGCTCAGAAAAGCTTGCCAATCTCAATCTTGCTGGTATTGATCCTTACGTTGATTTTTACAATGTGATGACCTACGACTTCCACGGTGGTTGG
SW02_92	ATCTCTATCGCCTCTCCAGGTGGACTCGACAAGATTGCTAATTTCAATCTTGCTGGGTTGGCCCCGTCAGTCGATTTCTTCAATGTCATGACATAT
SW02_93	CATAGCACCTCCGAAGGCGGCACTTCCGAAGGCGGCACGCTCACCATCGATTACGACCGCCCCAATGGCACGACGGATAAGCGGGTGGTGACCTACTTCGAGGAGTGGGGTATCTACAGCCGTGACGTCAACCTGTCGGACGTCGATGGACAATCGATGACCCACATGAACTACAGC
SW02_94	ATATACATTCGCTCACATGAAGTTGGTGTGCATGAGCGAATTGAAGGGTTTGATCCTGACTCAATGAAACTGAGTTTTCTCTACTACGGTTCGCGAGAG
SW02_95	GATGAATGGAGCTCTATCGAAACCATCGCCACAATTGCTGGAAAAGCGGCTTACATTCAAGCAAAAGGTTTGGGTGGAATGATGTTCTGGGCCTTG
SW02_96	GTTCAAGCGAAAGATCTGGGTGGAATGATGTTCTGGGCCTTGAGCAATGATGCTAAAGGTGATCTCAGTTTGGTGGAGACTGCTGATGACATTCTGCGT
SW02_97	GTGTACGTTCGTTCGCATGAATATGGTGTACAGGAACGCATCGAAAACTTTGATCCTGCAACAACAAAGTTGAGTTTCCTTTACTTTGGTACAAGAGAA
SW02_98	GTGTATGTGCGCTCCCATCAATTTGGTGTCCAAGAGGTAATTAATGGCTTTGATCCGCAAACTCAAAAGTTGAATTTTCTCTATACAGGCACCCGTGAA
SW02_99	CCAGGTGGACTCGACAAGATTGCTAATTTCAATCTTGCTGGGTTGGCCCCGTCAGTCGATTTCTTCAATGTCATGACATATGACTTCCACGGCACG
SW02_100	ATTAATGATTTCGATCCTCAAACCCAAAAGCTGAATTTTCTCTACACAGGTACCCGTGAACGGTTGTCCGTTGTTGATACCGAACAGGGACTATTGATT
SW02_101	TATGTGCGCTCCCATCAATTTGGTGTTCAAGAGGTGATTAATGGCTTTGATCCTCAAACTCAAAAGTTGAATTTTCTCTACACAGGTACCCGTGAA
SW02_102	GATCTAGGCGGAATGATGTTCTGGGCCTTAAGCAATGATGCAGAAGGTGAACAAAGTTTGGTTGAGACGGCCAACGATATTCTTCGTCAGGGATCTTCC
SW02_103	CTGTATACGGGCACACGCGAACGCCTGTTTGTTGTTGATACGGATCAGGGATTGTTGATTCAGTTTGAGCCCACAAATCAAAGTGTTCTCTTAAAG
SW02_104	ATCTCCATCGCCACTGCTGGTGGGGCAGAGAAGCTCGCTAATCTCAATCTTGAGGGAATTGATCCACACGTTGATTTCTACAACGTGATGACCTACGAC
SW02_105	AATGGTGATGAATGGAGTTCGATTGAAACCACCGCCACGATTGCTGGCAAAGCCGCTTATGTGCAAGAAAAAGATCTTGGCGGAATGATGTTCTGGGCC
SW02_106	GATGAATGGAGTTCCATCGAGACCACCGCCACAATTGCTGGAAAAGCGGCTTATGTTCAAGCGAAAGATCTGGGTGGAATGATGTTCTGGGCCTTGAGC
SW02_107	GCCAATCTAAATATTCCTGGTATCGATCCTTATGTGGATTTTTATAATGTGATGACCTACGATTTTCATGGTGGTTGGGAGAATCAAACAGGGCATCAG
SW02_108	GTGTATGAACGCGATATCAATCTTTCCGATGTGAATGGGCAATCAATGACCCATCTCAATTACAGCTTCTTTGATGTGAAGGCGGATGGCTCTGTT
SW02_109	AAGCGCATCGTCACCTATTTCGAGGAATGGGGTGTGTATGAACGCGATATCAATCTTTCCGATGTGAATGGGCAATCAATGACCCATCTCAATTAC
SW02_110	GCCCTCAATAAGGTTGTTTTAGGAGCTCCTGCTTATACCCGTGCTTGGGGTGGTGTAGAGGATGGCGGCACCTTTGGTTATCAACAATCAGGCACGGGT
SW02_111	GAATATCCCGGTGGCGGCGGTGATGCGGGAAATGCATCGAGTGACAATGATGGGGAAAATTTTGCCCTAGTGCTTGAGCAGTTGCGCAGCGAGCTTGAT
SW02_112	GGCGACGCCGGTGGTTATGACGTGGTGACCGCGATTCAACAGTTCGAAACGGCTGGTGTCGCCATGGACAAGGTTGTGCTTGGAGCACCTGCTTACACC
SW02_113	AATGACGACGTCATAACTGCTGTGTCTATTTTTGAAGACGCTGGCGTGGAGCTCAGCAAAGTGGTTTTGGGGGCTCCGTCCTATACCCGGGCTTGG
SW02_114	ACGGATCCTTCCCCTGATCCCAGCTCTGGCTCCGATCCCATGCGCATGGTGGCTTATTTCGAGGAATGGGGGATTTATGGACGCGATTTCCACGTTGCAGATATCAATGCCGATGAGCTGACCCATGTCAATTACAGCTTCTTTGGCATCACA
SW02_115	TCTATCGCCTCTCCAGGTGGACTCGACAAGATTGCTAATTTCAATCTTGCTGGGTTGGCCCCGTCAGTCGATTTCTTCAATGTCATGACATATGAC
SW02_116	GCTGGGGTTGCCCTCAATAAGGTTGTTTTAGGGGCTCCTGCTTATACCCGGGCTTGGGGAGGTGTTGAGGCTGGTGGCACCTTTGGTTAT
SW02_117	TTTAATACTGTTGATTTTGACTGGGAATATCCCGGTGGTGGTGGTGATCCAGGTAATGCATCGAGCTCCAATGATGGGGAAAACTTTGCTTTGGTATTG
SW02_118	AGTGTTGTGGATTTTGATTGGGAATATCCAGGTGGTGGCGGCGATTCAGGTAATGCATCGAGTGCCAATGATGGGGCCAATTTTGCCCTCGTCCTTGAG
SW02_119	CTCTACACAGGTACCCGTGAACGGTTGTCCGTTGTTGATACCGAACAGGGACTATTGATTCGTTTTGAACCCACAGAT
SW02_120	GTGTATGTGCGCTCCCATCAATTTGGTGTCCAAAAGGTGATTAATGGCTTTGATCCTCAAACTCAAAAGTTGAACTTTCTCTATACAGGTACCCGT
SW02_121	GATGAATGGAGCTCGATTGAAACGACTGCCACGATTGCTGGCAAAGCCGCCTACGTGCAAGAGAAGGATCTAGGCGGAATGATGTTCTGGGCCTTA
SW02_122	GTGTATGTGCGCTCCCATCAATTTGGTGTTCAAGAGGTGATTAATGGCTTTGACCCTCAAACCCAAAAGCTGAATTTTCTCTACACAGGTACGCGCGAACGTCTGTCTGTTGTTGATACGGATCAGGGACTATTGATTCAGTTTGAGCCCACGAATCAAAGTGTTCTGTTAACAGGAGTTCAG
SW02_123	ATTACTTTTGTTCCTGGAGAGACAAAAGTTCAAAATGGAGAAATGGTTGCTTACAATGGTGAATGCTTTATCGCCAAAAACAACCCAGGCGTTTGGGAAGCTCCAAATGCTAGCTCATGGTTTTGGGATTTAGCGGTATGTTCAGGT
SW02_124	ACGAGCAATGTGACGAATATGGCCTACATGTTCGACGGTGCCGACGCTTTTAATCAGGACATCGGCAGCTGGAATACCGGCAATGTAACGAATATGGGG
SW02_125	ATGAATAGTATGTTTTACAATGCCGAAAAATTTAACCAAGATATTGATTCCTGGAATATGTCCAGTGTAACTAATGTCGAAAGTATGTTTAGACAG
SW02_126	GTAACAAATATGGATGGTATGTTTGTTTATGCAACCGCATTTGATCAAGATATTGGTAATTGGAATACAAGTAATGTTACCAATATGTATGGTTTG
SW02_127	TCAAGTGTAACTAGTCTGGTTTACATGTTTGTGAACGCCGATGTCTTTAATCAGCCTATTGGTAATTGGAACACCTCAAATGTAACTAGTTTGAAC
SW02_128	ATGTTTTTTGATAATTTGAAATTCAATCAAAATATTGGTGATTGGGACACTTCAAATGTGACCAATATGAGTTATATGTTTTATGAAGCAGATGACTTT
SW02_129	TCAGTTAATCAAAATATTGATTCATGGAATACTTCCAATGTGACCAATATGCGGGAAATGTTTAAAAATGCTGATAGTTTCAATAGTCCAATTGGA
SW02_130	AATACATCCAATGTGACAAATATGAGCGCAATGTTTTTTAGAGCCGTGGCCTTCAATCAAAATCTTAACAGTTGGAACACATCCAACGTCACGGATATGTCAAGCATGTTCGAGTCCGCTAACGCGTTTAATGGTGACATAAAAAATTGGAATCCCTCCAATGTTACGGCATTTGAATTTATGTTT
SW02_131	CAGGACCTTTCGACTTGGAATACGAGCGAGGTGGCAGACATGCATGGCGTTTTTTACGGTACCGGCGCCTTCAATCAAAACATTGGTAACTGGAAC
SW02_132	ACATCTAATGTAACTGATATGAGTGCTATGTTTTCATATAATGATGCCTTTAACCAAGATATTGGTAATTGGAATACTTCTAATGTAACCAATATG
SW02_133	AATACCTCATCCGTTACAAATATGATTTCAATGTTCAATGGTGCATCCTCTTTTAATCAACCGATTGGGAACTGGAATGTCTCTGCCGCCACAAGAATG
SW02_134	GATCAAGACATCGGAGACTGGGATACGTCGAACGTTGAACGCATGGAGAGGATGTTTTATAGAGCAAGAGCTTTCAATCAGAACATTGGCAATTGGGAC
SW02_135	TATCAGTTCAATCAAAATATTGAGTCATGGAATACTTCCAATGTGACCAATATGCGGGAAATGTTTAAAAATGCTGATAGTTTCAATAGTCCAATT
SW02_136	GCGGTGACAGACATGCGTTACATGTTCTATGGTCCCACCGATTTCAATCAGGACATTGGCAGCTGGACGACGAGCAATGTTACAAACATGGTTTACATG
SW02_137	TCTAATGTGACTTCAATGCATAGAACATTTTCTCAAGCTTCGTTATTTAATCAAGATATTGGAAACTGGAACACATCAAATGTCAATGATATGGAA
SW02_138	GCATGGGACACGTCAAATGTAACTAATATGGAAAGTCTTTTTATTAGGGCCACTAATTTTAATCAAGACATTGGTAACTGGGACACCTCAAGTGTAACA
SW02_139	GTTTTTAACCAGAATATCAGTGACTGGGATACCTCTAATGTAACAATTATGAGTGCAATGTTTTATGGGGCAGTTGCTTTTGACCAGCCTATTGGA
SW02_140	CTAAGTGGTTGGGTCACTGCCAGCGTGACCAACATGGAGAGACTATTTTATAAGGCGGACGCCTTCGATAGCCCAATTGGCAATTGGAACACCGGA
SW02_141	TCTAAGGTGACTTCCCTACGAGGGATGTTTTTAGAAGCAACAACATTCAATCAGGATATTGACCAATGGAACACCTCTAATGTAACCGATATGGAA
SW02_142	GTCACTGCCAGCGTGACCAACATGGAGAGACTATTTTATAAGGCGGACGCCTTCGATAGCCCAATTGGCAATTGGAACACCGGACTGGTGCGAAACATG
SW02_143	AATCTAACGAATATGGAAAAAATGTTCTTTAACGCAGGTAAATTCGATCAGGATATCGGCGGTTGGGACACTTCAAATGTGACGAACATGCTTCAAATG
SW02_144	ACTAATATGCGTTTTATGTTTTCTCGAACAGAATCTTTTAATCAAGATATTAGTAATTGGAATGTAAACAATGTGTCTACCATGGAGTCTATGTTTTGG
SW02_145	GTGACGAACATGGGAAATATGTTCTCTTATGCTACTACCTTCAACCAAGATATTAGTAACTGGAATACGAGTAGTGCGTACAATATGAGTGGTATG
SW02_146	AGCGTGACCAACATGGAGAGACTATTTTATAAGGCGGACGCCTTCGATAGCCCAATTGGCGATTGGAAC
SW02_147	TCTAATGTAACTGATATGAGTGCTATGTTTTCATATAATGATGCCTTTAACCAAGATATTGGTAATTGGAATACTTCTAATGTAACCAATATGGCGGCAATGTTTGGAAGTTGTACA
SW02_148	GCATATCAGTTCAATCAAAATATTGATTCATGGAATACTTCCAATGTGACCAATATGCGGGAAATGTTTAAAAATGCTGATAGTTTCAATAGTCCAATTGGA
SW02_149	ATGTTTTACGGAGCAACTTCATTTAATCAGGACATAGGTAATTGGAATACTTCTAGTGTGACTAATATGAGTTATATATTTGGTGATGCAAGTGCCTTT
SW02_150	GACATATCTGGTTGGGATACTTCAAACGTTACTGATATGCGTAGAATGTTTTTTTACAGCGCCTTGTTTAATCAAGGCATTGGTGAATGGGACACATCT
SW02_151	GTGAGTAATGTCACTGAGATGGGTTCGATGTTCAATCTAGCAACCAATTTCAACCAACCTATCGGTAATTGGAAAACCAATAAAGTCACCAATATG
SW02_152	CTACAAACTCGTTCGAACACCATCGTTGAAGCGATTGAACCCGGTTTATCTTCCAACCCTGAGAACGTAAAGCGGGTTGAGCGCGTATTCCCTCAA
SW02_153	GATGGAAACTGGAAGTACTTTGCTGATCGTCCGGGTGGCTATTCATTTGAATGTGAATTGGTTGGTTTCCAAACTGCATACTCAGCATTGGTTGAA
SW02_154	ACTTGGTCTCCTTCACAGCGTGAGTTAGATGCAGGTATTACTTATGGTTTTGGGACAACGATTAACGTTATTAATGGTGGTATCGAGTGTGGTGAGCAA
SW02_155	CATGTTATCGACCGTACTTGGACACCATCTCAACGTGAACTGGATGCGGGTATTGGTTATGGCTTTGGTACCACCATCAACGTAATCAACGGTGGTATT
SW02_156	ATTACTTTTGTTCCTGGAGAGACAAAAGTTCAAAATGGAGAAATGGTTGCTTACAATGGTGAATGCTTTATCGCCAAAAACAACCCAGGCGTTTGGGAAGCTCCAAATGCTAGCTCATGGTTTTGGGATTTAGCGGTATGTTCAGGT
SW02_157	AACTGGGCCGAAATTCGTTACGGTGCTGTTGTCGATTACCCACTGTCTGCCGGCTGTGGTCAGCTTGACCAAAAATACGCAGATTATGGTCAGGAT
SW02_158	TGGATAACTTCAGTGCAGGATTATAGTAACGAAGGTGGACCATATGCAAACTGGAACTACCACAATGAACTGAAAAAATACGTTGATGGCGGCCTAAGA
SW02_159	GTTGAAGCGCCACCAGCTGAACCACTCTATCCTGAATTGGATTTCTGTTCTGATCCTGGCTTGATTTGTAGTTCAGAAGAAAACAGAGAGATTAAA
SW02_160	TTTGGTACCACGATTAACATCATCAATGGTGGTATTGAATGTGGTGAGCAGAACAAAGACAAAGGACAGCCAGTCAACCGTATCCGTTACTGGGAA
SW02_161	GAGGCAGACAGTCTAACATTGGTAAACCTGGTCAAGCAAAAGGAGAAATATCCCAATTTAAAAGTTTTAGTTTCCCTAGGTGGCTGGGGAGGTTGTGAA
SW02_162	GAAACCTGCTCAGAGGTGTTCAGTACAGTCCAAGGACAGATAGACTTTGCGGTTTCCACAGCAAAAATCATCGAGACATTTGATGCCGACGGCATTGATCTAGAC
SW02_163	GATAATGAGGCAGACAGTCTAACATTGGTAAACCTCGTCAAGCAAAAGGAGAAATATCCCAATTTAAAAGTTTTAGTTTCCCTAGGTGGCTGGGGAGGT
SW02_164	GTCAAGCAAAAGAAGAAATATCCCAATTTAAAAGTTTTGGTTTCCCTAGGTGGCTGGGGCGGTTGTGAAACCTGCTCAGAGGTGTTCAGTACAGTCCAAGGACAGATAGACTTTGCGGTTTCCACAGCAAAAATCATCGAGACATTTGATGCCGACGGCATTGATCTA
SW02_165	CGTATTGTGGTCACAGGCACTGTGGATTCCAATAAGGCTGGTATCTATACATTGACCTATAAAGTCAGCGATGCCGCCGGTCATGAGGCCACTGCAACCCGCACAGTCACTGTGTCAGATACCAAGGCCCCGGTGATTGCCTCTGATACAACAGCAAAGGATCTTGCTGAGAACTCTGGA
SW02_166	ACAAACCCTATGTATAATGTTGTTGATATTTCATTTATGAAAGTCTACGACACTTCCGAAGGTCGTATTCCGACCTTTCGCCTTGACCCAACAGTGGGT
SW02_167	GAGACGTACGACTTCTTCAACGTGGTCGATTTCGACTGGGAATATCCGGGTGGCGGCGGCAAGGCGGGCAATGCGGTCTCAGCC
SW02_168	TCCCATCAGTTTGGTGTTAATGAGGTCATTGATGACTTTGATCCTCAAACCCAAAAACTAAGTTTTCTCTATACGGGCACACGCGAACGTCTGTCT
SW02_169	GATGGGATTGACTTCGACTGGGAGTACCCCGGTGGTGGTGGAGAGGCTGGCAATTCCGCCAGTCCTAATGATGGAGCAAACTATGCTCTACTCATG
SW02_170	TTTGGAGAGATCTCTGTTCATGGCTTAATTCTTGGTGCCTTGCCTGATGGAACGGCGGGGATTGTTAATCCCTGGGGAGATCAGGTGCAAGCCCTTCAGGGTTTGAGTTGGAACGAACTCAGCCTGGATAAC
SW02_171	GGCAAGGCTAGTTATGTGGAAGAGGCCGGGCTTGGCGGAATGATGTTTTGGGCCCTCTCCAATGACGCCAGTGGTAATCAGAGCTTGATTGGCGCGGCC
SW02_172	GGGAATTTCGAGCAGCTTCGTCGCTTCAAAGAGCTCAATCCATCCGTCAATCTAGGCTTTGCTTTGGGTGGATGGACGCTTTCCGATGAGTTCAGC
SW02_173	ATCACTGGTGTGGAGAGCGGGTCCTACGACCTCATCTGGGACGATCAGGCCAAAGCCGCTTTCGCTTACAACGAAACCGCTGGAATCTGGAGTTCCATC
SW02_174	GCCACCATTGCTGGCAAGGCGGCCTACATCGAGGAAAAAGGATTAGGCGGCATGATGTTCTGGGCGCTCTCCAACGACGCCGCAGGTGAG
SW02_175	AGCTCGATTGAAACCACCGCCACGATTGCTGGCAAAGCCGCTTATGTGCAAGAAAAGGATCTGGGCGGAATGATGTTCTGGGCCTTAAGCAATGAT
SW02_176	GTGACCTATCAGGTCAACCCTGCAGGATCTGATATCACCGATTTCAATCCCACAACAGATCGCCTTGATTTTGGAGAGATTTCTGTTCATGGCTTAATACTTGGTGTGTTGCCTGATGGCACGGCAGGAATTGTGAATCCCTGGGCCGATCAAGTGCAAGCACTTCAGGGT
SW02_177	GGGAACTTCAACCAGCTTGCTCTGTTGAAAGAAGCAAATCCTCATCTGACTCTCAGCATTGCTGTTGGTGGTTGGACGCTTTCTGATCACTTCAGT
SW02_178	GTGACCTATCAGGCCAACCCTGCAGGATCTGATATCACCGATTTCAATCCCACAACAGATCGTCTTGATTTTGGTGAGATTTCCGTTCATGGCTTAATT
SW02_179	TTCAGTGTTGTGGATTTTGATTGGGAATATCCCGGTGGCGGCGGTGATGCGGGAAATGCATCGAGTGACAATGATGGGGAAAATTTTGCCCTAGTGCTT
SW02_180	GTTGATATTTTCAAGACCTACGAGTTCTTCAGTGTTATTGATTTTGATTGGGAATACCCCGGTGGTGGTGGGGACCCAGGTAATGCATCGAGTTCAAAC
SW02_181	CCAGATATTGTGGGCTTTAACCCTTCAACGGACAGGCTTGAATTCGGAGACGTGTCTGTTCACAACCTGATTATTGGAAAGACCGAATCTGGTGAAGTGGCGATTGTGAATCCATGGGCTTGGTCGCCAGAATATCAAGTCGTTTCAGGGGTAGCCTAT
SW02_182	ACCCATCTCAATTACAGCTTCTTTGATGTGAAGGCCGATGGTTCGGTTGAGCTCTTTGATACTTATGCAGCGCAGGAAAAGCGGTTTAGTGCCGATGAT
SW02_183	TACGAGGTCTTTGATGGAATTGACTTCGACTGGGAGTACCCTGGTGGAGGTGGAGAGGCTGGCAATTCCGCCAGTCCTAACGACGGAGCAAACTAC
SW02_184	CATCAATTTGGTGTCCAAGAGGTAATTAATGGCTTTGATCCGCAAACTCAAAAGTTGAATTTTCTCTACACAGGCACCCGTGAACGATTGTCGGTTGTC
SW02_185	GATGCGACAGCGGCTCCAGGTAGTTTCGAAAAAGGAAATTACGATTACAGAGATCTGATCACTGGTGTGGAGAGCGGGTCCTACGACCTCATCTGG
SW02_186	GAGTTCTTTAATATGGTTGATTTTGACTGGGAATATCCCGGTGGTGGTGGTGATGCGGGAAATGCATCGAGTGCCAATGATGGGGCAAATTTTGCT
SW02_187	CCTTATGTTGATTTTTATAATGTGATGGCTTACGACTTCCACGGCGGTTGGCAGAATCAAACGGGTCATCAGGCAGCGATGACAGCTGATGCCAGCAAT
SW02_188	TATCAAGCCAACCCTGCAGGATCTGATATCACTAATTTCAATCCAACAACAGATCGTCTTGATTTTGGAGAGATTTCTGTTCACGGCTTAATTCTTGGT
SW02_189	GATTTTGATTGGGAGTACCCCGGCGGTGGTGGTCTCGACACCAATGCTGCCATTAATCAAGACGGTGAGAATTTTGCACTCACGCTCTCGATGTTGGAC
SW02_190	ACGACGGCGGTGTCCGTCTTTGAAGAGGCTGGGGTTGATCTCAGTAAGGTTGTCTTAGGGGCTCCTGCGTACACCCGGGTTTGGGGTGGTGTTGAG
SW02_191	CCTCAAGATGCCGGTAATTTCGAGCAACTGAGCCGCTTCAAGGAACTCAACCCCAATGTTGAGCTTGGTTTTGCCCTTGGTGGATGGACGCTCTCAGAT
SW02_192	GTGTACGTGCGTTCCCATCAATTTGGCGTTCAAGAGGTGATTAATGGCTTTGATCCTCTAACCCAAAAACTGAACTTTCTCTACACAGGGACACGCGAA
SW02_193	TTCAATCCCACTACAGATCGCCTTGATTTTGGAGAGATTTCCGTTCATGGCTTGATTCTTGGTGCATTGCCTGATGGCACAGCTGCGATTGTTAATCCC
SW02_194	CCCTATGTCGATTTTTACAATGTGATGACTTATGACTTCCATGGAGGCTGGGAGAGTCAAACTGGGCATCAGGCAGCAATGACCGGTGATGTAAATAAG
SW02_195	TTCCTTTACTTCGGTACAAGAGAAAGACTATCGGTTGACGATACCGATGAAGGTTTGCTCATCTCCGTTGAGCCAACAGGCCAAAGCGTGTTGTTAGTC
SW02_196	ACAGCCACCATTAGTGGTAAAGCAGAGTATGTACAGGACAAAGGCCTCGGAGGAATGATGTTTTGGGCACTGTCAAATGACAGCGATGGAGAGCAGAGC
SW02_197	CCTGGGACTGTGTACGTGCGTTCCCATCAATTTGGCGTTCAAGAGGTGATTAATGGCTTTGATCCTCTAACCCAAAAACTGAACTTTCTCTACACAGGG
SW02_198	GCCACAATTGCTGGAAAAGCGGCTTATGTTCAAGCGAAAGATCTGGGTGGAATGATGTTCTGGGCCTTGAGCAATGATGCTAAA
SW02_199	GTCTTTGATGGGATTGACTTCGACTGGGAGTACCCCGGTGGTGGTGGAGAGGCTGGCAATTCCGCCAGTCCTAATGATGGAGCAAACTATGCTCTACTC
SW02_200	GAATATGGTGTACAGGAACGCATCGAAAACTTTGATCCTGCAACAACACAGTTGAGTTTCCTTTACTTCGGTACAAGAGAAAGACTGTCGGTTGACGAT
SW02_201	TTTAAGACCTACGAGTTCTTCAGTGTTATTGATTTTGATTGGGAATACCCCGGTGGTGGTGGGGTCCCCGGTAATGCATCGAGTTCAAACGATGGGGCA
SW02_202	ACGACCGCAGACCACGATAAGCAGGTGATTGGCTACATCACCCAGTGGGACCCCTGGAAAGGCACCAGTGCCGGGTTTGCCAAGCAGGGCGCTGCC
SW02_203	GGCTATTGGCATAACTTCGTTAATGGTTCTGGCTGTCCGATTCGTCTTCGTGATATCTCGCCAGCTTGGGATATTATCGATATTGCATTTGCTGATAAT
SW02_204	TATAGCACTTCTTGGACGGCGCAATCTGCAGGTAATTACACTGTCACAGCCCTCGCTACGAATGGGAACGGTGAAACTGCACTATCAACCGCAGCCAGT
SW02_205	TACCAGGCAGGTGATCAGGCGCGTTATCAAGGCAAGCTCTACGAAGCCAAATGGTGGACCCGTGGCACGTCACCTAGCAGCAATGACCCGTGGATA
SW02_206	CAGGCAGGTGATCAGGCGCGTTATCAAGGCAAGCTCTACGAAGCCAAATGGTGGACCCGTGGCACGTCACCTAGCAGCAATGACCCTTGGATACTGATC
SW02_207	TACACAGATGGCCGTGACTCCGACGCCATCTGTAAAAAATCCATCATCACAGCCTTTGCTCATTTCTCACAAGAGACGGGTGGGCACATCGCTATAGACAACACCTCTGATAATCCATTAGCTCTCGAAGAGTGGCAGCAAGCGCTG
SW02_208	GATGGTGTGATCCTGAGCCATTTGTGGGACTTTGGCGATGGCGCTATGGGCGAAGGCGAAACAGCGGAATATGCCTGGGCCAGCCCGGGCGTTTACGAGGTGACCCTCACGGTGATCGATAGCTCGGGAACGTTGTCTGCCACGCAAAGCACGCGCTTTGACGTGATAGTG
SW02_209	ACAAACCCTATGTATAATGTTGTTGATATTTCATTTATGAAAGTCTACGACACTTCCGAAGGTCGTATTCCGACCTTTCGCCTTGACCCAACAGTGGGT
SW02_210	GCAGTGGATGGTGATCTCACCAGTAGTATTGTGGTCACAGGCACTGTGGATCTCAATACGGTTGGTACCTATACATTGACCTACAATGTCAGTGATGGG
SW02_211	ACTGCATCAGATGCAGGAGATGGCGATCTTACCAGTTCTATAGTTGTCAGTGGGAGTGTTGATGCTAGTACAATAGGCACTTATACGCTTACTTAT
SW02_212	CCAGGTGCTACTGCATCAGATGCAGGAGATGGCGATCTTACCAGTTCTATAGTTGTCAGTGGGAGCGTTGATACTAGTACAATAGGCACTTATACGCTT
SW02_213	ACCTGGAGCCAGCCGTTGCGAGGCAACTTCAATCAGCTGAAGAAGATGAAGGAACAGCATCCAGACACAAAGGTGATGATTAGCCTCGGTGGCTGG
SW02_214	GTTGAAGCGCCACCAGCTGAACCACTCTATCCTGAATTGGATTTCTGTTCTGATCCTGGCTTGATTTGTAGTTCAGAAGAAAACAGAGAGATTAAA
SW02_215	TCTTGGCAGTGGTACTTCGGTGATGGTGGCAATGCTACATCGCCGAATCCGCAGCATACTTATGCTAACAAAGGAACCTACATCGTAACCCTACTCGTT
SW02_216	GGTCTGACTTGTACTTTCGATGCCTCAGGCTCTTCTGATTCGGACGGCACCATTACAAGCTATGCTTGGAATTTTGGTGACGGGACGGCTGGTAGT
SW02_217	GGTGCTAATGCTGATATCTCTTTGAGTACTGGTGATGAGGATGCGTTGGCAAATGAGATTATTAGACTCGTTGATACCTATGGTTTTGATGGTATAGAT
SW02_218	GCAGATGGGCCAATAGCGCGTGTTGATTTTTACGTCGACAACGCCGTTATCAGCTCTGACACCACGGCGCCGTATGAAGCCATCTGGGATGCTGCCGAGGGGGCACACACGTTCAAAGCGAAGGCAACAGATCAAGACAACTTATCTTCCTGG
SW02_219	GGCTATTGGCATAACTTCGTTAATGGTTCTGGCTGTCCGATTCGTCTTCGTGATATCTCGCCAGCTTGGGATATTATCGATATTGCATTTGCTGATAAT
SW02_220	ACTTATGATTGGGATTTTGGAGATGGTTCAGTTGATTCTGGACAGAATGTAAGCCACAATTTCTCCACGATTGGAACATTTACGGTAACGCTTAATGTA
SW02_221	CTTCCTGTGATCGATCCCTATGTCGATTTTTTTAATGTGATGACTTATGACTTCCATGGAGGCTGGGAGAATCAAACTGGGCATCAGGCAGCAATGACC
SW02_222	GCCGCCGGCGTGTCGCCAGGCAAGATTGTCGTGGGTGTGCCGTTCTACGGTCGCGGTTGGCGCGCGGTGGGGGGCACTTCCGACGGTCTGTATCAG
SW02_223	ATAGACATGGACTGGGAATATCCCGGTTTAAAAGGTGCAGGAAATCCCTTCAGACCTGAAGACAAAGAGAATTTCACCTCGCTCATGCGTGAATTA
SW02_224	CTGGCTGCGTATTTCCCTGAGTGGGGAATCTATGGTAGGGACTATCAGCTTGCAGATGTGCCAGCTGATGAGTTGACGCATCTCATCTATGCATTT
SW02_225	CTACAAACTCGTTCGAACACCATCGTTGAAGCGATTGAACCCGGTTTATCTTCCAACCCTGAGAACGTAAAGCGGGTTGAGCGCGTATTCCCTCAA
SW02_226	ATAAGAGAATCCACCATGTTAAAAATCAAATATTTGGCGACAGTATTGGGCTGCACTTTAGCAGCACAAAGTCATGCGTCTTTGAACATTCAACCT
SW02_227	TACACAGATGGCCGTGACTCCGACGCCATCTGTAAAAAATCCATCATCACAGCCTTTGCTCATTTCTCACAAGAGACGGGTGGGCACATCGCTATAGACAACACCTCTGATAATCCATTAGCTCTCGAAGAGTGGCAGCAAGCGCTG
SW02_228	ACTTGGTCTCCTTCACAGCGTGAGTTAGATGCAGGTATTACTTATGGTTTTGGGACAACGATTAACGTTATTAATGGTGGTATCGAGTGTGGTGAGCAA
SW02_229	CATGTTATCGACCGTACTTGGACACCATCTCAACGTGAACTGGATGCGGGTATTGGTTATGGCTTTGGTACCACCATCAACGTAATCAACGGTGGTATT
SW02_230	ATTACATATGGCTTTGGTACCACCATCAATGTGATTAATGGTGGTATCGAATGTGGTGAACAAAACAAAAATAAAGGACAGCCTGTTAACCGTATT
SW02_231	GTATATGTTGGTGGTGACAAAGTCAGTTATCAAGGAAGTGAATATAAAGCGAAGTGGTGGACTCAAGGTAATAAACCTGATGCTGGAAGCCCTTGGCAA
SW01_1	GATTTAAAAATCTTGCCATCTGTTGGTGGTTGGACGTTATCAGACCCATTTTATGGTTTTACAGAAAAAGCAAACCGAGATGTTTTTGTAGCATCTATG
SW01_2	GGGGAGGAAGATGGGGAAGGAGGTGGAGAAGGAGGTGGAGAAGGAGGTGGAGAAGGAGGTGGGGAAGATAGTGAGGAAGATTCCACTATGGAGGAG
SW01_3	TCTGATCCTTTTTTCGATTTTGATGATAAGAGCAAGCGTGAAGTTTTCGTCAATTCTGTTAAGCGTTTTTTACAAACGTGGAAGTTTTATGATGGTGTT
SW01_4	TCATCTGAAACAGGGCGTACTTATGAGCTCACATCGGCTGTCGGCGTAGGTTACGACAAAATTGAAGACGTTAATTATGCCGATGCTATCCCTTAT
SW01_5	GGTCGAGATACGTTCTCGGATTCGATTGTTGAATTCCTGACCACATACCAGGTCTTTGATGGGATTGACTTCGACTGGGAGTACCCCGGTGGTGGTGGA
SW01_6	CGAGAGAAACCCCGTCTAGCGGCAACAGCCGTAGGAGGGATTATGATTTGGGAGTTGGGACAAGATCGCTTTGAT
SW01_7	AATGGGCGACCCACCATCCGAGCGAAAACCCGTCTAGCGGCAACAGCCGTAGGAGGGATTATGATTTGGGAGTTGGGACAAGATCGCTTTGATGAC
SW01_8	GCTCAAAGCATGCAAGAGACGATTCGCTATAACGCTTGTGATGAGAATAACTGGTCTGAAGTAAAATACGGTGCACCTGCAGACTACCCAATGACAGCA
SW01_9	TCCGAAGTGGCAGAAGTGCTCGACGAACTGAATCTAATGACGTACGACTTCCACGGTGCGTGGGATGCCACGACGGGACATAATGCACCGTTATAC
SW01_10	GCTTTAGGCGCAACCCAAGTGACTGCAATTGCTACTGATAATCAGGGTGCGACTACGTCAACAGCGTCAACCATCTCGGTTACGCCTGTTGGTGGTTTA
SW01_11	ACAGGGACACGCGAACGACTCTCTGTGGTTGATACGGATCGGGGGTTGCTGATTCAGTTTGAGCCCACGAATCAAAGCCTTCTGTTAACAGGAGTT
SW01_12	GATTTTGATTGGGAATACCCCGGTGGTGGTGGGGACCCAGGTAATGCATCGAGTTCAAACGATGGGACAAACTTTGCTTTAGTGCTTGAACAGTTG
SW01_13	GGAATCTGGAGTTCCATCGAAACCACTGCCACCATTGCTGGCAAGGCGGCCTACATCGAGGAAAAAGGATTAGGCGGCATGATGTTCTGGGCGCTC
SW01_14	GGAGGATCTGAAAAACTTGCCAATCTCAATCTTGCTGGGATCGATCCTTATGTCGATTTTTATAATGTGATGACCTACGACTTCCACGGGGGTTGG
SW01_15	CTCTATACAGGTACCCGTGAACGACTGTCGGTTGTCGACACCGATCAGGGCTTGTTGATTCAGTTTGAGCCCACGAATCAAAGTGTTCTTTTAACAGGA
SW01_16	GGAAATTATGAGGTTTCTATCGCCACGGCTGGAGGATCTGAAAAACTTGCCAATCTCAATCTTGCTGGGATCGATCCTTATGTCGATTTTTATAAT
SW01_17	ATTGAAATCTCCATCGCCACTGCTGGTGGGGCAGAGAAGCTCGCTAATCTCAATCTTGAGGGAATTGATCCACACGTTGATTTCTACAACGTGATGACC
SW01_18	TATGAGGTCTCGATCGCTACGGCGGGAGGCTCAGAAAAACTCGCCAATCTCAATATTGCTGGGATCGATCCC
SW01_19	TCTAGTGTAACTAATATGAACTCGATGTTCCTCAGCGCAACTGGCTTTAATCAAAACATTGGTAATTGGAATACTTCTAGTGTAACTAACATGAAT
SW01_20	GATCTAAGTGGTTGGGTCACTGCCAGCGTGACCAACATGGAGAGACTATTTTATAAGGCGGACGCCTTCGATAGCCCAATTGGCAATTGGAACACC
SW01_21	CAAGATATCGGCAATTGGAATGTATCTAGTGTAACTAATTTTGATTCGATGTTCAAAAATGCTGACGGATTCAACCAAGATCTTAGTGGTTGGTGT
SW01_22	AAATATGTTCCTGCTGCAAAAAAATTTAACCAAGATATAAGTAGTTGGGATGTTTCTAATGTTACGAATATGGAGAATATGTTCTATGGTGCAACA
SW01_23	GACTGGGATACGAGCAACGTGATATCCATGCAAGGCATGTTCGCTTTCGCCACTAATTTCAATCAGGACATTGGCAGCTGGACGACGAGCAATGTGACA
SW01_24	ACAACCATGAACCAAATGTTCTTCAGAGCATATCAGTTCAATCAAAATATTGATTCATGGAATACTTCCAATGTGACCAATATGCGGGAAATGTTTAAA
SW01_25	ATTAGTAATTGGAATACTTCAAGTGTAACTGACATGAGGGCAATGTTTTATTCTACTTCGGTTTTCAATCAAGACATTGGCAATTGGAATACTTCTAAT
SW01_26	AATACTTCTAGTGTAACTAATATGAACTCGATGTTCCTCAGCGCAACTGGCTTTAATCAAAACATTGGTAATTGGAATACTTCTAGTGTAACTAACATG
SW01_27	TGGAATACTTCCAATGTGACCAATATGCGGGAAATGTTTAAAAATGCTGATAGTTTCAATAGTCCAATTGGATCGTGGGATGTGTCATCGGTTACT
SW01_28	GATATCGGCAATTGGAATGTATCTAGTGTAACTAATTTTGATTCGATGTTCAAAAATGCTGACGGATTCAACCAAGATCTTAGTGGTTGGTGTGTA
SW01_29	CCCATAGGGGGTTGGGATACTTCTGCTGTAACCAAGATGGATGCTATGTTCAGAGAAGCACGAGCCTTCAATCAGAATATTAGTGATTGGAATACC
SW01_30	ATCGGCAATTGGAATGTATCTAGTGTAACTAATTTTGATTCGATGTTCAAAAATGCTGACGGATTCAACCAAGATCTTAGTGGTTGGTGTGTAACC
SW01_31	TTCAATCAGGACATTGGCAGCTGGACGACGAGCAATGTGACAAGCATGCAAGGCATGCTCTATGAAGCCACCGCTTTCAATCAGAACATT
SW01_32	CGTAGATCATCCTTCAATCAACCCATTGGCAATTGGAATACTGATCGTGTTACGAATATGCAATATATGTTCAGTCGTAACTCAGTGTTCAATCAA
SW01_33	TGGGACACCTCTTCAGTGACGAAAATGTCCTCTACTTTTGAAGGAGCCAGTGCCTTTAATCAGAATATCAGCTCATGGAATATAAACGGCGTAACC
SW01_34	AACCAAGACATTGGAACTTGGAATACTTCCGCTTTCACAAATATGGGTCAAATGTTCCGAGGAGCCACTGCGTTTAATCAAAATTTAAAAAATTGGGAT
SW01_35	ACTACAATGAAAGAGATGTTCCTCAGCGCAACTGGCTTTAATCAAAACATTGGTAATTGGAATACTTCTAGTGTAACTAACATGTCTTCCATGTTCTTC
SW01_36	CCTCTATCTTCATGGAATGTTTCCAATGTAACTCAAATGAATCAAATGTTTAAAGGGGCATCCAATTTCAATCAACCGATCGGAGACTGGAACACGAGT
SW01_37	GTAACTAATATGAACTCGATGTTCCTCAGCGCAACTGGCTTTAATCAAAACATTGGTAATTGGAATACTTCTAGTGTAACTAACATGAATTCTGTC
SW01_38	TTGGCATATGACTTTAATCAGGATATAGGCAACTGGAATACATCCAATGTTACAACCATGGAAGCTATGTTTGCTGACGCTGAAGCGTTTAATCAGAAT
SW01_39	GCTTTAGGCGCAACCCAAGTGACTGCAATTGCTACTGATAATCAGGGTGCGACTACGTCAACAGCGTCAACCATCTCGGTTACGCCTGTTGGTGGTTTA
SW01_40	GCTAAAATCACCATCGCAGATACCGATGGCTCCCACTTAGCGCCACTTGCGATGAATGTGGATCCAAACAACAAGTCATACAACACAGATCCAAAC
SW01_41	GGTACACTTAATCACTATTTGGGGCGTTCACACGTTGATCCAGAAACCATTGGTACAACGATTGATGGCGTAACAGTTGAAGCGCCACCAGCAAAT
SW01_42	GCTTACTCAGCTTTGGTACCAGGTGACTACGAGAAGTGCGTAACCAACTTTTACGGCTCGCACCCTAAGTGG
SW01_43	AGTGGCCTAAAAGGAACTGAGTTTAGTGATGATGTGTCAGGTATTGTAAACCGTGGTTGTCCAGATTCAGTATGTTCAACTGGCGAAGTGCATAAT
SW01_44	GAGGTGGTTGAGCCACCTGTAGAGCCGCCTGTAACTCCAGGTGACTTATGTAAAAACTTTAATGTTTACCCTGACTGGACACGTGGTGATCACGCG
SW01_45	AAATATAAGCTAGGTGGTATCTTTAACTGGATGGGTGACCCTGACGAGGGATTGATGCTCAATGCCGCAAGGGAAGGTCTTGGCTACTCTCTTGAAAAC
SW01_46	TATAATTGGAATTTCGGTGATGGCTCAAGCAGTATTAGCGCCAATCCGAGCCATACCTACACATCTGCGGGATCATATACGGTTACACTTACAGTC
SW01_47	AAATATCCCAATTTAAAAGTTTTGGTTTCCCTAGGTGGCTGGGGCGGTTGTGAAACCTGCTCAGAGGTGTTCAGTACAGTCCAAGGACGGATAGAC
SW01_48	AAACCTCGTCAAGCAAAAGAAGAAAATCCCAATTTAAAAGTTTTGGTTTCCCTAGGTGGCTGGGGCGGTTGTGAAACCTGCTCAGAGGTGTTCAGT
SW01_49	AAGCAAAAGGAGAAATATCCCAATTTAAAAGTTTTAGTTTCCCTAGGTGGCTGGGGAGGTTGTGAAACCTGCTCAGAAGTTTTTAGTTCAGCTCAAGGA
SW01_50	TATCCCAATTTAAAAGTTTTGGTTTCCCTAGGTGGCTGGGGCGGTTGTGAAACCTGCTCAGAGGTGTTCAGTACAGTCCAAGGACAGATAGACTTTGCG
SW01_51	ACCGCCACGGATGCAGTGGATGGAGATCTGACGGCAAACATTACAGTCACAGGCTCGGTGAATACCGCAGTTGTTGGTGAATACACTCTTACTTATAAC
SW01_52	CAAGAGACCGGTGGTCATACCAGTCACTGGGATGTCCCCGAATGGCGGCAGGGTCTTCATTGGGTTCGCGAGATGGGC
SW01_53	ACAGACCTGGCCCTGTGTACTTTCGATGATACTGGCGAATTCAAAAGCTACTTTGGTCGTGGGGCAAAACAGCTTAGCTACAATTACAACTATGGT
SW01_54	GAGTACACTGATGGCCGCGACTCTGATGCCATCTGTAAGAAATCCATCATCACAGCCTTTGCTCATTTCTCTCAAGAGACGGGCGGTCACATCGCG
SW01_55	GAGTTCTTCAGCGTTGTTGATTTTGATTGGGAATACCCCGGTGGTGGTGGGGATCCCGGTAATGCATCGAGTTCTAAT
SW01_56	CGCCTTGACTTTGGTGAGATTTCTGTTCATGGCCTCATTCTTGGTGCCTTGCCTGATGGCACAGCAGCGATTGTGAATCCCTGGGCCGATCAAGTA
SW01_57	ACCTACGAGTTCTTTAGTGTTATTGATTTTGATTGGGAATACCCCGGTGGTGGTGGGGACCCCGGTAATGCATCGAGTTCAAACGATGGGACAAACTTT
SW01_58	TCCTACGACCTCATCTGGGACGATCAGGCCAAAGCCGCTTTCGCTTACAACGAAACCGCTGGAATCTGGAGTTCCATCGAAACCACTGCCACCATT
SW01_59	GACAAAGGCCTCGGAGGAATGATGTTTTGGGCACTGTCAAATGACAGCGATGGAGAGCAGAGCCTGATCACAGCTGCCCATGATGTTCTGGTC
SW01_60	GTTTACGTTCGCTCGCATCAGTTTGGTGTACAAGAAGTTATTAATGATTTCGATCCTCAAACCCAAAAGCTGAATTTTCTCTACACAGGTACCCGTGAA
SW01_61	GTCACGTCTGCTGTTTCTGTCTTTGAAGAGGCTGGGGTTGCCCTCAATAAGGTTGTTTTAGGAGCTCCTGCTTATACCCGTGCTTGGGGTGGTGTAGAG
SW01_62	AGTGTTGTGGATTTTGATTGGGAATATCCCGGTGGCGGCGGTGATGCGGGAAATGCATCGAGTGACAATGATGGGGAAAATTTTGCCCTAGTGCTTGAG
SW01_63	TATGACGTTCTCACTGCCATTGAACAATTCGAAACAGCCGATGTGGCCATGGACAAGGTCGTGCTTGGAGCTCCTGCGTACACCAGAGCCTGGGGA
SW01_64	TATCAAGCCAACCCTGCAGGATCTGATATCACTGATTTCAATCCAACAATAGATCGTCTTGATTTTGGAGAGATCTCTGTTCATGGCTTAATTCTT
SW01_65	TTCGTCAGCGAGACCGTGCGCATTTTCGAGACGTACGACTTCTTCAACGTGGTCGATTTCGACTGGGAATATCCGGGTGGCGGCGGCAAG
SW01_66	CAGTTACGCAGCGAGCTTGATGCGCTCGAGTCGCAAACTGGCGGAAACTATGAGGTCTCGATCGCTACGGCGGGAGGCTCAGAAAAACTCGCCAATCTC
SW01_67	AGTTTCCTTTACTTCGGAACACGCGAACGCCTTAGCGTGGAAGATACATCGGAGGGGTTGCTGATATCAGTTCAGCCGACGAATCAGAGCGTGTTGTTG
SW01_68	TTCGAGGAATGGGGGATTTATGGACGTGATTTCCTGGTTTCGGATATCAAAGCGGACACCCTCGCCCATGTGAAGTACAGCTTCTTCGGGATTACA
SW01_69	GTGGATATTTTCAAAACCTATGACTTCTTCAGTGTTGTGGATTTTGATTGGGAATATCCCGGTGGCGGCGGTGATGCGGGAAATGCATCGAGTGAC
SW01_70	GCCGGTAATTTCGAGCAACTGAGCCGCTTCAAGGAACTCAACCCCAATGTTGAGCTTGGTTTTGCCCTTGGTGGATGGACGCTCTCAGATGAGTTCAGC
SW01_71	AGTGATGTGGTGGATATTTTTAAAACGTATGAGTTCTTTAGTGTTGTGGATTTTGATTGGGAATATCCCGGTGGTGGGGGTAACGCAGGGAATGCATCG
SW01_72	AGCGATGGGATGCGGATCGTCGGATATTTCGAGGAATGGGGGATTTATGGACGTGATTTCCTGGTTTCAGATATCAAAGCGGACACCCTCACC
SW01_73	AGTTCGATTGAAACCACCGCCACGATTGCTGGCAAAGCCGCTTATGTGCAAGAAAAAGATCTTGGCGGAATGATGTTCTGGGCCTTGAGCAATGAT
SW01_74	CCTGCAGGATCTGATATCACTGATTTTGATCCAACAAGAGATCGCCTTGACTTTGGTGAGATTTCTGTTCATGGCCTCATTCTTGGTGCCTTGCCT
SW01_75	TCAAGCACTGTGTATGTGCGCTCCCATCAATTTGGTGTCCAAGAGGTGATTAATGGCTTTGATCCTCAAACTCAAAAGTTGAACTTTCTCTATACAGGT
SW01_76	GTACAGGAACGCATCGAAAACTTTGATCCTGCAACAACAAAGTTGAGTTTCCTTTACTTCGGTACAAGAGAAAGACTGTCGGTTGACGATACCGATGAA
SW01_77	GCGAAAGGTTTGGGTGGAATGATGTTCTGGGCCTTGAGCAATGATTCTGAAGGAGAGCAAAGTTTGGTTGAAACAGCAGATGACATCCTTCGTCAGGGC
SW01_78	GTGCTGGCTGCGTATTTCCCTGAGTGGGGAATCTATGGTAGGGACTATCAGCTTGCAGATGTGCCAGCTGATGAGTTGACGCATCTCATCTATGCATTT
SW01_79	TCCAACAACCTGCAATTTTCCAAAATTGAACTCGCGATGGAAACTACCTCTGGCTACAACCAGATGGTGAAATATCACGATAAAGCAAAGGTCGAC
SW01_80	GCTAAAATCACCATCGCAGATACCGATGGCTCCCACTTAGCGCCACTTGCGATGAATGTGGATCCAAACAACAAGTCATACAACACAGATCCAAAC
SW01_81	AAGGTGCTGGCTGCGTATTTCCCTGAGTGGGGAATCTATGGTAGGGACTATCAGCTTGCAGATGTGCCAGCTGATGAGTTGACACATCTCATCTAT
SW01_82	GTTACGTACTCCGTGAAGGACAGCGCAAATCAGACCGTTGAGCTTGAGCGCAAAGTCACTGTGTCCGACGGTTCTAGCTGTGTGAACGCCTGGGATAGC
SW01_83	TGGTTTTTTCTGACCCCACAAGCTCCCAAACCCGCAATGCTACATGTGATTGATGGAACTTGGCAGCCATCTCAGCGAGAGATTGATGCCGGTATTGGG
SW01_84	AGTGGCCTAAAAGGAACTGAGTTTAGTGATGATGTGTCAGGTATTGTAAACCGTGGTTGTCCAGATTCAGTATGTTCAACTGGCGAAGTGCATAAT
SW01_85	GGTACACTTAATCACTATTTGGGGCGTTCACACGTTGATCCAGAAACCATTGGTACAACGATTGATGGCGTAACAGTTGAAGCGCCACCAGCAAAT
SW01_86	GAGGTGGTTGAGCCACCTGTAGAGCCGCCTGTAACTCCAGGTGACTTATGTAAAAACTTTAATGTTTACCCTGACTGGACACGTGGTGATCACGCG
SW01_87	AGCACTTACAACTGGGATTTTGGAGACGGATCTACAGGTAGTGGTTTAAACGTGACACACACTTATTCAAGTATTGGAACCTATTATGTGACCCTAAAT
SW01_88	GTGCTGGCTGCGTATTTCCCTGAGTGGGGAATCTATGGTAGGGACTATCAGCTTGCAGATGTGCCAGCTGATGAGTTGACGCATCTCATCTATGCATTT
SW01_89	AAGGTGCTGGCTGCGTATTTCCCTGAGTGGGGAATCTATGGTAGGGACTATCAGCTTGCAGATGTGCCAGCTGATGAGTTGACACATCTCATCTAT
SW01_90	TCCAACAACCTGCAATTTTCCAAAATTGAACTCGCGATGGAAACTACCTCTGGCTACAACCAGATGGTGAAATATCACGATAAAGCAAAGGTCGAC
SW01_91	TCGAACACCATCGTTGAAGCGATTGAACCCGGTTTATCTTCCAACCCTGAGAACGTAAAGCGGGTTGAGCGCGTATTCCCTCAATCTGAATGGGAC
SW01_92	GAGTACACTGATGGCCGCGACTCTGATGCCATCTGTAAGAAATCCATCATCACAGCCTTTGCTCATTTCTCTCAAGAGACGGGCGGTCACATCGCG
SW01_93	TCGAACACCATCGTTGAAGCGATTGAACCCGGTTTATCTTCCAACCCTGAGAACGTAAAGCGGGTTGAGCGCGTATTCCCTCAATCTGAATGGGAC
SW01_94	GCGCTAGATTGTTTAACCAAAGGTACGTCATGCGGCACAGTGAAACCTGCGTTTAACTATCCAAATTATGCTGGGGTTATGACATGGTCCATTAATTGG
SD03_1	GCTCACTTTTCCCAAGAAACCGGCGGCCATATTAGTAAAGAAAATACGTCTGATAATCCTAATGGTCTTGAAGAGTGGCAACAAGCCTTA
SD03_2	ATAGATCTCGACTGGGAGTATCCGGGCATCTCTGGTTATCCGGGCCATGCTTATAAACCGGAAGACAAAGAGAACTTTACCTATCTGGTAGAGGAA
SD03_3	AGAACGCCTAATCTGGCCGCGATTATTCAGGAGATCGTCAACCAGCAAGCTTGGGTATCGGGCAATTCCATTGCGATCATTGTTACCGGTTCGGGCCGA
SD03_4	CCCTGGACGACCGTCGGGCAAGCCGGACCTGATGAACAGACCTCGAATATTGCCGCGGTAATTCAAGAAATTGTGAATCGGCCCGGTTGGTCGAGC
SD03_5	GTGACCTTTGGGGATGCCAATGCGGTGGATACCACGGCGAGCTTTAGCGTGGAGGGCACGTATGTGCTGCGGCTGACGGCGGATGATAGTGCCCTTAATACTTCCGATGACATTGTC
SD03_6	GACCTGACCTCGGTGATCCAGGAGATCGTCGATCGTCCGGGTTGGACGAGCGGCAACGACCTGGCCGTGATCGTGACCGGCACCGGCGTCGTACGG
SD03_7	GTGATCCAGGAAATCGTCAACCGGTCGGGCTGGTCGAGCGGCAATTCGCTGGCCCTTATCGTTTCGGGAAGCGGCGTGCGAACGGCCGAGGCATAC
SD03_8	GTGGGCGAGGCTGGATCAGACCAGCAGACGCCAAATATCGCTATGGTAATCCAGGAAATCATCGATCGGCCCGGCTGGATTAGTGGTAATGAT
SD03_9	CAGCAGACGCCGAATATCAGCGCTGTGATTCAGGAAATCGTTGATCGAGCCGGTTGGTTCATGGGCAACTCGCTGGCCGTGATCATCACGGGTACC
SD03_10	CTCGACGGCATCGTGAGTGACGACGGCCTGCCGAATCCCCCCGGCACGCTCACCCTCACCTGGTCCCAGGTCGACGGCCCGGGCACCGGGACG
SD03_11	ATTCAAGAGATCGTGGACCGACCGGGTTGGTCGAGCGGAAATTCACTGGTGGTGATTATCACCGGCACCGGAGAACGGACGGCAGAGGCGTACAAT
SD03_12	GCCCGCGCCTTGGAACACAAGGGCGAGGCCGGTCCTGACCAGCAGACACCGAACCTTGCCGCAGTGATTCAGGAAATTATCAACCGGCCCGGTTGGTCG
SD03_13	ACGGCGGCCTCGGTCGCCTGGCAGCCCCCGGCGTGGACCGCGGTGGGCGCGGCGGGCCCCGACCAGCGAACTCCGAACCTGGCCGCGGTGATCCAG
SD03_14	GCCTCGGTCAATTGGACTCCCGTCCCCTGGTTGGTGGTGGGAGAGGCGGGACCCGACCAGCAGACACCCAACATCGCCTCGGTTATTCAGGAGGTTGTG
SD03_15	TCCGGTAGCGCGAGCGACGACGGCCTGCCGACGCCCCCGGGCGCCCTGACCTATGCCTGGACGATGGAGTCCGGCCCGGCCGCGGTGGTCTTCTCGGCG
SD03_16	GCCGCGATCATACAAGAGATTGTCGACCGGCCTGGCTGGAGCAGCGGCAGCGCGATTGCAATTATCGTCACTGGTGAGGGGCGCCGCGTTGCGGAATCA
SD03_17	GACCAGCGGACCCCCGATCTGGCGCCGGTCATCCAGGAGATCGTGAGCCGTCCGGGCTGGGCGTCGGGCAACTCGCTCGTTCTGATCGTTACGGGA
SD03_18	GCCGGTGTCGATCAACAGACGCCGAATATCGCATCGGTCATTCAGGAGATCGTTGACCGGGGTGGCTGGTTGGCCGGCAACTCTATGGCTCTGATCATC
SD03_19	ACCGTCACCTTGCCCGGCATCGCCACGCTGAACGGTACGATTACCGATGACGGCTTGCCCAACCCGCCGGGAGTGGTAACTACAACGTGGAGCGAGGTC
SD03_20	GAGGCCGGTCCGAATCAGAGGACCCCAAACGTTGCCACGGTGATTCAGGAAATCGTTAACCGGCCAGGTTGGTCCGGCGGCAACGCGCTGGCCATCATC
SD03_21	GGGACTGTGACCTTTGGGGATGCCAATGCGGTGGATACGACGGCCAGCTTTAGTGTGGCTGGCGCCTATGTGCTCCGGCTGATGGCCGATGATAGT
SD03_22	CTCCCGAACCCGCCCGCCTTCGTGACGGTGAGCTGGACTCAGGTCAGCGGCCCCGGCACGACCACCTTCGGCAACGCCAGTCAGGTGAACACGAGCGCG
SD03_23	ACCGACGACGGTCTGCCGAACCCGCCGGCTTCTGTGACGACGACCTGGACGAAGGTCAGCGGCCCTGGCACGGTGACGTTCGGTGATTCCAGT
SD03_24	TACTTCACTCAGTTGTCCGGCAGCGTCAGCGATGACGGGCTGCCCAATCCTCCGGCCAGTGTCGATACGGTTTGGACGGTCGTTAGCGGTCCGGGCTCG
SD03_25	GTAATTCAAGAAATCGTGGATCGGCCCGGTTGGACCAGCAGCAACGCGCTGGCGTTCATTATCACCGGTACTGGTAAACGCGTGGCCGAGGCGTATGAC
SD03_26	TGGGCCAAGGTGAGCGGCCCCGGCACGGTAAGCTTCGCCGATGCGAACGCCACTGACACCACCGCGAGCTTCTCCACCGACGGCATCTACGTTCTGCGC
SD03_27	GTTGAAGAAGCGGTGGCCCTCTCCCTGAGTGGCAGCGTCAGTGACGATGGGCTGCCCGATCCACCGGCCGCCGTGACCACCAGCTGGAGCCGGGTCAGTGGACCGGGTTCGGCCAGCTTCGCTAATGCCAGTGCATTGCAAACCACGGTTACGTTCGATACT
SD03_28	GGTCCCGACCAGAAAACGTCAAATCTGGCGCCGATCCTGCAGGAGATTGTGGATCGGCCTGGTTGGCAGAGCGGTGGGGCAATCGCTTTGTTCTTC
SD03_29	GTTGATGCAGGTCCGGATCAGAGCATCACGTTGCCGAATGATGCGATCCTGGATGCCACTGCTAGCGACGATGGTTTACCGAATCCGCCCAGCATC
SD03_30	CTCGCCAACCTCGACGGCACCGTCACCGATGACGGCCTGCCGAACCCCCCGGGCGCCGTCACCACTACCTGGTCCGTCGTCAGCGGCCCGGGCACAGTGACCTTCGGCGACCCGAGC
SD03_31	ACCTTTGGGGATGCCAATGCGGTGGATACCACGGCGAGCTTTAGCGTGGAGGGCACGTATGTGCTGCGGCTGACGGCGGATGATAGTGCCCTTAAT
SD03_32	CTTGCAGACATCACCATTAAGTTTAATCAATGGTCTGGCGTGACAGGCGACACCTACAAAATCTTCTTTGACGGCATAGAAGTAAGCTCTGGCCCA
SD03_33	ATAGATCTCGACTGGGAGTATCCGGGCATCTCTGGTTATCCGGGCCATGCTTATAAACCGGAAGACAAAGAGAACTTTACCTATCTGGTAGAGGAA
SD03_34	GCTCACTTTTCCCAAGAAACCGGCGGCCATATTAGTAAAGAAAATACGTCTGATAATCCTAATGGTCTTGAAGAGTGGCAACAAGCCTTA
SD03_35	GTTCGCGGCACCTGGGAAGATGGCGTGGTGGACTACCGCCAAGTGGCCAATTCCATGCAATCGGGCAGCTGGCAGGCCAAGTACGACCCCATTGCCGAA
SD03_36	CTGGTGAACAATCGCCTGATCACCGGGATGCTGGTCACCGGCACGGCGCAGAACCCGATTATTTGGGTGACATCTAGCGACCCACGCATTGGTGCAGGC
SD03_37	GTGAACGATCCCTGGGGCGGCAACGACGGCCTCAACCAGGCCAGGCTCGTCCCGGGCGGGCCGGTCCAGATCTTCTCGCCCGGCTATCGCAATTCCTACGAC
SD03_38	TATGACGTGGATCTTTATTTTGCGGAAACCTATGGGCCGACTCAGGGGGTGGGCCTTCGGGTTTTTGATGTGGAAGCCGAGGGAGCCACAATACTGGATGATTACGATATCTAC
SD03_39	GATATAAATGATCCTTTTGGGGGTAATGATGGTCTCAACCAGGCAATGATTGTACTAGGAGGTCCTGTACAGATATTCTCCCCGGGTTACCGAAACGCT
SD03_40	ATTACCGACTCCACGAATGGGCTCGCCGAGTACACGGCGACGAATTTCTCCGGCGCGATGCAGGGAGATCTCCTCGCCGCGTCGTTCAATGGAAAG
SD03_41	GTGACGGGCATGATCGTCAGGGGCACGGCGCAGAACCCGGTGATCTACGTCTCGTCGAGTGATCCGCGGATCGGCCCGGGCAAC
SD03_42	GGCGTGGGCAAGCTAGATTTGGTCCGCGGTCTGCCTCGGTCGGAAGAAAATCACGCGTCGAACGGAATTCAACTCGACGAAGCCACCAATACGATC
SD03_43	CAGCACCTCGAGCTGGTGCGGGGCCTGCCCCGTTCCGAGGAGAACCACGCCGCGAATGGCATCGAGCTCGATCCAGCGACCAACACGCTGTACGTG
SD03_44	GATATCAATGATCCCTTTGGGGGTAATGACGGTCTCAACCAGGCAATGATTGTACCAGGAGGCCCTGTACAGATATTCTCCCCGGGTTACCGAAACGCT
SD03_45	CTCAGCCGCATCACGTGGAACGGCTCGGCGTGGGTGAAGCTCGATCTCGTGCGCGGTCTGCCCCGCAACGAGGAGAACCACTCGACCAACGGCATGGCC
SD03_46	CAAACATCTTTGACCTTAAGTTGGTCTGCATCAACGGATAATATTGGAGTTACAGGTTATAATGTTTTTCAGGACAACAATCTGATTGCCACCTTAGGT
SD03_47	TTGCTGGACGAGGACGGCGACGGCTACGACAACGCCGACGAGATCGATGCCGGGACCGATCCCTGCTCGCCGGCCGACACGCCGCCCGACTGGGACGGG
SD03_48	GTGCAGGGTGGTCACACCAACATGGGTGCACCATCGAATAACTTCGCGTTGCTACCCGAGTTTGCCCTGTCCGCGGCCATCCTGTCTATTGATCTCGAT
SD03_49	AATGCCTCGAGCGACAATGTCGGCGTGACCGGTTATGACGTACGCCGCAACGGTACGTTGATTACCACGACATCCAACACCAGCTTGAACGACACCGGGCTCGCACCCAACACCGGTTACACCTAC
SD03_50	TTGGAGGTGATGAAATATGCTGATTTTATCAATGTGATGACATACGATCAAATTGGAGCAGCCTCACCTGTAACAGGCCATCACACAGCACTCGGG
SD03_51	GATGGCAGCGGATCGAATGATCCGGATGGTGACGCGCTGACTTACCAGTGGACGCAAGTCGCTGGTGCGAGTGTCACTATTGCTAACGCAACGTCTGCG
SD03_52	AAGGATACGGTTGAAACCCGGGATAATGCCGTGGTAGAGGCCGTACAACCCGGCCGTAGTGCAAACCCTGAAAACGTACTTCGTGTTGAAAGTATC
SD03_53	AATATGAATTCATTATTTCTTGATGCTAATAACTTTAACCAACCAATCGGCAATTGGAATACTAATTCGGTGACGGACATGGGTGGTATGTTTAATAAC
SD03_54	GGCCAGGAAGATGCGAATGCAAATGGAGTAGTGGACGCCGGTGAAACCGATCCGCTGAACAACGACACTGACGGTGATGGCCTGCTCGACGGTCAGGAA
SD03_55	CTAGAAGTCACACTTGGTACAGACCCACTTGATTCAGATAGCGATAATGATGGATTAACAGATGGTAGTGAAGATGCTAACACAAATGGAATTTATGACATCGGCGTTGAAACTAATCCTCTAGAT
SD03_56	CCATTAAGTGAGGACACCGATAATGACGGACTACCTGATGGCTTAGAAGATGCGAATCAAAATGGCCAAGTAGACGATGGAGAAACCAATCCACAAAAC
SD03_57	ACCGATCCCTTGCTGGCCGACACCGACGGAGGCGGTGCCGCGGACGGCTCCGAAGACCTCGATCGCAACGGCGCGGTGGATGCCGGCGAGACC
SD03_58	GATACAGACTTGGACGGTCGTACAGACGGGCAGGAAGACAGCAACGCCAACGGCATGGTCGACGCGGGCGAGACCGATCCCAACAACCCGGACACCGAC
SD03_59	GATCCCGACGACGACGACGACGGCATCCTGGATACGATCGAAGATGCCAATCAGAACGGCCTCGTCGACACGGGTGACACCGATCCGCTGAGCCCC
SD03_60	GATGATGGTATTCCTGACGGAGTAGAAGATGCTGACCAGAATGGGGAATTTGATCCGGGAGAAACGGATCCTGTTAAAGCAGATACAGACGGAGATGTGATTATAGATAATTTTGAAATTGCCCAG
SD03_61	ACCGATCCCCTCGATCCCGACAGCGACGGCGACGGCGTCGTCGACGGCGCCGAGGACGGCAACCAGAACGGCCGCGTGGACGTGGGTGAGCTGAAC
SD03_62	AATTATGATACGCCATCGGATATTTCTAACAAAATGAATTATGTTAAAACCAATAATCTTGGCGGCGCATTTTTCTGGGAACTAAGCGGCGATACCAGT
SD03_63	GACGGTGACCCGGTGACCTACCAGTGGGACTTCGGCGACGGCACCACCTCGTCGCAACCGAACGTGGTCCACACGTACACGGCTGCCGGGAACTAC
SD03_64	GAATGGGACTTCGGAGATGACTCGACGGCGACAGGTTCGACGCCGAGCCATAGCTACCTTGCTGCTGGAACGTATCCGGTTCAGTTAATTGTTACCGAC
SD03_65	TATGCGTGGGATTTTGGTGATGGCAATGTTGCTACGGGTGTGACGGCGTCGCATACGTATGCGTCTGCTGGGACGTACACGGTGGCGTTGACGGTT
SD03_66	TGGGATTTCGGTGACGGCAGCACGGCGACCGGAGTCGTGGTCTCCCATGCGTACGCGGACGACGGTGTCTACACCGTCGCGCTGACGGTCGTAGAC
SD03_67	TCTGATCCTGATGGTGATACATTAACTTATAGTTGGGATTTCGGTGACGGTTCTACAGCTACAGGTAAGAATGTGACACATAAGTATACTGAACCAGGT
SD03_68	TACGACTGGGACTTCGGCGACGACAACACGGGCGCCGGTGTCTCTCCGACCCACGCCTACGTCGAGGCCGGCACGTACACCGTCGCGCTCACCGTC
SD03_69	GGCATCAATGGCTTCGAATACTATTACGATGAGCAAGCCGAAGCCGCCATGGTCTGGAACAACACCACTGGTGAGTTAGTCAGCTACGACAACCCCCGC
SD03_70	GGTGGAGGTCTAACCTATGCCTGGAATTTCGGCGATGGAAATACTAGTAACCAGACCAATCCAAATCACACTTATTCATTGGTGGGTAGCTATACG
SD03_71	CCGACGGCCAATGCCAACGGACCCTACAGCGGGACCACGGGTGTGGCTGTCAGCTTCAGCAGCAACGGTTCGAACGACCCCGACGGCAGCATCGTGAAC
SD03_72	GCCGGCGGTCCGTACTCCGGCGACGTGGGCGAGTCCATCAATTTCGATGGATCCGGATCCTCGGACTCGGACGGCACGATCACGACCTATGCCTGGGAT
SD03_73	ATTAATGGACCGTATACCGGGACGGTCGGCGTTTCCGTTTCGTTCAATAGTTCCGGCTCAGCCGATTCGGACGGCACGATCGCTGACTATAATTGG
SD03_74	AGTTCAGATTCAGATGGCAGCATTGCTAGCCTTTCCTGGAACTTTGGAGATGGCAGAGGCTCCAGCTCTGTAAACCCTAGCCACAGCTATGCTGCTGCA
SD03_75	CAGGCGAATCCGGCGCATACCTATGCGGCCGATGGCACCTATGACGTGACCCTGACGGTGACCGATAACGAGGGCGCCTTTGCA
SD03_76	CAGTATCCATTTTTTGATGGCGTCGATATCGACTGGGAATACCCGGGTGGAGGCGGTGCGAATACCGCTCTAGGAAAATCCAGTGATGGTGAAACT
SD03_77	AACGACGGCGATACCGGCGGCGACAACGACGGCGATACCGGCGGCGACACCGGCGGCGATACCGGCGGCGACAACGACGGCGACACCGGCGGCAAC
SD03_78	GACGCCAGCGCGTCCTTCGACCCCGACGGAAACATCGTCCAGTACGACTGGGACTTCGGTGACGGCAGCTTCGGAATCGGCGAGAACGCTCTTCATACC
SD03_79	CCGGATGGGGATCCCTTGACCTACAATTGGGACTTCGGCGACGGCAACACTGGCGCTGGCCAACTTGACTACCACATCTACGAAGCGCCGGGCACCTAT
SD03_80	TACCCAGGCGACACCTGGGAGCAGCCTCTGCGGCGGAACTTTAACCAACTCCGCCGCCTCAAGAAGTCTCACCCACACCTCCAGACCCTGATCTCG
SD03_81	TCCAGCGGTGCTCGTCGCTCGGAATTCGCTGAGTCGTGCGTGGATTTTGTCCGGAAATATGGCTTCGACGGCATTGATATCGACTGGGAGTTTCCC
SD03_82	GACATCGACTGGGAATATCCCGTTTCCGGCGGGAATCCGGGCAACAAGTCACGACCGGCCGACAAGGAAAACTTCACCTTGCTGTTGGCCGAACTGCGG
SD03_83	AGCCCGGTCAGCTTTGATGGATCGGGCTCGTCGGATCCAGATGGCACGATCGCCTCCTATAGCTGGGACTTCGGTGACGGTGGCACCGACACCGGTGCT
SD03_84	CTGACGTTCGCCTGGGACTTCGGCGACGGCTCAACGGGCACCGGCATGACGCCGGAGCACAGCTACGCGGCAGCCGGCGACTATGCGGTCAGCCTTGTC
SD03_85	GCCCCCGACGGCAACATCGTGTCCTACGACTGGGACTTCGGGGACGGCGACAGCGGCACCGACGAGAATCCGACCCATACCTAT
SD03_86	TCAGCTGCCGGTACTTACTCTGTAACCTTAACTGTAACTGATAATGAAGGAGCTACTGATACAGCAACTAACTCAGTAACTGTAACAGAGCCTGCTAAC
SD03_87	CCCGTACTCGTGACGGTGGATGCGACTGCCTCAAGCGATCCCGATGGGACGATTGTGGCCTATGCCTGGGACTTTGGCGAT
SD03_88	GACGGCACCATCGTTGCCTACGTGTGGGAGTTCGGTGACGGCGGCGCCGGGGGCGGCGCTGCGCCGACGCACACGTATGCCTCCAGCGGTACGTTC
SD03_89	GGGAGCATCGAGTCGTACGCGTGGACCTTCGGCGACGGCGCGGAAGCCTCGGGACTCGAACCGCGACATTCGTACGCTGCCGCCGGGACGTATGAG
SD03_90	TGGGAGTTTGGCGACGGAAATACAGGCTCCGGCGCTTCGCCTAGTCATCAATACGCTGCGGATGGCACATACAATGTGACGCTTACTGTCACCGAT
SD03_91	AGTTACGCTTGGGATTTTGACGATGGCAACAACTCTACACAAGCCGATCCTGTGCATACATATAATTCGGCAGGCACCTACCTGGTTGAACTGACCGTA
SD03_92	AACATCGCGTCGTACGGGTGGAGCTTCGGCGATGGCAAGTTTGGTGACGGGGAGATCGTCGAGCACACCTACGCGTCGCCCGGCAGCTACACGGTAACG
SD03_93	GATTGGGACTTTGGTGACGGCAATACCGGCACTGGTCAGAATACCTCTAATATCTACACTGCCAATGGCACTTACATTGTAACCCTCACAGTAGGT
SD03_94	TATGATTGGGACTTTGGTGACGGCAATACCGGCACTGGTCAGAATACCTCTAATATCTACACTGCCAATGGCACTTACATTGTAACCCTCACAGTAGGT
SD03_95	GGCTCCATCGCCGCCTGGGACTGGGACTTCGGCGACGGCAACACCGGCGCCGGGGAGACCGCCGCGCACGCGTATGCCGCCGGCGGGACCTACACG
SD03_96	ACGATTGTAGATTATTCCTGGGATTTTGGAGATGGAAATACAGGAAACGGTGAAATAGTGAGTCATAGTTATGCAGCAAACGGACTCTATACTGTG
SD03_97	TGGGACTTCGGGGATGGAGCGACGGGCAACGGTGCGGTCGCCACCCACGCATACGCGACCATCGGCACCTACACAGTGACGCTG
SD03_98	TCGCTCAACGGCGGCAACTCCAGCGACAGCGACGGTTCGGTCTCCACTTATGCGTGGACGCAGACCGCCGGCACCAATGTCACGCTGAACGGGGCGGGC
SD03_99	CATTATAAACTTGATGGATTGGATATTGATTGGGAATATCCTGGAATGCCAGGAATAGGAAATCCTCACAGACCAGAGGACAAAGAAAATTTTACATTT
SD03_100	TATCTATTGACAATTGCTACAGGGGCAAATCAAAAGTATCTGGATCATACGAATATGCGAGAGGCTCATAAATCACTTGATTTTATAAATATTATGACC
SD03_101	TATGTACGTTACTGGGATGACGATGCCAAAGTTCCTTATTTGTGGAATGCCGAAAAAAAGGAGTTTCTTTCATACGAAGATGAGGAATCCATAGCTTTA
SD03_102	CAGTATCCATTTTTTGATGGCGTCGATATCGACTGGGAATACCCGGGTGGAGGCGGTGCGAATACCGCTCTAGGAAAATCCAGTGATGGTGAAACT
SD02_1	TCCGACCCAATGTATGCGATTTGGGCTAAAGCATTACAAATTGCACCGAACTCGGTGGTTGAAGCAATTTCTCCAGGTTATGCTTCAAACCCTGAA
SD02_2	GTCACGCTGGATGCGACGGGATCGAGCGACCCCGAGGGGCAGGCGCTGAGTTACACCTGGACGCAGACAGGTGGTCCTGCGGTGACCCTAAGTGAC
SD02_3	GTAGTACTGTCGTTTATTGTGGCTGATAAGGAGGAACCTTGCGTAGCTACCTGGGGAACATACTATGACTTAAATGAAGCTAATGCTGCGCTAGATCTTGATCGTCGAATTGCTCGATTACAACAACAAGGGGGAAGAATAGCA
SD02_4	TACCAGACGCTGCGCATCGCAGCGATCATCGAGCCGGACTCACTGCCCAATATCGTTACCAACATGGAGACAGGCGCCTGCCGAGAGGCCGCCGAG
SD02_5	GCGGCGGTGTCGGAGGTGCTGTGGGATTTTGGCGATGGTGAGACGAGTACGGGGGCAGCCCCTTCGCACACGTATGCGGAGCCGGGCGCGTACACCGTG
SD02_6	GTAGATATTGACTGGGAGTATCCAGGTATTCCTGCCGCAGGTACGGGTGCGCGAGATGAAGACAAACAAAACTTCACTTTGCTCATGAAGGACTTA
SD02_7	ATCGCCGCGATTATTCAGGAGATCGTGGATCGACCCGGCTGGTCCGCGGGTAATGCCTTGGCGTTGATCATTTCTGGAACCGGACAGCGCGTGGCG
SD02_8	CTACAAGAGGTTATAGGTCGTCCTGGCTGGGCATCTGGGAATGCACTTGTACTAGCAATAAGCGGCTCAGGCACCAGATCTGCTGTCTCTTATAATGGT
SD02_9	GCCCAGGTGGTTACCACCTGGAGCACTTCGAGCGGACCGGGGACAGTCATTTTCGCAAACGCCGGCGCGGTGGATACGACTGCCAGCTTCACGATTCCGGGAATATATGTGGTACGCCTGACTGCAAACGATGGCGACATTGAG
SD02_10	GTGGTGGATGATGGGGAGCCGATTCCGCCAGGCCTGGTGACCACGACCTGGAGCAAAGTGAGTGGCCCGGGGACGGTCACGTTCGGAGCCCCCAATGCGGTGGATACAACGGCAACCTTCGATGCTCTGGGGAGTTACGTGCTTCGTCTCACAGCCGATGACGGTGGGGTGCCC
SD02_11	CAGGCCCCGTCGGTGAATGCCGGGCCTGATCAGACCATCACCCTGCCCAGCAGTGCCAACCTCGATGGCACCGTCAGCGATGACGGTCTGCCCAGC
SD02_12	CTCGACCAGCAGACCCCGAACATTACTTCGGTGGTGCAGGAAATAATCGATCGGCCTGGCTGGTCCAGCGGCGATTCGCTAACGATTATCGTCACGGGAACGGGCCAGCGAACGGCTGAGTCCTTTAATGGAGACCAGCAGGGTGCTCCCTTGCTGCACGTACTGTACACA
SD02_13	GGGCCAGACCAGCAGACGCCGAATATCGCTACGGTAACCCAGGAAATCATCAACCGGCCCGGCTGGGTCAGCGGCAAT
SD02_14	CTCGCCAACCTCGATGGCACCGTCACGGATGACGGCCTCCCGAACCCGCCGGGCGCGGTCACGACCACCTGGTCGGTCGTGAGTGGCCCGGGCGCC
SD02_15	ACCAGAGGTGTATCTGGGGCCGATCAGCAGACGCCCGATCTGACCGACGTGGTTCAAGAGATCGTCAACCGCCCGGGCTGGGAATTCGGCAATGCCTTG
SD02_16	GACCAGCAGACACCCGATATCGCTTCGGTCATTCAGGAGGTGGTGTCTCGTCCCGGTTGGTCGAGTGGCAACTCGTTGGCGATTATTGTCAGCGGCGCCGGCACACGAACGGCGGAGTCATTTAATGGTGTCGCCAGCGCGGCTCCGCTGTTGCATGTCGAATACACGACGAAC
SD02_17	AGCGACGATGGTTTACCGAATCCGCCCAGCATCACAACCTGGACGTGGAGTGTGGTCAGCGGTCCCGGGTCTGTGACTTTCGCGGATGCCAATTCGCCGGACACCTCGGCAACGTTTTCGGAAGAAGGTGTTTACGTG
SD02_18	CTTGACGGAACCGTGACAGATGATGGTCAGCCTGATCCGCCAGCTGTGGTTACCACTGTTTGGAGCAAGACAAGCGGACCCGGCACAGTCACCTTT
SD02_19	CAAATCACCGTGGGCCCGGCCAACCAGGCTCCGACCGTCAACGCCGGACCCGACCAGACCATCAATCTACCTGATCCGGCTACCTTGGACGGCACCGTCTCTGATGATGGCTTGCCGATCCCACCGGGCACAGTGACCACCACTTGGAGCAAGGTCAGCGGACCCGGTACCGTCTCCTTTGCC
SD02_20	GTCACGACCACGTGGAGTCAGGTCAGTGGACCGGGCATCGTCACCTTTGCGGATGCAAGTGCCGTGGATACGACGGCGAGCTTCTCCAGCATCGGGACCTATGTGTTGCGCCTGACGGCGGATGACAGTGCGCTGACCGCGTTCGATGAGGTGACCATGACCGTCCGGGGGGCAGACGGCACCGGT
SD02_21	GAGGCGGGACCCGATCAGCAGACGCCCAACCTGTCCGCGGTGATCCAGGAAATCGTGAACCGGCCGGGCTGGTTCAGTGGAAATTCGCTGGCCCTTCTC
SD02_22	GTCACCGATGACGGCCTCCCGAACCCGCCGGGCCTCGTCACCTCGACCTGGTCCATGGTCAGCGGTCCCGGAACCGTCACCTTCGGCGACCCGAACCTC
SD02_23	GAGGCTGGATCAGACCAGCAGACGCCAAATATCGCTATGGTAATCCAGGAAATCATCGATCGGCCCGGCTGGATTAGTGGTAATGATCTGGTCATC
SD02_24	GTGTCCTGGAGCACGGTTTCGGGGCCGGGGACCGTCGAGTTCGCAGATGCTAGCGATGTAGGTACCACAGCCTCATTTTCTGCCGCAGGTACTTACGAA
SD02_25	CTGGACGACAGAGGTCAGGCCGGGTCCCTTCAACAGACGCCTAACATTGCTTCGGTCATTCAAGAAATCGTGAACCGCCCAGGTTGGTCCAGTGGCAAC
SD02_26	CGAACCCCCGAAATTTCATCTGTTCTCCAGGAGATCATTGATCGGCCGGGCTGGACCAGCGGCAATTCCATAGCGCTGATCGTGACGGGTTCGGGG
SD02_27	GCATGGAGCAAGGTGAGTGGACCGGGCAATATCGCTTTCGGGGATATTTCGGCAGTCGATACAACCGCCAGCTTCACCGCGAGCGGAGTGTATGTGCTG
SD02_28	GACCAGCAAACGGCGAATATTATCTCCATTGTTCAGGAAGCTGTTAGTCGGCCGGGGTGGTCAAGCGGCAACGCTTTGGCATTGATGATTACCGGAGAC
SD02_29	GATCAACAGACCCCTGATATTGCATCTGTGATTCAGGAGATCGTGGATCGTTCGGGTTGGAATACGGACAACGCATTGGCCATCATTATCACCGGCACAGGGGAACGCGTAGCTGAGTCCTAT
SD02_30	GGACGGGCCGGAGTTGATGAGCAGACTCCGAACATTGCCTCGATCATTCAAGAAATCGTCACGCGGCCCGGATGGTCCATCGGCAATGCGCTA
SD02_31	CCCAACAGTGCCAGCCTCGATGGTACGGTCACCGATGATGGGCTGCCGAACCCGCCGGGGGGGGTCACCGCCACCTGGCGCGTCGTGAGCGGCCCGGCG
SD02_32	GTGGATGCGGGTAGCGACCAAACGAACATACTACCCAATAGCATCGCATTGGATGGGACTGTGACTGATGATGGTCTGCCCAACCCGCCAGGGGGA
SD02_33	GATCAGCGGACGCCTGATGTCTCTGCTATTATTCAGGAAATTGTCGATCGGCCTGGTTGGTCTATCGGTAATTCACTGGTGATCATCGTCAGTGGGACC
SD02_34	TTCACGCCGCCCAGTCCCGATCCGGCAGGAATTGCTTACCTTCCCGACACCGGTACGCTCTTGATCCCGGATTCCGAAGTCAACGAGATGTCTATA
SD02_35	GCGGGAGCTGATGAGCAAACACCCGATATTGCCACGGTTATTCAAGAGATCGTCGATCGCCCCGGTTGGTCAAGCAACAACGCGCTGGCGATCATCATC
SD02_36	GCCGACCAGGGCGTCGTGCTCCCCGCCGCGGCAAACCTCGCAGGCACCACCAGCGACGACGGCCTCCCCGATCCCCCCGCGGCCCTCACCTTCCCGTGG
SD02_37	CTGCAATGGAGCAAGTTCAACGGACCAGGCACCGTGACGTTTTCGGAACCGAGTGCAGCCAGCACCACCGCCAGCTTCTCGCTTCCGGGCACCTAC
SD02_38	CCGTCCTCCGCCAATCTCAACGGGACCGTAAGCGACGACGGGCTCCCTAATCCCCCCGGAGCCGTCACCACCTCGTGGACCAAGGTCTCCGGTCCCGGC
SD02_39	ACTGTGGGCGAGGCTGGATCAGACCAGCAGACGCCAAATATCGCTATGGTAATCCAGGAAATCATCGATCGGCCCGGCTGGATTAGTGGTAATGAT
SD02_40	AACGTGGACACCACGGCGACCTTCTCCGCAGCCGGTACCTATGTGCTGCGCCTGACCGCGGACGATACCGAGCTGTCGGCCAGCGACGATGTCCAGGTC
SD02_41	GGAGCAGCCGGACCAGATGAGCAGTCGGCAAATCTGCTCTCTATTGTGCAAGAAATCGCCAATCGATCGGGTTGGTCAAGTGGCAATGCGTTGGCATTGATTATCACGGGAACCGGTGATCGAACCGCCGAGACATTTGAAAGTAGTGCACAGGCGCCT
SD02_42	GTTGGCTCGATCAAAATGTTAGTCGAGGGTTTTGAGCTAGCAGATGGTTCAATGTTTGAACCGCTACGTGATGATCAGGTGGCAATCGGTTTACCT
SD02_43	CAAGCCAATGCGGGAGCAGATCAGTCTGTAGCAAGTGGTGCAACGGTAACCCTGGATGGTAGCGCCAGTACCGACAGCGATGGATCCATTGTGAGCTACCTGTGGGAGCAGACCGCTGGAACGACTGTCACTTTGACAGATGCAAATTCGGCTACAGCAAGTTTCGTGGTCCCTGACGTC
SD02_44	TTTAAGCAGTTTGCTAAGTTAAAAGCTGAACACCCCCATTTAACGGTTTTACCTTCATTTGGCGGTTGGACGATGTCTGCTCCTTTCCATGAAATGATTAAAACGGAAGCGGGACGTAAGCAATTTGTAGCTACATCAGTGCAGCTTATTAAAGAAAATGAAATATTTGATGGTATCGATCTG
SD02_45	GCCTATACCCGCTATTGGGATGAATCTGCCAAGGCCCCTTATCTATGGAATGGAGATTCGGGCATTTTCATTTCTTATGAGGATGAAGAATCAATCAAA
SD02_46	AATTCAAATGGATACACCCGCTATTGGGATGAAAGCGCCAAAGCACCTTATTTGTGGAATCCCGTTGAAAAGACTTTTATTTCGTATGAAGATGAGGAA
SD02_47	ATCCTCGGCGAGCCCAGCGGCGGCTATCAGCTGGCGGATCCGTCGGGCTATCCGCGGCTGCGCGGGCTGATGACCTGGTCGATCAACTGGGACTTGCAC
SD02_48	CTCAATTACGTCTCGGTCCAGCACTACAATTCGGGCACCATGTTCGGGCGCGACGGCAAGCTCTACTCGCCGGGCACGATCGACTTCCACGTGGCCATG
SD02_49	CACTACAACACGGGTACGATGTTCGGCCGCGACGGGAAGCTCTACCGCCCCGCGACGGCAGACTTCCACGTGGCGATGGCGGACGCCTTGCTGGGC
SD02_50	TATAAGGTTGAGTATAATGTCGCCAGTTTAAACGGTGGAGGAAGAATTCAGATTGAAAAAGCTGGAGGTAGCCCAGTATATGGAACTGTTGATGTGCCA
SD02_51	TATTACAACGGCATACCGACAATTATACGCAAAACTGAATTGGCAAAAGAAAGGCTGAACGGTGTAATGTTTTGGGAAATTTCACAAGATACTGTTCAT
SD02_52	ATTGATGCTGGCGACTGGATGGTTTGGAATGTTAATATACCTACCGCTGGAATCTATACTGTCGATTACCGTGTAGCAAGTCAAAATGGTGGAGGAATTATTCAACTTGAAAAAGCTGGTGGCAGCCCTGTATATGGTACTATT
SD02_53	GGAATCTATACTGTCGATTACCGTGTTGCAAGTTTAAACGGTGGCGGAACTATTCAACTCGAAAAAGCTGGTGGCATCCCTGTGTATGGTACTATT
SD02_54	GCTGCGGCGAACCCGGAAAACGTCAAACGGGTAGAGCGGGTATTTCCACGCGAAGAGTGGGATTTCCTGACCCAGATGGCGACGTACGAG
SD02_55	TCCGACCCAATGTATGCGATTTGGGCTAAAGCATTACAAATTGCACCGAACTCGGTGGTTGAAGCAATTTCTCCAGGTTATGCTTCAAACCCTGAA
SD02_56	CCTGAAGCTGAATGGGATTTCTTAACCCAAATGGCAGCACCTGAATATACTTATACTCGTTTATTACGTGCGGTAGGTAAATTCCCTGCATTTTGT
SD02_57	CTGGTTGAGTTCGATCTTGACGGGCTCGATCTGGACTGGGAGTACCCTGCGATCGAGGGCTTCCCGGGGCACGCGTTTGGTCCGGAGGACAAGCCT
SD02_58	TTCAACGGCAGTAATTCAAGTGGCACCATAGACAATTACTTGTGGTCCTTCGGCGATGGAACTACTGCCGCAGGGCTAACAGCGACACATACCTATGAG
SD02_59	AATTCCAGCGGAACAATAGACAATTACTCGTGGTCATTTGGCGATGGAACTACTGCCGGTGGTCCAACACCGACACATACCTATGAGGACGCAGGAAGC
SD02_60	ACCGTAGACAATTACTCGTGGTCATTTGGCGATGGAACTACTGCCGGTGGTCCAACAGCGACACATACCTATGAGGACGCAGGAAGCTTTACCGCA
SD02_61	AGCGTTGAGTTCCTGGTCAATGGTCAGCCAGTAGGCAGTGACAGCACGGCACCTTACAGTGTCAGCTGGACCCCGGCTGCAGTGGGCGACTATACC
SD02_62	CTGAGCGTGCCGTTCTACGGCCGGGCGTGGGGCGGCGTGCCGGCGACGAACAATGGGCTCTTCCAGCCCGGTGCGCACGTGCCCGCCGGGACGTGGGAC
SD02_63	CATATGCACGCCATTTCGGTGGCTTACATGATGCTGGCTTATGAGCTCAATTCCGATGTGGGGTTGATTGATCTCAATATTCCCGAATCCGGCAATAACGTTTCAGACGTATTGGATGAGGCGCGTTTTGGGCTAGAGTGGATGTTAAAAATGCAGAACAGTGACGGCTCCGTGTTGCATAAG
SD02_64	TGTCGAACGGTGGATACTTTTGGTGGTTGGTATGATGCCGGAGACCACGGTAAGTATGTGGTGAATGGG
SD02_65	GGCGACTTTGGCGACGGGAAGATGAAGATCCCGGAGAACGCCAATGGTCGGCCCGACATCCTCGACGAAGCCCGCTGGGAGGTCGAGTGG
SD02_66	GCCTATCCCCATCTCAAAATCATCATTTCAGTCGGCGGCTGGTCCTGGTCTGAAAATTTCTCGGATGCTGCCCTGACGCCTGAAAGCCGTTGGCTTTTT
SD02_67	CATATCAATTATGCTTTTGTAGATGTGCAGGACAGTATGGCCTGGCTTACCAATATAGCAACAGATACTGTCAATTTCAGGATTCTGAATAAGTTGAAA
SD02_68	GCGTCGCAGTACATGGATCGTATCTTCCTGATGAGCTACGACATGTTCGGTGGCTGGGATCTGGAAAATCTGGGTCACCAGTCCGGTCTGTATCAG
SD02_69	ATTAAGCTTAAGAATGCCAATCCCGACTTAAAAGTTCTTGTCGCTGTGGGAGGATGGACATGGTCAGGAGGCTTTTCAGATGCTGCACTTACCAAAGAA
SD02_70	TCTGCCACTTTCGTGACGAACTACGGATTTGACGGGATCGATATCGATTGGGAATTCCCGGTGAGCGGCGGTCCGAGCGGCACAACGCATCGTCCCGAG
SD02_71	GAACTAAATAAGCTTAAGAATAGCAATCCTGACCTGAAGGTACTTGTTGCCGTTGGAGGATGGACATGGTCAGGAAATTTTTCTGATGCTGCTCTTACC
SD02_72	CCATGGGGCGGTAACGACGGGCTCAACCAGGCGAAGCTCGTTCCGAGCGGTCCGGTTCAGATCTTCTCCCCCGGCTATCGCAACGCGTTC
SD02_73	ACATGGGGTGCCGCGAGCGACAATGTGGCCGTTACCGGGTATGAAGTATCACGCGACGGCGCCGTCATATCGAGCAGCAACGCACTGACGTTCATCGAC
SD02_74	GGAAGCAGTTGGACAAAAGTTGATATTGTTAGAGGCCTCCCTAGGTCAGAAGAAAATCATGCCGTAAACGGGATGCAACTGGATCCCATATCCAAT
SD02_75	ACCGATGGTGATGGTATTGCAGATGAAAATGATACGGATGATGATAATGACGGGGTGCCCGATACTATAGATCGCTTCCCACTAGATCCAACAGAG
SD02_76	GTGCGACTCGACGCGCTGGACGAGGACGGTGACGGCTACAGCAACGCCGACGAGATCGACAACGGCACGGATCCGTGCTCGTCCGCGTCCACGCCG
SD02_77	GTTGACATTGTGCGCGGGCTTCCAAGGTCTGAGGAAAACCATGCGACGAATGGAATGTTTCTGGATACTACTACAAACACGCTCTATGTAGCACAGGGT
SD02_78	GCTTCTGGTGGGGTTACTAATGGGGGTGGTCCATCTACAAACTTCGTATATAGCTGTGAATATGCACTTTCAGGGGCTATTCTATCGATTGATCTGGAC
SD02_79	AGCGTGACGCTCCAGTGGAACGCCGCGAGCGACGACGTCGGCGTGACCGGGTACCGCGTCTTCCGCGACGGCGTGCTGGCCGCGAGCGTGACGGGC
SD02_80	GAGGACGGCAAATGGCGTCGCGTCGACCTGGTCCGGGGTCTGCCGCGCTCGAATGTCGATCACGCCTGTCACGGATTGGCGCTCGACGACGAGCGGGGGCTGCTCTACGTCGCCCAGGGCGGCAATACGAATCGGGGCGCGCCTTCCGAATTTTTCTTCGATCTTCCC
SD02_81	AACGGCACCGACCCGTGTTCAGCCGGCGATGCGCCGCCGGACTGGGACCAGGACAGCCTGTCCGACCTGAACGACGCGGACGACGACGGTGACGGGACGGCCGACGTGGCGGATCCGTTCCCGGTCGACCCGAACGACGGCCTCACGACGACCGTCCCGATCGGC
SD02_82	AATATTCCGAACCACAACGACGACGGCACCCCGAATCCAGGAGTCACCACGCGCCAGGTAACCGGTCTTCTCGTGACGGGAACGGCGTCGGCTCCGGTG
SD02_83	TCCGACGGTGACGGCACAGCCGACTGTCTCGATTCGGACGACGACAACGACGGCGTCCCCGATGGCTCCGATCCCTTCGGGTTGGATCCCGACGTCTGC
SD02_84	ACGGGGATTTTGGTCAAAGGAACGGCTCAAACCCCGGTCGTCTACGTCCCCTCGAGCGACCCACGTATCGGCGGCGGATCGTCCGGTTCGGAG
SD02_85	GGATATAGCAATGGAGATGAAACATTAAATAATACGGACCCTTGTTCTGCTGCAAGCCAACCAATAGATTATGACAATGACTTTCTCTCAGATATTTTG
SD02_86	TCGCGACTCACCTGGAACGGGGCTGCCTGGGACAAGCTGGATCTGGTTCGAGGACTGCCCCGGTCGATGGAAGACCATGCTTCGAATGGACTCATCTAC
SD02_87	ATAGGTGCAGGACCGTCGGGAGAAGATCTGAATCTCGATACCAACTCCGGAATGATATCGAGACTCACTTGGAACGGGACTTCGTGGGACAAACTTGATCTTGTTCGCGGATTGCCTCGCTCCGAAGAGAACCATGGTCCCAATGGCATGCAACTCGACGCCGTAAATAACATTCTCTATCTG
SD02_88	ATAGATATGGTACGAGGTCTCCCGCGTTCAGAGGAAAACCACGCTACCAATGGGCTGCAGTTAGACGAATCAACTAATACACTATACCTGGCAACA
SD02_89	CTCTACCTCGCGCAGGGTGGGCATACGAACAAGGGCGCTCCGTCGAATCTCTTCTCGTTCACGCCCGAGTACGCCCTCTCCGCCGCGATCCTCGCCATC
SD02_90	TTCGACAACGCCGGCAACGAGGGCTGGGGCGGCTACCCGCATAATGAAGGTCCAGCGGGCAATTGCACGAACGAGTACATCAACGAGTCGGGC
SD02_91	ACCCGATTGACGCGCAACGGCTCGTCATGGGACCTCCTCCACCTGGTGCGCGGGCTGCCGCGTTCCGAGGAAAACCACGCGTCGAACGGC
SD02_92	AACGATCCCTGGGGCGGCAACGACGGCCTCAACCAGGCCAGGCTCGTCCCGGGCGGGCCGGTCCAGATCTTCTCGCCCGGCTATCGC
SD02_93	GTGGACATCAATGATCCATTTGGAGGCAACGACGGGCTCAACCAGGCACGACTAATCCAAGACGGACCGGTGCAGGTGTTTAGTCCGGGATTCAGG
SD02_94	CTGAGCTGGCAGGCCTCGAGCGACAATGTGGGCGTCACCGGCTATCGCATTTCACGCGATGGCACGGTGTTCACCACGACCACGGCACTGAGTTATGAC
SD02_95	CACAACGACGACGGCAGTGACGCCCCGGGCGTGAACACGCGCCAGGTCACGGGCCTGATGGTCACCGGCACGGCGAGCAACCCGGTGCTGTACGTG
SD02_96	ACCAACTCGGGCATCATTTCGCGCCTCGACTGGACCGGTAGCGAATGGCAGAAGCTCGACCTCGTTCGCGGCCTACCGCGCTCGCTGCACAACCAC
SD02_97	TGGCAGCACCTCGAGCTGGTGCGGGGTCTGCCCCGCTCCGAGGAGAACCACGCGGCCAATGGCATCGAGCTCGATCCGGCGACCAACACGCTGTAC
SD02_98	GTAGATATTGACTGGGAGTATCCAGGTATTCCTGCCGCAGGTACGGGTGCGCGAGATGAAGACAAACAAAACTTCACTTTGCTCATGAAGGACTTA
SD02_99	GGTGTAGAGCCTGAACGGATAATGATTGGCGGTGCTTTTTACGGCCGGGCATGGAAGGGTGTTTCACCGGTAATGAATGGACTGTATCAGCCTAAT
SD02_100	CCTAAACAATTGGTTGTAGGCGCTGCATTTTACGGACGTGCCTGGAAAGGTGTACATCCCGAAAATAATGGATTGTATCAACCAAATGGTGGCTCG
SD02_101	GCAGGATGGAAGCCTTATTACAAAAATATCGAACTACTAGAGGTGATGAAACATGTTGATTATATGAACGTAATGACGTATGACCAAGTGGGTGCT
SD02_102	TGTATACCAGCCGCAGGAACAGGTGCAAGACCTGAGGATAAGGAAAATTTTACTTCTTTAATGAAAGAATTAGGGCAAGCCTCGATAGTTTGGAAA
SD02_103	CAGTTAACACATATCATTTTTTCTTTTACCAACGTCATTGATGGTGAAATGAAGTTCAGACATGAAGAAAATGGGGAGAAGTTAAGACAATTAGTGGCC
SD02_104	CAACGCGAGCATCATCCAAAGTTAAAGGTAATGATCGCTTGTGGAGGGTGGGGTGCAGATGGCTTCTCTGATATGGCCCATACTGCGGAGAACAGA
SD02_105	GTTGATCCTACGGATAACGGACTCTATCAGCCAAATGGTGGTAGTCATATCGGATGGGTAAGTTACGATCACATTCGCAGGGATTTTGAATCTAAT
SD02_106	TATAAAGAAACCTCAGGAGTAGTAATGGCCTATTATGTGCCAGAAAAGGAATATGCACCAGAAAAACTTCCTTTGGATCAATTGACCCATATTATT
SD02_107	AACACGCTAGAAAGAAAACAGACCTTGACTTTTGCCTCTGCTGGTTGGGAACGATACTATGAAAATGTAGAGACCATTGAGGTGATGAAGCATGTG
SD02_108	CCGCAAACCTTAACTTTTGCCTCGGCAGGTTGGAAGCGCTACTATGATTTTGTGGATTTAACTGAAGTTATGAAATATGCTGATTTCATGAATATTATG
SD02_109	GAAGATAAACAAAATTTCACTTTGTTGATGAAAGAGTTGCGTGAAGGCCTGAATACGTTGGAAAGAAAACAAACATTGACTTTCGCTTCTGCTGGATGGGAGAGATATTATACTAATGTAGAGATTAAAGAGGTAATGAAATATGTCGACTATATGAATGTCATGACCTATGATCAAATCGGT
SD02_110	GAGGATCTGATTGGAGGAGCTTTTTACGGACGCGCCTGGAAAAACGTTCCACCTGAAAAGAATGGATTATATCAACCGAATGTTAATATACATATT
SD02_111	TTGGTGGCCCAGCGTGAGCATCATCCAAAATTAAAAGTAATGATCGCTTGTGGTGGGTGGGGAGCTGATGGCTTCTCCGATATGGCCCATACTGCAGAG
SD02_112	GGAGTAGATCCTGCCAAAATCGTTATCGGTGCAGCTTTTTATGGCCGTGCATGGAAAGGTGTCCATCCGGATGATAATGGATTATACCAGAAGAAT
SD02_113	TATGATGATACAGTTTCCGTCCGTCTTAAAACACGTTACGCCATGGATAAATCACTCGGAGGAATCATGTTTTGGGAATTGGGTAATGATACAAAA
SD02_114	ACAAGATCGGTTCGTTTAAAAACTAAGTACGCTAAGAATAATAAACTGGGTGGTATAATGTTCTGGCAATTAAGCGGGGATAGCAAAGATGAGAAT
SD02_115	TCGGCAGGTTGGAAGCGCTACTATGATTTTGTGGATTTAGCAGAAGTTATGAAATATGCTGATTTTATGAATATTATGACCTATGACCAGGCTGGG
SD02_116	GCTTACTATGTGCCTGAAAAAGATTACCACCCGGAGCTTTTGCCGCTGGAACAATTAACTCATATTATTTTTAGTTTCAGTACCGTAATTGATGGTGAG
SD02_117	GCGCTTGATTTACTAAACCGTCCACAGACATTGACCTTTGCCTCTGCCGGATGGAAGAGGTACTATAAAAACATTGAAACGGTCGAGGTAATGAAGTAC
SD02_118	GCGGTGGCCAAAGCACCATATCTCTACAGCAAGGCGGACAGCATTTTTGTTTCATACGATGATACGGTTTCAGTCCGCTTGAAAACTCGATATGCAATG
SD02_119	TCTGTCCGCTTGAAAACCCGATATGCAATGGATAAATCCCTGGGAGGCATCATGTTTTGGGAATTGGGTAATGATACAAAAACCGCTTATGGATTG
SD02_120	AAAGTAATGATTGCCTGTGGGGGCTGGGGAGCTGGAGGATTCTCCGATATGGCATCAACACCAGAAAACAGAAGTATTTTTATTGAAAGTACTATTGAC
SD02_121	GGTGTAAATCCAAAGCAGTTGGTAGTAGGCGCTGCATTTTATGGGCGTGCCTGGAAAGGCGTTGATCCTCAAAGCAATGGCTTGTATCAAAAAAATCAG
SD02_122	ACCCTGTCGGTTAAATTGAAAACAAGGTATGCCATTGAAAAGCACCTTGGAGGAATCATGTTCTGGGAACTGGGCAATGACACCAAGGAAGATAACAGC
SD02_123	TTTGCGTCGGCAGGCTGGAAACGTTATTATAATTATGTGGATTTAACAGAAGTGATGAAATATGCCGATTTTATGAATATAATGACCTACGATCAGGCA
SD02_124	AAAAGTTCAATTGCTTTTATCGAAAAATACCAACTCGATGGAATGGACATGGATTGGGAATACCCAGGGATTTCGGGTGCAGGAACAAAAGCCAGA
SD02_125	TACGATGATACGGTTTCTGTCCGCTTGAAAACCCGATATGCAATGGACAAATCCCTTGGCGGTATCATGTTTTGG
SD02_126	GGGTGGGAGCGTTACTATAATTTTGTAAACCTTGATGAGGTGATGAAATACGCCGATTATATGAATGTAATGACCTACGAC
SD02_127	CTAACTTTTGCATCGGCAGGGTGGGAGCGATATTATAATTTTGTAGATTTAAACGAAGTCTTGAAATATGCCGATTATATGAATGTAATGACCTACGAT
SD02_128	AATAGAAAACAAACCTTGACTTTTGCATCTGCGGGGTGGAAACGATATTACCAAAATGTTGAATTGCTGGAAGTAATGAAATATGTCGATTATATGAAT
SD02_129	GAAATGCAATTTAGAAATGAGAAATCGGGAGAAATTTTAAAACGACTTGTAGCTCAGAAAGAAAAGCACCCGAACCTAAAAGTAATGATTGCCTGT
SD02_130	CGAAGAGAGATGATGGAAAAGAGAGGAAGTAAAGTAGCACCGCGCTCGGTTGAAAGTATAATAGATTATTGTATTGGCTTAGGGGTTGATCCTAAA
SD02_131	AAGGAAAACTTTACTGCAATAATGAAGTTACTCCGCAAGGAATTGGATAAACTTGACAGACCGCAAACTTTAACATTTGCATCGGCAGGGTGGGAG
SD02_132	GGTGTGGATCCTGCACAAATTATTATTGGCGGAGCATTCTATGGTAGAGCCTGGAAAGGCGTCCCTGATAATAATAACGGATTATATCAGCCAAAT
SD02_133	GATTTTATTCTTGAGAAAGGTGTCAATGCAGAACAGTTAGTAATTGGTGCTGCATTCTATGGAAGAGCCTGGAAAGGTGTTGATCCTATGGATAAT
SD02_134	ATCCTGAACAAGCTGAAGGCAGTCAATCCGGATCTTAAGATTTTGATTTCCATTGGAGGCTGGACCTGGAGCGGTAATTTTTCAGATGCTGTGCTGACC
SD02_135	GCGGAAACCGGTCGTACTTACGAACTGGCTTCAGCTATTGGTGTGGCAGAAAACAAAATCAGTGTGATTGATTACCTGTCGGCATCCCAGTACATG
SD02_136	CCTGACGGTTCCATCATTAGCTATCAGTGGACCCAGATATCGGGTCCGACGGTTAGCCTGTCGAACTCGAACTCGGCAGTCGCCAGCTTTGTCTCC
SD02_137	GTCACGCTTGATGCTTCCAGGTCACGCGACTTTGACGGAGAGGCATTGACCTACGAATGGACGCAGACCGGTGGGCCGTCGGTTACGCTGAGTGAC
SD02_138	AAGTTCTTCGACGGCATCGATATTGACTGGGAATACCCAGGCGGCGGCGGGCTCAGCCCACTGGGTGATCCGGCGACCGATGGTGATCTCTAT
SD02_139	GCGGTACAGATGGCCCAGCAGGGTGTCTCAGAGTTTTCTGATCCCTACAAAGGCAACTTTGGCCAGTTAATGGCGCTGAAAAAAGCCAACCCTGATCTG
SD02_140	GCCGGACAGTCCATTGCCGTGGTCTCGGGTACGACATTTACAGATACAGGCCTTTCTGCCTCAACCACATATCAATACACAGTTGCTGCCTATGACGCGGTTGGCAATCAAAGCAATCAGAGCAGCCCTGAG
SD02_141	GAATGGAATACTTCCAATGTGACCAATATGCGCCTAATGTTCTTTAGTGCCACTGTCTTCAACAAGGACATTGGAGAGTGGGACACTTCCAATGTGACCCAAATGCATTGGATGTTCCGCGACGCTACTGCA
SD02_142	TTTAATCAGTCTCTTACTTCTTGGAATACTAGTAATGTTACTGATATGTATCGTATGTTTTATAGTGCAGATGATTTTGATGGTAATATTTCTGGTTGG
SD02_143	CCTCTTGATTTATGGAATACTAGCAATGTTTTATACATGAACAATATGTTTTATTATAATGATAAATTCAATCAAGACATCAGTGGTTGGGATACTCAT
SD02_144	AATCAAGACATCAGTGCATGGAATACCGGGAATGTCACCAATATGGCCCTTATGTTCTACGGAGCCGACACCTTTAACCAGAACATCGGCAACTGGGAC
SD02_145	TACAACGTCTACCGCGACGGTGTCTCGGTCGGCACCCCGGCCGGAACCAGCTATTCCGACCAGGGACTCAGCCCCGCAACCACCTACTCCTACCGG
SD02_146	GATCCACTGACCACCACCGACCCCCTCGATGCGGACACCGACGACGGCTCCGTGCCCGACGGGGTGGAGGACGCCAACAAAAACGGCAAAATCGATGCC
SD02_147	GTGCCCGGCGACCTCCGCGATCTCGACCCGGCCACCACGACCAACCCCACCGTGGCCGACACCGACGGCGACTGCATCAACGACGGCCTCGAGGACGCGAACGCCAACGGCCGCCGCGATCCCGGTGAGTCCGACCCCGACTCCAGCGACTCCGACGGCGACGGCATCGATGAC
SD02_148	CCTGGTGAGACGGATCCTTGTGATGCAGATACTGATGACGATGGTATTCAGGATGGTACTGAGTTGGGATATTCAGAAGGCCATTCAGATACGAGT
SD02_149	GACGGCGACGGCGTGGTCGATCCCGGTGAGACCGATCCGAGAGACCTCGACAGCGATGACGACGGTCTGCAGGACGGCACGGAGCTGGGCGTC
SD02_150	CTCGACGCCGACTCCGACGGGGACGGCATCCAGGACGGCACCGAGTCCGGGCTGACCCAGGGCCAGGGCACCGGCACCGACGCCGGCACCTTCGTCCCCGACGCCGACCCGGCCGCGACCACCGACCCCCTCGACGATGACACCGACAACGACGGCCTGTCCGACGGG
SD02_151	ACCCTGGTGGACTCCGATGGCGACAACCTCGACGACGACGTCGAGGACGCCAATCTGAATGGCCGCGTGGACGCAGGGGAGACCGACCCCGCGGATGCC
SD02_152	CAAGAGCCTCCGAACGTCGACTCCGACGGCGACGGGCTACTCGACAGCGAAGAGGACCTGAACGGCAATCAACGACTGGACCACGGGGAGACCGACCCTCCCCTCGCCGACACCGACGGTGACGGCATGCCCGATGGGCGAGAGCGAGAAATCGGCACCGACCCATCCCACAACGGC
SD02_153	GGCAATGAGGACGGCAACAAGAATGGCAAGCGCAACTCCGGCGAACTTGATCCTCGCAACGAGGATACAGACGGCGACGGAATCCCCGACGGCGTTGAA
SD02_154	CTCGACGCGGACACCGATGACGACGGCCTGACCGACGGCACCGAAGACGCCGACGGCGACGGCGCAGTCGACGCCGGCGAGACCGACCCGAATGACGTCGACACCGACGGCGACCTGATCCAGGACGGCACCGAGGTCGGCGAAGTCACCGGCCATCCGACGGACACCGATCCTGCG
SD02_155	GATTCCGATGGCGATGGCATCAGTGACGGCCTGGAAGACCTCAATCGTAACGGTCGCGTGGATGCCGGGGAACGAGATCCCGAATCCAGGGATATGGTC
SD02_156	GATACGGATCCGGCCATCTTCGTGCCGGACCAGGACCCCTCCACGACGAGCGATCCGGCGGATCCCGACAGCGACGGGGACGGGCTGCCCGACGGCGCA
SD02_157	GATGGGTTGCTCGACACCGAAGAGGACCTCAACGCCAACGGCAAGCTGGATCATGGGGAAACCGATCCCCACGTGGCAGACACCGATGGCGATGGAATGACCGATGCACGAGAGCGGGAAATCGGCACCGAC
SD02_158	GAACCTGGTGAAACAGACCCCTGCAACATTGATACCGACGGCGATGGTTTACAGGACGGCACAGAACTTGGGGTGACCGTCCCTGTGCCCGATCCGGAC
SD02_159	ACGGATTACTTGTCGCCGGACACCGATCACGACGGCGTATCGGATGGCTTTGAAGACTGGAACCGCAATGGCCGCGTGGACGCAGGAGAAACG
SD02_160	GACAGTGATCCGACCACCACCACCGATCCGCTGGATGCGGATACGGACCACGACGGGCAGCTGGATGGCGAGGAGGATAAAAATCATAACGGTCGGGTG
SD02_161	GGGCAGGAGGACGAGAACCGCAACGGCCAGATGGACGAGGGCGAGACCGATCCCAACAAACCCGACACCGACGGCGACGGCGTCGCC
SD02_162	CCGGATACCGATCGGGATGGGTTGCCCGATGGGTTAGAAGATCGAAACTTAAACGGGCAGGTGGATATGGGAGAAACGGATCCCAGGAAGCCG
SD02_163	GATGGTCTGGCCAATGGTGTTGAGGATGCCAATGGAAATGGGGTTGTTGATCCTGGTGAAACTGACCCTAATAACCCGGATACAGATTTAGATACA
SD02_164	TGGAACGGAGCCGTGGACCCCGGCGAAACCGACCCCTGCGACCCGGACACTGATAATGACGGAATGCCGGATGGCTGGGAGAAGGAAAACGGGTTGAAT
SD02_165	ACCATGGGCTCCGGCGAGACCGACCCGGCGAACCCCGATACCGACGGTGACGGCATCCAGGACGGCACCGAGAGTGGCGTGGCC
SD02_166	ATTGCTGATGGATCAGAAGATACTAACTTGAATGGTTTTGTCGATGACGGAGAGACAGATCCTTTGAATGTAGATACGGATCATGATGGCACCCAGGAT
SD02_167	CCCAACAACCCCGACACCGATGGCGACGGGCTCACGGACGGTGAAGAGGTCAATACGACAGCAACCCACCCGGTGGATCCCGACAGCGACGGCGACGGGCTGCTGGACGGCCAAGAGGATCTCAACGCCAACGGCATCGTGGACGCGGGGGAGACGGATCCCAACGAC
SD02_168	GACAAGGACGGCATCCCCGATATCAAGGAGGACAAGAACGGCAACGGCAAGGTGGACCCGGGCGAGACAGACCCCCTCAAGAAGGACACCGACGGTGAC
SD02_169	GGTAACGGGCAGGTCGACCCCGGGGAGACCGATCCTTTTGATGCCGACAGCGACGACGACGGGATCCAGGACGGCACCGAGCTCGGCGTGACCGGC
SD02_170	GTGGAGGATAGCAATCGTAATGGAGTAGTAGATACTGGAGAAACTGATCCGTTAAACCCGGACACTGATGGTGATGGCGCATTGGATGGACAGGAA
SD02_171	CCCCCCAGTGATCTGGACTATCAGTGTCTGGATGGTTCCTTTAACTCCGATGAGGATGAGGCCTGGGGAGAGCCGACGGATGGT
SD02_172	CTTGAGGATGGAGAGGAGGATATTAATTTAAATGGTGCTATTGATATGGGAGAGACTGATCCTAACAATCCTGACACGGATGGTGATATGGTTTTAGAT
SD02_173	TCTTACACTGATGCGGACAGCGATGACGATGGTATCATTGATGGTGCGGAAGATGCTGACCTGAATGGTGCGGTGGGCAGTGGCGAGACAGACCCCTGT
SD02_174	GGTGATACCAATCCGCTGGATCTTGACAGCGATGATGACGGTCTTACCGATGGCACCGAAGACGCGAATGGCAATGGTGCCGTGGATGCGGGTGAG
SD02_175	GACAACGACGGAATTGCGGACAACGCGGAGGACCCCAACCTCAACGGCCTCGTCGACCCGGGTGAGACGGATCCTGACAGTGACGACACAGACGGGGAC
SD02_176	GGTGTGGAAGACGCGGACCATGACGGCGCGGTCGATCCTGGCGAGACCGACCCGAACAACGTCGACAGCGACGGCGACGGAATCCAGGACGGCACC
SD02_177	ACGGACCCGGACGATGCGGACACCGACGACGACGGTATCGATGACGGCGACGAAGATGCCAATCACAACCTGACACAGGATGCCGGTGAAACCGACCCCTGCGACGCTGATACGGACGGCGATGGTATACAGGACGGCACCGAGCTGGGCCTCATCCTCGGCGATACAGGACCGGATACGGAC
SD02_178	TTCACTCCGGACGCCGATCCGGCGACGGTCACCGATCCCACCGAGCCCGACACGGATGGTGACGGTCTGCCCGATGGCGTCGAGGAC
SD02_179	GACACCGACGGCGACACCCTGTCCGACGGTACCGAGGACGCGAATCTCAACGGCCAAGTGGATGCCGGCGAGACCGATCCGCGGCTGGCGGACCCC
SD02_180	GCTTATTTGGTCGAGGATACCAACAACAATGGCGCTGTCGATCCTGGAGAAACGGATCCGCTGAATGACGACAGCGACAATGATGGCTTGCTGGATGGG
SD02_181	GGTCTTTCTGATGGTATCGAAGATGCAGACCAGAACGGATCAATGGATGCCGGAGAAACAGATCCCAACAACCCGGATACAGACGGCGACGGCATACAG
SD02_182	GGTGCAGGCTGGTGTAGTGATGTTCCGACCATTATCGATGAAAGCAAGCAAGCTTGGGAACGTGATGAGTGTAAAGTTTACGTTGGCCAAAAAGCG
SD02_183	CAGTTAATCTGTACGTCAGAAGAGAATCCTGAAATCAAATGGATTGCGGGTCTATTCTACTGGGTAACATCAGTACAACCGTACAATGACGAAGGTGGT
SD02_184	GCTTTTTCGGACGAGAGTCGATCAAAATTCATCTCCAGTGCAATGACGTTTGTTGAAAAGTATAAGTTGGATGGGGTAGATATCGATTGGGAATAT
SD02_185	GGAGAGGCTCCGTTGAACGTAACTGTGGATGGGAATGGCAGTAGTGATAGTGATGGCACTATTTCGGGCTATGCCTGGGACTTTGGCGATGGCAGTAATGGGACAGGGGTTCTA
SD02_186	GTGCAGTTTACGTCACCGGATTCTACCTTTATTAACACCCCGGGAGTATTTGATGCTTCACTCACGACCGATCCTAATGGTGATCCCTTAATGTTTGATTGGGAATTTGGGGATGGTAACTGGGCCCATGGTGTGAACGTGACCCATGCCTAT
SD02_187	CTTGTTGTAGCCTTTGATGCGGGATTATCAAGCGATCCTGAAGATGATATGCTTAGTTATCTCTGGGATTTTGGAGATGGCTCAAGTTCAAAC
SD02_188	TCCACTGATCCCGATTCATCCATAGTGAGTTACAACTGGAATTTTGGAGACGGTACCTTTGCTACCGGTGACACAGCATCCCATATTTTCACAACCGCCGGCACCTACTCGGTCGAACTCACCGTTGTAGACGGCCAGGGCTTATCCACCAGTGCGACTACCCCAATT
SD02_189	GACGGTGATACGTTGACGTTCGCGTGGGACTTCGGTGACGGTACCCTGGGTGATGGACCGACACCATCTCACACCTACAACACGGCCGGCACCTAC
SD02_190	GCTTTTGCTCACTTCTCACAGGAGACCGGCGGCCATATCGCCATAGACAATATTTCTGATAACCCACTGGCGCTGGAAGAGTGGCAGCCGGCTTTGGTC
SD02_191	GACAACATCGCGGTTACCGGCTACGAGGTCTATCGCAACGGCTCCAAGGTCGGGAGCCCAACAGACACGAACTATACGGACAAGGGCCTCACACCGAGCACCACCTACAGC
SD02_192	CAAGAAACTATCCGTTACGATGCTTGTGACGAGAACAACTGGTCTCAAGTTAAGTACGGTGCACCTGTAGATTACCCAATGAGCGCATCTTGTGGTCAA
SD02_193	ATCTGGGGCGCCTACCTTCCCGTACTGCACGCGTTGCGAACGCAGCTGACCTACGTCCCCGTGCAGCACTACAACACGGGCACGATGTTCGGCCGCGAC
SD02_194	CGGCTGACCTGGGTGCACGTCCAGCACTACAACACCGGCACGATGTTCGGGCGCGACGGTCGCATCTACACGCCGGGCACCGCCGACTTCCACGTCGCG
SD02_195	TACAGCGGAACCGAAGGCAGCGCCGTACAGTTCTCAAGCAACGGGTCGCTCGACTCCGATGGTTCGATTGTCACGTATGCATGGGACTTTGGTGACGGTGGTACGTCCGCGGTCGCGAATCCCTCGCACACCTAT
SD02_196	CCGTACAGCGGAACCGAAGGCAGCGCCGTACAGTTCTCAAGCAACGGGTCGCTCGACTCCGATGGCTCGATTGTCACGTATGCCTGGGACTTTGGTGACGGTGGTACGTCCGCGGTCGCGAATCCCTCGCACACCTATATC
SD02_197	TGGACCTTCGGCGACGGCTCGTCGTCCAACGAGCGGAACCCGTCCCACGCATACCCCTTTCCCGGCTCCTACTCCGTGTCGTTACGCGTAACAACC
SD02_198	ACCGAAGGCAGCGCCGTGCAGTTTTCCAGCAACGGTTCGGTCGACCCTGATGGCTCGATTGTCACGTACGCATGGAGCTTTGGTGACGGTAGTAACTCC
SD02_199	GGATCAATTGATACGGATGGAACAATCGTCTCCTTTTTGTGGAATTTTGGCGATGGGAATACCAGTACGGAACTCAATCCTACTCATACTTATACG
SD02_200	TTCAGCAGCGCCGGTTCCAATGACTCCGACGGTACTATCTCCAGCTTCGCCTGGGACTTTGGTGATGGCGGCAGCAGCAGCCAGGCCAACCCTGAC
SD02_201	GCTGGTGTTGCTGTAAGTTTTTCCAGCGCAGGTTCTTCTGATGCTGATGGAACAATTGCAAGCTATGCATGGAATTTTGGTGATGGTGGAACAAGT
SD02_202	TTCGGCGACGGCGGCACCTCGAACGCCGCGAGCCCTAGCCACACGTACAACAGCCCCGGAACCTACGACGTGTCGCTGACCGTCACC
SD02_203	TCCGGGACCACCGGCATCACCGTGAATTTCAGCAGCGCCGGCTCCAACGACCCGGACGGCACCATTGCATCCCACGCCTGGAGTTTCGGGGACGGCGACACCAGCACCCAGGCAAACCCGAGCCACATCTACGCGGCGGCGGGCACCTATACC
SD02_204	GCCTCGGACAGTGACGGCTATATTACAATGTATGATTGGATTTTCGGCGACGGCAATTTGTCAAATCAACAGAATCCTATATACACTTAT
SD02_205	GATGGCACGATTGTCAGCTACGCTTGGAACTTTGGGGACGGCAACAGTTCTGCAACGCAGAATCCTAACCACACCTACGCCGCTGCCGGCACCTAT
SD02_206	TCCTCCGCGGGGTCGAACGATTCCGACGGGACCATCGTTTCGTACCTGTGGGATTTCGGCGACGGAGGCAGCAGCACCGACGCCAACCCCTCGTACTCC
SD02_207	GGGTCGACGGATGCCGACGGCAGTGTCGTGTCCTGGGCCTGGAATTTTGGTGATGGCAGCTCCGGTACGGGTTCGACGCCGTCGCACACCTACCTG
SD02_208	GTCGAGTTCGACGGCAGCGGCTCAAGCGACCCGGACGGGTCCATCATGAGCTACCGCTGGACCTTCGGCGACGGCACCACCGGTCAGGGCGCCCGCCCC
SD02_209	GATCCGGATGGAACGATTGTCAGCTATGCCTGGAATTTTGGGGACGGTACGACCGGGACGGGTATTTCTCCCAGCCATACCTATAATAATGTGGGTGCC
SD02_210	GCATGGGATTTTGATGATGGTAATTCATCTACAGATGCCGATCCTGCACATACATTTGATACACCGGGTACATATGTTGTGAGTTTGACAGTGACTGAT
SD02_211	GACAACTCCAGTGACGAAGACGGATCGGTGGTGTCCTGGTCGTGGAATTTTGGCGATGGAAACGGTTCCAGCCAACGCAACCCGACTCACAGCTAT
SD02_212	GACTTTGGCGATGGCAATTCGTCCAACGCCCAAAACCCGAGTCACAGTTTTGGCGCATCTGGCACATACTCAGTCGAGTTGACGGCTACCGACAACGAC
SD02_213	TTTGGCGATGGCAACACCTCAACCGCTCCGTCTCCGGATCATAGCTACGCCGCTGAGGGAACCTACCAGGTCACATTGACAGTGACGGACAATGATGGTGCTGAGGACAGTGATGTTCAGGCCGTCAGCGTAACGGAACCGGTCACCAACATA
SD02_214	GACCTGGACGGCAACATCGACTCCTATGCTTGGGACTTCGGTGATGGCAATACCGGCTCCAGCTCGAGCCCGAACCACACCTACGTGACAGGG
SD02_215	AACGGGTCGCTCGACTCCGATGGCTCGATTGTCACGTATGCCTGGGACTTTGGTGACGGTGGTACGTCCGCGGTCGCGAATCCCTCGCACACCTATATC
SD02_216	TCTTATGAGTGGAGATTCGGGGACGGCAATTCCTCTACCGCCGTCGATCCTGTTCATACCTATGCTTCCATTGGTACTTACCTTGTTACTCTAAGA
SD02_217	GTCGGTGTGTCGGTCAACTTCGACGGCTCGGCCTCCAATGATCCGGACGGCAGCATCGTCCAGTACAACTGGGACTTCGGCGACGGTAAC
SD02_218	CCAGATGGAAGTATAGCTTCTTATGTCTGGAATTTTGGTGATGGTAATACAAGCACACAGGAAAATCCATCTCATGCATATTCATCGGCTAATACTTAT
SD02_219	CTGGTTGAGTTCGATCTTGACGGGCTCGATCTGGACTGGGAGTACCCTGCGATCGAGGGCTTCCCGGGGCACGCGTTTGGTCCGGAGGACAAGCCT
SD02_220	GCTTATGATGAAGAAGACGGTGAAATAACGGGCAGTATTAATGTCTCAGGTAGTGTTAATCTTGATGTTCCAGGTGTTTATGAATTAGTATATTCTGTAACAGATTCTGATGGGAATACAACATCAAGAAGTAGTATAATAACTGTGTTAGACGCAGAGTTA
SD02_221	TGGGATAAATTACAAGATGTTGACTGCGGTCAAGCTGTTCAGCACATGGACTACATCTTCTCTATGAACTATGACTTCTACGGCGGCTGGAGCAAC
SD02_222	CTCAGCCCGCTGGGCGATCCGGCGACCGACGGTGATTTGTATGTCAGCCTGATGCGTGATCTGCGAGCCATGCTCGATGAGCTGGAAGCTGAAACCGGT
SD02_223	GAAAATAAAATCAGTGTGATTGATTACCTCTCTGCATCGCAGTACATGGATCGTATCTTCCTGATGAGCTACGACATGTTCGGTGGCTGGGATCTGGAG
SD02_224	GAACTTGAGCCCGAAGCCGTGGGTGGCGTCTTTGGCGTCCTATATCAATTGCGCGAGCAAAACCCGCAATTAAAGCTAGATCTCTCCGTGGGTGGC
SD02_225	TTAAAAGCACGTAATGGTTACATCTTATATACCGATAAAGTGTCTAATGCTGATTACTTGGTTAATGAAAGTATTGGTTCATTTATCACCCTAGAA
SD02_226	GCTTTTGCTCACTTCTCACAGGAGACCGGCGGCCATATCGCCATAGACAATATTTCTGATAACCCACTGGCGCTGGAAGAGTGGCAGCCGGCTTTGGTC
SD02_227	CTGGATAATCCTGGCCTGGTTGCAGACTCCTGGCTGAACCTCGCGTCGGCTATCTGGTTCTTCCTGACACCACAGGCGCCTAAGCCCGCCATGCTGCAT
SD02_228	CAGAACACAGGATCAGTAGTCTATATCTGTTCATGGGACAGCAAGCCCAGCGACGACAATTGTGACAATGACAGCAACGACAATGACAATAACGGAGGCAATAATGGTGACAATGGTGGCAACAATGGCGGCGACAACGGTGACAACGGTGACAACGGTGACAATGGTGACAATGGTGACAACGGT
SD02_229	GGCGGTCCTGATCGTCCGACCAAGGTCAGCACCTCGACTGACATCAATACCTACGTCGATGAATCCCGTATCGACAAACGGCCCCATCGCGGCGGCTGGGGTAACCAGAGCGGGATGGGCATCGGCGAACGTCCGACCGTGGCCCCGTTTCCGAAATTTGACGCCTTTGTGTGGGTCAAACCT
SD02_230	AACCAGCCCTACGAGAATACTTCCGGCAAAGTGGTCGGCAGCTACTTTGTTGAATGGGGCGTTTACGGGCGTAAATTCCCGGTCGATAAGATCCCG
SD02_231	CCCTGGGCAGCGGTACAGATGGCCCAGCAGGGTGTGTCAGAGTTTTCTGATCCCTACAAAGGCAACTTTGGCCAGTTAATGGCTCTG
SD02_232	GCGGATGGCAGCGGCATCAACCAGGCGCCGCATGCTCAGGCCGGCAATAGCCAGACCGTACAGCCCGGCGCGCAGGTCCCGTTGAACGGATCGGGCTCGAACGATCCCGACGGCGACACGTTGAGCTATCAGTGGTCGCAAACCATGGGACCCAATGTCACGCTAACGAACGCTGACATGGCACAG
SD02_233	ATCAATTATGCTTTTGTAGATGTGCAGGACAGTATGGCCTGGCTTACCAATATGGAGACAGATACTGTCAATTTCAGGATTCTGAATAAATTGAAAGAA
SD02_234	CTCACTCATATCAATTATGCTTTTGTAGATATTCAGGACAACATGGCCTGGCTTACCAATATAGAAACAGATACTGTCAATTTCAGGATTTTAAATAAG
SD02_235	ATCCTGAACAAGCTGAAGGCAGTCAATCCGGATCTTAAGATTTTGATTTCCATTGGAGGCTGGACCTGGAGCGGTAATTTTTCAGATGCTGTGCTGACC
SD02_236	GTTGGCTCGATCAAAATGTTAGTCGAGGGTTTTGAGCTAGCAGATGGTTCAATGTTTGAACCGCTACGTGATGATCAGGTGGCAATCGGTTTACCT
SD02_237	CTCGCGGACCCGGACGGTCATCCGGAGTTTCGCGGCCTGATGACCTGGTCGATCAACTGGGACGTGCACGCCGGCGGCGCGTTCTCGGCGCCGCAC
SD02_238	TACAACACGGACTGGACCCTCAACGCCTGGTCGGCGGCGGGGGTGCCTCGCGACAAGATCGTGATGAGCGTGCCCTTCTACGGCCATGCCTGGGGCGGCGTGCCGGCGACCAACAACGGACTCTTCCAG
SD02_239	GCGTCGCAGTACATGGATCGTATCTTCCTGATGAGCTACGACATGTTCGGTGGCTGGGATCTGGAAAATCTGGGTCACCAGTCCGGTCTGTATCAG
SD02_240	ATCATGACCAGCAGCAACACCGCGCCGATCGCCCACATTGAAGCCCCCGGCAGCGTCGAGGTGGGCGAGGTCGTCACCCTCGACGGCTCATCGAGCTCCGACCCCGACGGCGATGCCATGACATTTCTCTGGGCACAG
SD02_241	TTAGCACCGTTAACAATGAATGTTGATCCAAACAATAAATCTTTCAACACTGATCCAAATGCGGTTGTTGGTACATACTTTGTTGAATGGGGTATTTAT
SD02_242	TATGTCACCGGTTACGGCAGTAACCCAGTACAGGAACCGCACCACCGCTTCTGGGCTAACGCCGAAAACCCGGATTACCCGACGCCACCACCTGGTGTG
SD02_243	AGCGGCACCACGGATCCCGGGGCCGATACGCTGACCTACACCTGGGACTTCGGTGATGGTTCGGCCGGTTCCGGAGTGACGCCGTCGCATGCCTATACC
SD02_244	GATCAGGATGGTGTGATCCTGAGCCATTTGTGGGACTTTGGCGATGGCGCTATGGGCGAAGGTGAAACAGCGGAATATGCCTGGGCCAGCCCGGGCGTT
SD02_245	CCTTACACGGGGACCCCGAACGTGGCGGTGAACTTCGACGGTTCGGCTTCCAGCGATCCTGAAGGGGGGCCTCTGACCTACGAGTGGGATTTCGGGGACGGTAACGTCGGCACCGGC
SD02_246	GCATCGAATGATCCTGATGGAAGTATTGTTTCCTATATTTGGGATTTTGGTGATGGTAATAGTGGTAGTGGCCAAACCAGCAGCCATACCTATGTTGCA
SD02_247	CCTGCGGGCCATGCTGGAGATGTTTCTACCCCCTGTTTGCCCAAACGTGAATACTATGGGACCAAAACACCATACGACGGTTGCGACTACAAGCTGGATGCCAGCAAGGGCTGGTATGACGCCGGAGATCACGGCAAGTACCTGGTAAACGGCGGTATCACCGTGTGG
SD02_248	GGCAGCAACGCTAATCTGGCCGCTACAGCAGCGCAAAGCGCCCGCATCTGGCAGGACATTGATCCCCCGTTCTCGAAACGCTGCTGGCTGGCAGCG
SD02_249	ATCTTCCAGTACGACTGGGACTTCGGTGACGGCAACGTCGGCACCGGCGCGACGCCGAGCCACGCCTACGCGACCACAGGCGTCTACGACGTGGTG
SD02_250	CCCCCCTGGAACGACGACGGTTGGCTGAACATTCCTGAATCCGGTAACGGCGTGCCCGATTTTCTGGATGAAGCCACCTGGGCCATGCAATCCTGG
SD02_251	ACTGATCCAGATGGCGATGCCTTACTATATTTGTGGGATTTTGGCGATGGTATGCGCGGGCAAGGGCGCAGCATCGAGCACAGCTATCTCAATCCGGGGATTTATCCGGTGAACCTGACAGTAGCAGATGGCTATGAGCTAAACAATTCGGTATCTCGTACCACGTTGACTGCCTAT
SD02_252	GGTGCAGGCTGGTGTAGTGATGTTCCGACCATTATCGATGAAAGCAAGCAAGCTTGGGAACGTGATGAGTGTAAAGTTTACGTTGGCCAAAAAGCG
SD02_253	GGTGTTATTCAAACCACAGGTCGTCAAAATTTTGGTACACTTAACCACTTTATTGGCCGTAGTCACGTAGATCCTGCAACTGTAGGCACTACCATA
SD02_254	TGTCCACGTGATAACACAATGGAAATCACTGCATCTACTCACGCTAAATGGTACGGTGCTCCTGCTCCTATCTTTACTGCACCTGATGATGTATTA
SD02_255	ATATGCAATCGTGAGGAATATCCCGAACTTAAATGGATTGCCGGAATGTTTTACTGGATACAATCATTACAAACATATAATGATGGATGGTATTAT
SD02_256	CTCGACGGCACCATCGTGTCGTACGACTGGAACTTCGGAGATGACACCACCGGCACCGGTATCGCTCCCACGCACGCCTACGTCGAGGCCGGCACGTAC
SD02_257	GACCCCGACGGCAGTATCACCAGCTATGCCTGGAACTTTGGCGACGGCAGCGACGGCGCCGGTGTCAGCCCGTCGCACAGCTACGCCAGCGCCGGC
SD02_258	CTCGTGGAGCTGGGCTTCGGCGACGGTGGCAACTCCACCGCCCAGAATCCCAGCCATAGCTACGCCGCGGCAGGCGACTACACGGTGACCCTGACC
SD02_259	ACCTATGCGGCCGGCGGCACCTACTCGGTGACGCTGACCGTCACGGACGACGACGGTGCGAGCGACAGCTTCAGCGCCGACGTCACGGTCAGCCCGGCCAACGTGGCGCCCACCGCGGGCTTCACGTCCAGCTGCACGGATCTG
SD02_260	TTCGGTGACGGCAGCACCGGCACCGGAGCCATGCCGAGCCACACCTACGCGACCAGCAACACCTACAATGTCACCCTGACGGTCACGGACGACCAGGAG
SD02_261	ATAAGCACCTGGAGCTGGGACTTTGGCGATGGCAACACGGGCAGCGGTGAAACACCCAGCCACGACTTTAGTGTCGCTGGTTCCTACAGCGTTGAACTCACCGTTACCGACAACGAATCTGCAACACATACA
SD02_262	TTTGACGGGTCTATGTCACATGATCCTGACGGTGTCATTTCATCATATGCCTGGGATTTTGGAGATGGAAAGACTGGCAGCGGTGTGAGACCCAGGCACTCATACAAAACTGCAGGCCAGTATGAGGTTGTGCTTAGGGTAACTGACAATACAGACCTTGGCAACAACAGT
SD02_263	TGGCACTTCGACGATGGCAATACCTCCAACGCGCAGAATCCGGTTCACACCTATGCTGCGGCCGGCACCTATCAGGTCAGTCTGGTCATCACAGAT
SD02_264	ACCTATAGCTGCACCGGTCTGGCCTGCGACTTTGACGCATCTGGCTCGTCCGATCCGGACGGCTCCATCACCAGCTACGCCTGGAACTTTGGCGATGGC
SD02_265	TGGGACTTCGGTGACGGCAACACCGGCACCGGCGCGACGCCGAGCAACACCTATGCGACCACCGGCGTCTACGACGTGGTGCTCACCGTCACGGAC
SD02_266	CCGTTGACCGTCCAGTTCGACGCCTCCGCAAGTTTGGACCCCGACGGCACCATCGAAAGCTATTCTTGGGACTTCGGAGATGGGGAGACCGACGAGGGTGCCATCGTTAGCCATACCTACTTTGACGTCGGCAAGTTCCAGGTGGTTCTGACGGTCACAGACGATACGGACAACTCGAGT
SD02_267	GGCTCGATGGACCCGGACGGCACCATCGTCTCATGGGACTGGGACTTCGGCGACACCAACACCGGCACCGGGGAAACGACGACCCACACCTAT
SD02_268	GACGCATCCAGCGATAGTGATGGAAGCGTCGGTTCCTGGAGTTGGGATTTCGGAGACGGCAATTCTTCATCTGCCCAGAATCCGGTGCACAGCTAT
SD02_269	GGTACCGTTGAAAGCTACGACTGGAATTTCGGCGACGGCAACACCGGCAGCGGCGAGAAGCCAATGCACACGTACGGTGAGGCCAAGACCTACAACGTG
SD02_270	TTCGGCGACGGAGAAACCGGTTCCGGTGCGACGACCAGTCACACCTACGCAAGCGGCGGCACGGTCATGGTGACCCTCACCGTGACCGACTCCCAGGGG
SD02_271	GATCCGGATGGAACGATTGTCAGCTATGCCTGGAATTTTGGGGACGGTACGACCGGGACGGGTATTTCTCCCAGCCATACCTATAATAATGTGGGTGCC
SD02_272	GGTAACACCGGCACCGGTGCGACACCGAGCAACACGTACACCGCGGCCGGCACCTATGACGTCTCCCTGACCGTCACTGATAATGGCGGCTTCACC
SD02_273	GCTTCAACAGATGACGACGGTTCCATTGCTTCATGGTTGTGGGACTTTGGTGATGGAAATTCGTCAATAGAACAGAATCCGGTTCACAATTATTTAGCTGATGGAGATTACACAGTAACTTTAAGCGTTACAGATAATGATGACGAAACAAACAATACAAGTCAAATAGTTTCG
SD02_274	ACCGGGGAGAATCCTAGCCATACCTATACGGTCGCCGGCGACTACGTGGTGACCCTGACAGTGACCGATGACGACAGCGCAACCGATACGGAC
SD02_275	GACCTCGTATCGTTCGATGGCGGAGCGAGCAGCGACCCCGACGGGACGATCATCAGTTACGAATGGGACTTCGAGGACGACGGCACGTTCGACAAT
SD02_276	TCCACTGATCCCGATTCATCCATAGTGAGTTACAACTGGAATTTTGGAGACGGTACCTTTGCTACCGGTGACACAGCATCCCATATTTTCACAACCGCCGGCACCTACTCGGTCGAACTCACCGTTGTAGACGGCCAGGGCTTATCCACCAGTGCGACTACCCCAATT
SD02_277	TGGGGCTTCGGTGACGGAGGCACCGCTGACGGGTTTGATGCCAGCCACAGTTATGGCGCTGCGAATACTTACACCGTCACCTTGACCGTCGATGATGGA
SD02_278	GCGGGTCGTGGGATCACCTTCAACGGCGCCGGTTCAACCGATCCGGACGGTGTCATCGCCAGTTATGCCTGGGAGTTCGGCGACGGCAACAGCAGC
SD02_279	ACCGACGAGTCCTCCGATCCCAACGGTGAGATTCGTCGCTGGGCGTGGGACTTTGGCGACGGACAATCCTCGCGGGCTCAATCACCGACCCACACCTAC
SD02_280	CTCTGGAGCTTCGGTGACGGCGAGACCGGCAGCGGCGAAAACCCGACCTATACCTATTCGGCCCCCGGCGACTACCAGGTGCTGCTGACCGTAACCGAT
SD02_281	GTGACGACCAACTTCTCTTTTGATGCATCGTCCTCATCTGATTCCGATGGAACAATTGCTAGTTATAGTTGGAATTTTGGGGATACCTCGTCGGGC
SD02_282	TCAACCGCTCCGTCTCCGGATCATAGCTACGCCGCTGAGGGAACCTACCAGGTCACATTGACAGTGACGGACAATGATGGTGCTGAGGACAGTGATGTT
SD02_283	AGCGACCCCGACGGCAACATCGCGTCGTACGGGTGGAGCTTCGGCGATGGCAAGTTTGGTGACGGGGAGGTCGTCGAGCACACCTACGCG
SD02_284	GACTTCGGCGACGGCCAGACCGGGACCGGGGCAACGCCGAGTCACACCTACGCCGATGCCGATGAGTACGTTGTCATCCTGACCGTCACGGACGACAGC
SD02_285	GTATCAAATTTCAGTTATGTAGCCGAAGAACTTGAGCTAAGTCTCTTTAGTCTTTCTGAGAATGCAGATTTTTTCTACTGGGACTTTGGAGATGGAAATACAAGCACCGTGGAAAATCCTGTTCACCTCTATGCTTCTTCAGGTAGTTATCAGGTTTCACTATCCACA
SD02_286	GACGGTAACGACCCGGACTGCGTTGCGAATGTGGCACCGACCGCAGACCCGGCTGGTCCTTACAACACGACCCTCGGTTCACCGATCGTTTTCGACGGCAGTGGGTCGACGGATGCCGACGGCAGTGTCGTGTCCTGGGCCTGGAATTTTGGTGATGGCAGCTCCGGTACG
SD02_287	TGGGACTTCGGTGACGGGCAGGCGGCATCGGGCCAGACGGTCACCCACAGCTACTCGAGCCCCGGTCGCTTCACCGTCACTCTGCGTGTGGGGAAC
SD02_288	CACGGACTGTACCAGACCGCGGCCGGGCCGGCTCCCGGCACCTATGAAGCAGGGGTGGAGGACTACAAGGTGCTCAGCAACCTGGGCTATCCCGGG
SD02_289	TACGGCTTTATTCCGATCTGTGGCGGCGACGGCATCAACGATGGCCTGAAATCAATTGAAGGCAGTTTTGCCGCCCTGCAGCGCTCCTGCCAGGGA
SD02_290	GTGAAAATTGTTGCAGACCATGATCTGGACGGGGTGGACATTGACTGGGAATACCCGGGTCAGATTGGAGACAACAATGTATTCCGGCCGGAAGACAAG
SD02_291	ATTGACATTGACTGGGAATATCCGAATCAAGTTGGTGCAGGCAATACTCATCGTGTGGAAGATATAGAAAACTTCACACTATTGATGAAGGCAACA
SD02_292	AATGGCTACATCAGGTTTTGGGACGAAATGGCTAAAGCGCCTTATTTGTGGAATGAGCATGAAGGTATTTTTATTTCCTATGAAGATACCCTCTCAATT
SD02_293	GGTTATTCACGATATTGGGATGATGTTGCCAAGGCTCCCTATCTGTGGAATGCAACAGAGAAAACATTTATCTCGTATGATGATGAAGAATCTATT
SD02_294	CATAAATACCTCGACTTCCTAAATATTATGACTTACGATTTTTACAACGGACACCACAATGTTACTGGTCATCATGCTAATTACATGGCGTCGGCAAAA
SD02_295	GCCTATACCCGCTATTGGGATGAATCTGCCAAGGCCCCTTATCTATGGAATGGAGATTCGGGCATTTTCATTTCTTATGAGGATGAAGAATCAATCAAA
SD02_296	AATTCAAATGGATACACCCGCTATTGGGATGAAAGCGCCAAAGCACCTTATTTGTGGAATCCCGTTGAAAAGACTTTTATTTCGTATGAAGATGAGGAA
SD02_297	CCCTATTTGTGGAATCCCGTTGAAAAGACTTTTATTTCGTATGAAGATGAGGAATCCATTGCCTTAAAAGTTGAGTACTTGAAAAAACGAGGTTTGGCT
SD02_298	GTGAAAATTGTTGCAGACCATGATCTGGACGGGGTGGACATTGACTGGGAATACCCGGGTCAGATTGGAGACAACAATGTATTCCGGCCGGAAGACAAG
SD02_299	TCCGACCCAATGTATGCGATTTGGGCTAAAGCATTACAAATTGCACCGAACTCGGTGGTTGAAGCAATTTCTCCAGGTTATGCTTCAAACCCTGAA
LS07_H_1	GCTGTTTATGTCGGTGGCGATGTGGTGACACATAATGGGCAGTCTTGGGTAGCCAAATGGTGGACTCAAGGCAACGAGCCGGGTCAGTCTGAT
LS07_H_2	GCTGTTTATGTCGGTGGCGATGTGGTGACACATAATGGGCAGTCTTGGGTAGCCAAATGGTGGACTCAAGGCAACGAGCCGGGTCAGTCTGATGTG
LS07_H_3	GTTCAAGACTATGAGGTTGTTATCCATGACCCTTGGGCTGCCTATCAAAAAAGTTTTCCTCAAGCGGGGCATGAATTTAGTTCTCCGATTAAAGGCAAC
LS07_H_4	GACGTAGATTATTCCAGTGCGGTTCAGTACATGGACTACATTTTTGCCATGACTTACGATTTTTATGGGGGATGGAATAATATCCCTGGGCACCAA
LS07_H_5	TTTAGTTCTCCGATTAAAGGCAACTATGCGATGTTAATGGCTTTAAAGCAGCGTAACCCCAACCTAAAAGTTATTCCTTCAATCGGTGGTTGGACG
LS07_H_6	ATTCCAGTCGACAATCTTACCCACATTCTTTATGGCTTTATCCCGATTTGTGGTCCCAATGAATCGTTAAAGTCTGTCGGAGGCAATAGTTACAAT
LS07_H_7	ATTTATATTAGTAAATACGGTTATATCGCACAAAACAATGATAGCTTAAAACAAGAATTTATTTATTATATTTCTAAAGCAATAATAGATGGTACAGAA
LS07_H_8	GGTAATTATATTCCATATATGGAAGCTTTAGAAGATAGTTATGATTGGGTCAGCCCACAGTTTTATAATCAACGTGGTGATGGAATTTATATTAGTAAA
LS07_H_9	TTAGAAGATAGTTATGATTGGGTCAGCCCACAGTTTTATAATCAACGTGGTGATGGAATTTATATTAGTAAATACGGTTATATCGCACAAAACAAT
LS07_H_10	ATTTATATTAGTAAATACGGTTATATCGCACAAAACAATGATAGCTTAAAACAAGAATTTATTTATTATATTTCTAAAGCAATAATAGATGGTACAGAATATTAT
LS07_H_11	ATGGAAGCTTTAGAAGATAGTTATGATTGGGTCAGCCCACAGTTTTATAATCAACGTGGTGATGGAATTTATATTAGTAAATACGGTTATATCGCACAA
LS07_H_12	ACCAGCATAGGTAATTATATTCCATATATGGAAGCTTTAGAAGATAGTTATGATTGGGTCAGCCCACAGTTTTATAATCAACGTGGTGATGGAATTTATATTAGTAAATACGGTTATATCGCACAAAACAATGATAGCTTAAAACAAGAATTTATTTATTATATTTCTAAAGCAATAATAGATGGTACAGAA
LS07_H_13	CCATATATGGAAGCTTTAGAAGATAGTTATGATTGGGTCAGCCCACAGTTTTATAATCAACGTGGTGATGGAATTTATATTAGTAAATACGGTTAT
LS07_H_14	GATGGAATTTATATTAGTAAATACGGTTATATCGCACAAAACAATGATAGCTTAAAACAAGAATTTATTTATTATATTTCTAAAGCAATAATAGAT
LS07_H_15	TATGATTGGGTCAGCCCACAGTTTTATAATCAACGTGGTGATGGAATTTATATTAGTAAATACGGTTATATCGCACAAAACAATGATAGCTTAAAA
LS07_H_16	ATTTATATTAGTAAATACGGTTATATCGCACAAAACAATGATAGCTTAAAACAAGAATTTATTTATTATATTTCTAAAGCAATAATAGATGGTACAGAA
LS07_H_17	ATAGGTAATTATATTCCATATATGGAAGCTTTAGAAGATAGTTATGATTGGGTCAGCCCACAGTTTTATAATCAACGTGGTGATGGAATTTATATTAGTAAATACGGTTATATCGCACAAAACAATGATAGCTTAAAACAAGAATTTATTTATTATATTTCTAAAGCAATAATAGAT
LS07_H_18	GGTAATTATATTCCATATATGGAAGCTTTAGAAGATTGTTATGATTGGGTCAGCCCACAGTTTTATAATCAACGTGGTGATGGAATT
LS07_H_19	ACAGAAGCGCCGACTAAACCAACAAATGTAGTGGCTTCAAATGAAACCGCTACGACAGTTGATTTGAATTGGACAGCTTCAACCGATAATGTTGGT
LS07_H_20	TGCTACAAGGACTTGGAAATCGCTGCTGTTTATGTCGGTGGCGATGTGGTGACACATAATGGGCAGTCTTGGGTAGCCAAATGGTGGACTCAAGGC
LS07_H_21	GAATATTATCAAATACCTCACGATAAATTAGTTTTTGGCTTACCAGCAAATGTAGATGCAGCTGGTGATGGTTATGTCAAAAACCCTAATGATTTAATC
LS07_H_22	CAAATACCTCACGATAAATTAGTTTTTGGCTTGCCAGCAAATGTAGATGCAGCTGATAATGGTTATGTAAAAAACCCTAATGATTTAATCAAAGTA
LS07_H_23	ACAGAATATTATCAAATACCTCACGATAAATTAGTTTTTGGCTTACCAGCAAATGTAGATGCAGCTGGTGATGGTTATGTCAAAAACCCTAATGAT
LS07_H_24	GTCTTTGATCAATTAGCACAAGAAGGTACTCCCTTGCGTGGTATTATGACTTGGTCAGTAAATTGGGATATTGGCTATAGTGTTAACGGTAAAAACTAT
LS07_H_25	GAATATTATCAAATACCTCACGATAAATTAGTTTTTGGCTTACCAGCAAATGTAGATGCAGCTGGTGATGGTTATGTCAAAAACCCTAATGATTTAATC
LS07_H_26	ATTTATATTAGTAAATACGGTTATATCGCACAAAACAATGATAGCTTAAAACAAGAATTTATTTATTATATTTCTAAAGCAATAATAGATGGTACAGAA
LS07_H_27	ATTATGACTTGGTCAGTAAATTGGGATATTGGCTATAGTGTTAACGGTAAAAACTATAATAGTTCTTTTATTAATGCTTATGGAGATTATTTTAAA
LS07_H_28	AACTATAATAGTTCTTTTATTAATGCTTATGGAGATTATTTTAAACAGAGTAAAATTTATAATAAAAGCCCTGTTATTATTGGTACTGAAAATATAACT
LS07_H_29	GGTAATTATATTCCATATATGGAAGCTTTAGAAGATAGTTATGATTGGGTCAGCCCACAGTTTTATAATCAACGTGGTGATGGAATTTATATTAGTAAA
LS07_H_30	TTAGAAGATAGTTATGATTGGGTCAGCCCACAGTTTTATAATCAACGTGGTGATGGAATTTATATTAGTAAATACGGTTATATCGCACAAAACAAT
LS07_H_31	ATTTATATTAGTAAATACGGTTATATCGCACAAAACAATGATAGCTTAAAACAAGAATTTATTTATTATATTTCTAAAGCAATAATAGATGGTACAGAATATTAT
LS07_H_32	ATGGAAGCTTTAGAAGATAGTTATGATTGGGTCAGCCCACAGTTTTATAATCAACGTGGTGATGGAATTTATATTAGTAAATACGGTTATATCGCACAA
LS07_H_33	TATAGTGTTAACGGTAAAAACTATAATAGTTCTTTTATTAATGCTTATGGAGATTATTTTAAACAGAGTAAAATTTATAATAAAAGCCCTGTTATTATT
LS07_H_34	ACCAGCATAGGTAATTATATTCCATATATGGAAGCTTTAGAAGATAGTTATGATTGGGTCAGCCCACAGTTTTATAATCAACGTGGTGATGGAATTTATATTAGTAAATACGGTTATATCGCACAAAACAATGATAGCTTAAAACAAGAATTTATTTATTATATTTCTAAAGCAATAATAGATGGTACAGAA
LS07_H_35	CCATATATGGAAGCTTTAGAAGATAGTTATGATTGGGTCAGCCCACAGTTTTATAATCAACGTGGTGATGGAATTTATATTAGTAAATACGGTTAT
LS07_H_36	CAAATACCTCACGATAAATTAGTTTTTGGCTTGCCAGCAAATGTAGATGCAGCTGATAATGGTTATGTAAAAAACCCTAATGATTTAATCAAAGTA
LS07_H_37	AACTATAATAGTTCTTTTATTAATGCTTATGGAGATTATTTTAAACAGAGTAAAATTTATAATAAAAGCCCTGTTATTATTGGTACTGAAAATATA
LS07_H_38	GATGGAATTTATATTAGTAAATACGGTTATATCGCACAAAACAATGATAGCTTAAAACAAGAATTTATTTATTATATTTCTAAAGCAATAATAGAT
LS07_H_39	TATGATTGGGTCAGCCCACAGTTTTATAATCAACGTGGTGATGGAATTTATATTAGTAAATACGGTTATATCGCACAAAACAATGATAGCTTAAAA
LS07_H_40	ATTTATATTAGTAAATACGGTTATATCGCACAAAACAATGATAGCTTAAAACAAGAATTTATTTATTATATTTCTAAAGCAATAATAGATGGTACAGAA
LS07_H_41	ACAGAATATTATCAAATACCTCACGATAAATTAGTTTTTGGCTTACCAGCAAATGTAGATGCAGCTGGTGATGGTTATGTCAAAAACCCTAATGAT
LS07_H_42	ATAGGTAATTATATTCCATATATGGAAGCTTTAGAAGATAGTTATGATTGGGTCAGCCCACAGTTTTATAATCAACGTGGTGATGGAATTTATATTAGTAAATACGGTTATATCGCACAAAACAATGATAGCTTAAAACAAGAATTTATTTATTATATTTCTAAAGCAATAATAGAT
LS07_H_43	GGTAATTATATTCCATATATGGAAGCTTTAGAAGATTGTTATGATTGGGTCAGCCCACAGTTTTATAATCAACGTGGTGATGGAATT
LS07_H_44	CCCTTGCGTGGTATTATGACTTGGTCAGTAAATTGGGATATTGGCTATAGTGTTAACGGTAAAAACTATAATAGTTCTTTTATTAATGCTTATGGAGATTATTTTAAACAGAGTAAAATTTATAATAAAAGCCCTGTTATTATTGGTACAGAAAATATA
LS07_H_45	GTTGAAGCATGTGATTCCACGGGCTGCAGCCGTAGCGCAGAACAACAACTTGTTATCGCAGATACAGATGGCTCACACCTTGAGCCTCTTAAAATG
LS07_H_46	GCTAATGCGGATTATTTGTACAATAAGGACAATCAAGTTTTCGTTTCTTTCGATACGCCGAGGACCGTCTACGCCAAAGCACAATACGCGAGAAAATAT
LS07_H_47	TTATTTACGGATGCTGAAGCTAATGCGGATTATTTGTACAATAAGGACAATCAAGTTTTCGTTTCTTTCGATACGCCGAGGACCGTCTACGCCAAA
LS07_H_48	GTTGAAGCATGTGATTCCACGGGCTGCAGCCGTAGCGCAGAACAACAACTTGTTATCGCAGATACAGATGGCTCACACCTTGAGCCTCTTAAAATG
LS07_H_49	GGTATGTCAGATGAGCAGTTTATCGAGCAAATAAAATTATTACAATCACAAGGACGCTTGGTAGTTTTATCTCTTGGAGGTGCTGATGCACATATC
LS07_H_50	TCTGCTGGTGTAGGTATGTCAGATGAGCAGTTTATCGAGCAAATAAAATTATTACAATCACAAGGACGCTTGGTAGTTTTATCTCTTGGAGGTGCTGATGCACAT
LS07_H_51	TCAGATGAGCAGTTTATCGAGCAAATAAAATTATTACAATCACAAGGACGCTTGGTAGTTTTATCTCTTGGAGGTGCTGATGCACATATCGAACTA
LS07_H_52	GCTGGTGTAGGTATGTCAGATGAGCAGTTTATCGAGCAAATAAAATTATTACAATCACAAGGACGCTTGGTAGTTTTATCTCTTGGAGGTGCTGATGCA
LS07_H_53	TTTATCGAGCAAATAAAATTATTACAATCACAAGGACGCTTGGTAGTTTTATCTCTTGGAGGTGCTGATGCACATATCGAACTACAAAAAAACGATGTA
LS07_H_54	TCTGCTGGTGTAGGTATGTCAGATGAGCAGTTTATCGAGCAAATAAAATTATTACAATCACAAGGACGCTTGGTAGTTTTATCTCTTGGAGGTGCTGAT
LS07_H_55	GCTGGTGTAGGTATGTCAGATGAGCAGTTTATCGAGCAAATAAAATTATTACAATCACAAGGACGCTTGGTAGTTTTATCTCTTGGAGGTGCTGATGCA
LS07_H_56	GAGCAGTTTATCGAGCAAATAAAATTATTACAATCACAAGGACGCTTGGTAGTTTTATCTCTTGGAGGTGCTGATGCACATATCGAACTACAAAAAAAC
LS07_H_57	CTTGACTCTGCTGGTGTAGGTATGTCAGATGAGCAGTTTATCGAGCAAATAAAATTATTACAATCACAAGGACGCTTGGTAGTTTTATCTCTTGGA
LS07_H_58	GTAGGTATGTCAGATGAGCAGTTTATCGAGCAAATAAAATTATTACAATCACAAGGACGCTTGGTAGTTTTATCTCTTGGAGGTGCTGATGCACAT
LS07_H_59	GCTGGTGTAGGTATGTCAGATGAGCAGTTTATCGAGCAAATAAAATTATTACAATCACAAGGACGCTTGGTAGTTTTATCTCTT
LS07_H_60	GAAATAATCAGACTAACAGATTATTATGGCTTTAATGGTTTAGATATAGACTTAGAACAAGTTGCTATTGCTGCTGGAGACAATCAACAAGTAATACCT
LS07_H_61	CAAAAAAACGATGTAAATGATTTCGCCAATGAAATAATCAGACTAACAGATTATTATGGCTTTAATGGTTTAGATATAGACTTAGAACAAGTTGCTATT
LS07_H_62	ATCAGACTAACAGATTATTATGGCTTTAATGGTTTAGATATAGACTTAGAACAAGTTGCTATTGCTGCTGGAGACAATCAACAAGTAATACCTGAA
LS07_H_63	GAAATAATCAGACTAACAGATTATTATGGCTTTAATGGTTTAGATATAGACTTAGAACAAGTTGCTATTGCTGCTGGAGACAATCAACAAGTAATA
LS07_H_64	TTAGATATAGACTTAGAACAAGTTGCTATTGCTGCTGGAGACAATCAACAAGTAATACCTGAAGCTTTAAAAATAGTCAGAAAGCATTACAGTAAA
LS07_H_65	TTAGCACAAGAAGGTACTCCCTTGCGTGGTATTATGACTTGGTCAGTAAATTGGGATATTGGCTATAGTGTTAACGGTAAAAACTATAATAGTTCTTTTATTAATGCTTATGGAGATTATTTTAAACAGAGTAAAATTTATAATAAAAGCCCTGTT
LS07_H_66	GATCAATTAGCACAAGAAGGTACTCCCTTGCGTGGTATTATGACTTGGTCAGTAAATTGGGATATTGGCTATAGTGTTAACGGTAAAAACTATAAT
LS07_H_67	GAAATAATCAGACTAACAGATTATTATGGCTTTAATGGTTTAGATATAGACTTAGAACAAGTTGCTATTGCTGCTGGAGACAATCAACAAGTAATACCT
LS07_H_68	TTAGCACAAGAAGGTACTCCCTTGCGTGGTATTATGACTTGGTCAGTAAATTGGGATATTGGCTATAGTGTTAACGGTAAAAACTATAATAGTTCTTTTATTAATGCTTATGGAGATTATTTTAAACAGAGTAAAATTTATAATAAAAGCCCTGTT
LS07_H_69	ATCAGACTAACAGATTATTATGGCTTTAATGGTTTAGATATAGACTTAGAACAAGTTGCTATTGCTGCTGGAGACAATCAACAAGTAATACCTGAA
LS07_H_70	ATTATGACTTGGTCAGTAAATTGGGATATTGGCTATAGTGTTAACGGTAAAAACTATAATAGTTCTTTTATTAATGCTTATGGAGATTATTTTAAA
LS07_H_71	AACTATAATAGTTCTTTTATTAATGCTTATGGAGATTATTTTAAACAGAGTAAAATTTATAATAAAAGCCCTGTTATTATTGGTACTGAAAATATAACT
LS07_H_72	GATCAATTAGCACAAGAAGGTACTCCCTTGCGTGGTATTATGACTTGGTCAGTAAATTGGGATATTGGCTATAGTGTTAACGGTAAAAACTATAAT
LS07_H_73	GAAATAATCAGACTAACAGATTATTATGGCTTTAATGGTTTAGATATAGACTTAGAACAAGTTGCTATTGCTGCTGGAGACAATCAACAAGTAATA
LS07_H_74	TATAGTGTTAACGGTAAAAACTATAATAGTTCTTTTATTAATGCTTATGGAGATTATTTTAAACAGAGTAAAATTTATAATAAAAGCCCTGTTATTATT
LS07_H_75	AACTATAATAGTTCTTTTATTAATGCTTATGGAGATTATTTTAAACAGAGTAAAATTTATAATAAAAGCCCTGTTATTATTGGTACTGAAAATATA
LS07_H_76	CCCTTGCGTGGTATTATGACTTGGTCAGTAAATTGGGATATTGGCTATAGTGTTAACGGTAAAAACTATAATAGTTCTTTTATTAATGCTTATGGAGATTATTTTAAACAGAGTAAAATTTATAATAAAAGCCCTGTTATTATTGGTACAGAAAATATA
LS07_H_77	ATCTGGGGGAACTTCAACCAGCTTGCTCTGTTGAAAGAAGCAAATCCTCATCTGACTCTCAGCATTGCTGTTGGTGGTTGGACGCTTTCTGATCACTTC
LS07_H_78	CTTATTACCTTCGATGACTCACGCTCAGTGAAGGAAAAAGGTGCTTATGCTCGGTCATTAGGGTTAGCTGGATTATTTTCATGGGAGATTGATGCGGAC
LS07_H_79	GGTATGTCAGATGAGCAGTTTATCGAGCAAATAAAATTATTACAATCACAAGGACGCTTGGTAGTTTTATCTCTTGGAGGTGCTGATGCACATATC
LS07_H_80	TCTGCTGGTGTAGGTATGTCAGATGAGCAGTTTATCGAGCAAATAAAATTATTACAATCACAAGGACGCTTGGTAGTTTTATCTCTTGGAGGTGCTGATGCACAT
LS07_H_81	CCTTATTTGCGTACCAGCATAGGTAATTATATTCCATATATGGAAGCTTTAGAAGATAGTTATGATTGGGTCAGCCCACAGTTTTATAATCAACGT
LS07_H_82	CACTTTACTATTTCTATGGCGCCTGAATTTCCTTATTTGCGTACCAGCATAGGTAATTATATTCCATATATGGAAGCTTTAGAAGATAGTTATGATTGGGTCAGCCCACAGTTTTATAATCAACGTGGTGATGGAATTTATATTAGTAAA
LS07_H_83	CCTGAATTTCCTTATTTGCGTACCAGCATAGGTAATTATATTCCATATATGGAAGCTTTAGAAGATAGTTATGATTGGGTCAGCCCACAGTTTTAT
LS07_H_84	TCAGATGAGCAGTTTATCGAGCAAATAAAATTATTACAATCACAAGGACGCTTGGTAGTTTTATCTCTTGGAGGTGCTGATGCACATATCGAACTA
LS07_H_85	ATTTCTATGGCGCCTGAATTTCCTTATTTGCGTACCAGCATAGGTAATTATATTCCATATATGGAAGCTTTAGAAGATAGTTATGATTGGGTCAGCCCA
LS07_H_86	TCTATGGCGCCTGAATTTCCTTATTTGCGTACCAGCATAGGTAATTATATTCCATATATGGAAGCTTTAGAAGATAGTTATGATTGGGTCAGCCCACAGTTTTATAATCAACGTGGTGATGGAATTTATATT
LS07_H_87	TCTATGGCGCCTGAATTTCCTTATTTGCGTACCAGCATAGGTAATTATATTCCATATATGGAAGCTTTAGAAGATAGTTATGATTGGGTCAGCCCACAG
LS07_H_88	TTTACTATTTCTATGGCGCCTGAATTTCCTTATTTGCGTACCAGCATAGGTAATTATATTCCATATATGGAAGCTTTAGAAGATAGTTATGATTGGGTC
LS07_H_89	GCTGGTGTAGGTATGTCAGATGAGCAGTTTATCGAGCAAATAAAATTATTACAATCACAAGGACGCTTGGTAGTTTTATCTCTTGGAGGTGCTGATGCA
LS07_H_90	CACTTTACTATTTCTATGGCGCCTGAATTTCCTTATTTGCGTACCAGCATAGGTAATTATATTCCATATATGGAAGCTTTAGAAGATAGTTATGATTGG
LS07_H_91	TCTGCTGGTGTAGGTATGTCAGATGAGCAGTTTATCGAGCAAATAAAATTATTACAATCACAAGGACGCTTGGTAGTTTTATCTCTTGGAGGTGCTGAT
LS07_H_92	GCTGGTGTAGGTATGTCAGATGAGCAGTTTATCGAGCAAATAAAATTATTACAATCACAAGGACGCTTGGTAGTTTTATCTCTTGGAGGTGCTGATGCA
LS07_H_93	CTTGACTCTGCTGGTGTAGGTATGTCAGATGAGCAGTTTATCGAGCAAATAAAATTATTACAATCACAAGGACGCTTGGTAGTTTTATCTCTTGGA
LS07_H_94	GTAGGTATGTCAGATGAGCAGTTTATCGAGCAAATAAAATTATTACAATCACAAGGACGCTTGGTAGTTTTATCTCTTGGAGGTGCTGATGCACAT
LS07_H_95	GCTGGTGTAGGTATGTCAGATGAGCAGTTTATCGAGCAAATAAAATTATTACAATCACAAGGACGCTTGGTAGTTTTATCTCTT
LS07_H_96	TTAGCACAAGAAGGTACTCCCTTGCGTGGTATTATGACTTGGTCAGTAAATTGGGATATTGGCTATAGTGTTAACGGTAAAAACTATAATAGTTCTTTTATTAATGCTTATGGAGATTATTTTAAACAGAGTAAAATTTATAATAAAAGCCCTGTT
LS07_H_97	ATTATGACTTGGTCAGTAAATTGGGATATTGGCTATAGTGTTAACGGTAAAAACTATAATAGTTCTTTTATTAATGCTTATGGAGATTATTTTAAA
LS07_H_98	AACTATAATAGTTCTTTTATTAATGCTTATGGAGATTATTTTAAACAGAGTAAAATTTATAATAAAAGCCCTGTTATTATTGGTACTGAAAATATAACT
LS07_H_99	GATCAATTAGCACAAGAAGGTACTCCCTTGCGTGGTATTATGACTTGGTCAGTAAATTGGGATATTGGCTATAGTGTTAACGGTAAAAACTATAAT
LS07_H_100	TATAGTGTTAACGGTAAAAACTATAATAGTTCTTTTATTAATGCTTATGGAGATTATTTTAAACAGAGTAAAATTTATAATAAAAGCCCTGTTATTATT
LS07_H_101	AACTATAATAGTTCTTTTATTAATGCTTATGGAGATTATTTTAAACAGAGTAAAATTTATAATAAAAGCCCTGTTATTATTGGTACTGAAAATATA
LS07_H_102	CCCTTGCGTGGTATTATGACTTGGTCAGTAAATTGGGATATTGGCTATAGTGTTAACGGTAAAAACTATAATAGTTCTTTTATTAATGCTTATGGAGATTATTTTAAACAGAGTAAAATTTATAATAAAAGCCCTGTTATTATTGGTACAGAAAATATA
LS07_H_103	CTTGGAGACCCTGTTAATGATGGACCCGCCTATATCGCTCTGATGCAAGAGTTGAGAGCAATGCTTGATGAGCTTGGCGCAGAAACAGGGCGAACTTAT
LS07_H_104	GAAGCTTTAAAAATAGTCAGAAAGCATTACAGTAAACAAAAGAAACACTTTACTATTTCTATGGCGCCTGAATTTCCTTATTTGCGTACCAGCATAGGT
LS08_H_1	CCTACACCTGTTGATCCTGCTCCAGTTGAACCGCCAGTTACTGAGCCGCCTGTCGTTGTTGACCCATCGGTGTTTATCACATGGCAAGCGGGTGTTAGCCAAGTGAGTAACGGTGACAAAGTGACGTATAACGGCAAGTGCTTCGTGGCTAAAAACGGCCCGGGCGTA
LS08_H_2	ATCCTGGACTGGATAAACTTAATGACGTATGATCTCCATGGTAAATGGGAAAAGACGACTGGGCACCACACAGCCATGTATGGTGACGACAAGCTTACTGTGAGGTATGACGTGATGACATGTACA
LS08_H_3	GTCGAGGAAATTGCTAAGAGCCTGGACTGGATAAACTTAATGACGTATGATCTCCATGGTAAATGGGAAAAGACGACTGGGCACCACACAGCCATGTAT
LS08_H_4	GTCGAGGAAATTGCTAAGATCCTGGACTGGATAAACTTAATGACGTATGATCTCCATGGTAAATGGGAAAAGACGACTGGGCACCACACAGCCATGTATGGGGACGACAAGCTTACT
LS08_H_5	TTAATGACGTATGATCTCCATGGTAAATGGGAAAAGACGACTGGGCACCACACAGCCATGTATGGTGACGACAAGCTTACTGTGAGGTATGACGTGATGACATGTACA
LS08_H_6	CTGGACTGGATAAACTTAATGACGTATGATCTCCATGGTAAATGGGAAAAGACGACTGGGCACCACACAGCCATGTATGGTGACGACAAGCTTACTGTG
LS08_H_7	GTTATCCATGACCCTTGGGCTGCCTATCAAAAAAGTTTTCCTCAAGCGGGGCATGAATTTAGTTCTCCGATTAAAGGCAACTATGCGATGTTAATG
LS08_H_8	TTAGGTGGCGCCTGGAAAGCTGATCAAACGGCAGGTGCTACAAGGACTTGGAAATCGGCTGCTGTTTATGTCGGTGGCGATGTGGTGACACATAATGGG
LS08_H_9	TGGTGGACCAAAGGTAATCAACCTGATTTAGGTGGCGCCTGGAAAGCTGATCAAACGGCAGGTGCTACAAGGACTTGGAAATCGGCTGCTGTTTATGTCGGTGGCGATGTGGTGACACATAATGGGCAGTCTTGGGTAGCCAAATGGTGGACTCAAGGCAACGAGCCGGGTCAGTCTGATGTG
LS06_H_1	AGTGCGGTTCAGTACATGGACTACATTTTTGCCATGACTTACGATTTTTATGGGGGATGGAATAATATCCCTGGGCACCAAACCGCCCTCTTTTGT
LS06_H_2	GTTCAAGACTATGAGGTTGTTATCCATGACCCTTGGGCTGCCTATCAAAAAAGTTTTCCTCAAGCGGGGCATGAATTTAGTTCTCCGATTAAAGGCAAC
LS06_H_3	GGCGCAGAAACAGGGCGAACTTATGAACTTACGTCAGCTATTGGGGTAGGTTATGACAAAATTGAGGACGTAGATTATTCCAGTGCGGTTCAGTAC
LS06_H_4	AAACAGGAAGTGGCCTTGGGTTCTGGACAAGGCTATTTTGGTCGAGGGGCGAAACAGCTTTCTTACCACTTTAACTACGGCGCTTTCTCTGAGGCAATG
LS06_H_5	CAACGTGGTGATGGAATTTATATTAGTAAATACGGTTATATCGCACAAAACAATGATAGCTTAAAACAAGAATTTATTTATTATATTTCTAAAGCAATA
LS06_H_6	TTTTATAATCAACGTGGTGATGGAATTTATATTAGTAAATACGGTTATATCGCACAAAACAATGATAGCTTAAAACAAGAATTTATTTATTATATTTCT
LS06_H_7	GAAGCTTTAGAAGATAGTTATGATTGGGTCAGCCCACAGTTTTATAATCAACGTGGTGATGGAATTTATATTAGTAAATACGGTTATATCGCACAAAAC
LS06_H_8	GGTGATGGAATTTATATTAGTAAATACGGTTATATCGCACAAAACAATGATAGCTTAAAACAAGAATTTATTTATTATATTTCTAAAGCAATAATAGAT
LS06_H_9	ATTTATATTAGTAAATACGGTTATATCGCACAAAACAATGATAGCTTAAAACAAGAATTTATTTATTATATTTCTAAAGCAATAATAGATGGTACA
LS06_H_10	ATTTATATTAGTAAATACGGTTATATCGCACAAAACAATGATAGCTTAAAACAAGAATTTATTTATTATATTTCTAAAGCAATAATAGATGGTACAGAA
LS06_H_11	GGTGATGGAATTTATATTAGTAAATACGGTTATATCGCACAAAACAATGATAGCTTAAAACAAGAATTTATTTATTATATTTCTAAAGCAATAATAGAT
LS06_H_12	CGTGGTGATGGAATTTATATTAGTAAATACGGTTATATCGCACAAAACAATGATAGCTTAAAACAAGAATTTATTTATTATATTTCTAAAGCAATAATA
LS06_H_13	GATAGTTATGATTGGGTCAGCCCACAGTTTTATAATCAACGTGGTGATGGAATTTATATTAGTAAATACGGTTATATCGCACAAAACAATGATAGCTTA
LS06_H_14	CCACAGTTTTATAATCAACGTGGTGATGGAATTTATATTAGTAAATACGGTTATATCGCACAAAACAATGATAGCTTAAAACAAGAATTTATTTAT
EV04_H_1	ACTTGGAAATTCTTCGACGGTATCGATATTGATTGGGAATTCCCTGGTGGCGGCGGTGAAAACCCGAACCTAGGTGATGAACTTAAAGATGGCCCAGCA
EV04_H_2	ACTTGGCAGCCCAATGCTCACGACGCCTCGCTCAACCTGACTGCCGGATTTGGTGTCACCACCAATATCATTAACGGCGGTGTT
EV04_H_3	ACTGACCATTTTGGATTTAATGGTTTAGATATAGATCTTGAACAATCAGCCATAAAAGCTGCTGATAATAAAACCGTAATTCCATCTGCATTAAAAAAA
EV04_H_4	GTAATTCCATCTGCATTAAAAAAAGTTAAACAGCATTACAAAGCAAAAGGCAAAGTTTTTGTTATAGCAATGGCACCAGAATTCCCACATATCCGT
EV04_H_5	GATGAAATAATAAGATTAACTGACCATTTTGGATTTAATGGTTTAGATATAGATCTTGAACAAACAGCCATAAAAGCTGCAGATAATACAACCGTAATT
EV04_H_6	GGATTTAATGGTTTAGATATAGATCTTGAACAATCAGCCATAAAAGCTGCTGATAATAAAACCGTAATTCCATCTGCATTAAAAAAAGTTAAAGATCAT
EV04_H_7	TTTGGATTTAATGGTTTAGATATAGATCTTGAACAATCAGCCATAAAAGCTGCTGATAATAAAACCGTAATTCCATCTGCATTAATAAAAATTAAA
EV04_H_8	GGTATATATGTAGAGGGCGTTGGTTATGTCGCACAAAACAATAATGCGTTAAAAAAAGATTTTGTCTATCACATA
EV04_H_9	TTTAATCTTGATCCAGCTGTAGGTATGACAGAAGCTGAATTTATCGATCAGATAAAACAGTTAAATTTACAAGGACGTTTGGTATTAATATCATTAGGG
EV04_H_10	ATATATGTAGAGGGCGTTGGTTATGTCGCACAAAACAATAATGCGTTAAAAAAAGATTTTGTCTATCACATATCTAAAGCCATAATAGAAGGGGATGAGTATTACAATATACCTCACAATAAACTAGTATTTGGC
EV04_H_11	TATAATCAAGGAGGAGACGGTATATATGTAGAGGGCGTTGGTTATGTCGCACAAAACAATAATGCGTTAAAAAAAGATTTTGTCTATCACATATCT
EV04_H_12	CAGTTTTATAATCAAGGAGGAGACGGTATATATGTAGAGGGCGTCGGTTATGTCGCACAAAACAATAATGCGTTAAAAAAAGATTTTGTCTATCACATA
EV04_H_13	GGTGGTAGTTATACCCCATATCTTGAGTCTTTAGAAGGACTTTATGATTGGATTAGCCCTCAGTTTTATAATCAAGGAGGAGACGGTATATATGTAGAG
EV04_H_14	CCTACTTTTAATCTTGATCCAGCTGTAGGTATGACAGAAGCTGAATTTATCGATCAGATAAAACAGTTAAATTTACAAGGACGTTTGGTATTAATA
EV04_H_15	CCTCAGTTTTATAATCAAGGAGGAGACGGTATATATGTAGAGGGCGTTGGTTATGTCGCACAAAACAATAATGCGTTAAAAAAAGATTTTGTCTATCACATATCTAAAGCCATAATAGAAGGGGATGAGTATTACAATATACCTCACAATAAACTAGTATTTGGCCTGCCTGCGAATATAGAT
EV04_H_16	AAAGGTGGTAGTTATACCCCATATCTTGAGTCTTTAGAAGGACTTTATGATTGGATTAGCCCTCAGTTTTATAATCAAGGAGGAGACGGTATATAT
EV04_H_17	ATATATGTAGAGGGCGTTGGTTATGTCGCACAAAACAATAATGCGTTAAAAAAAGATTTTGTCTATCACATATCTAAAGCCATAATAGAAGGGGAT
EV04_H_18	CCTCAGTTTTATAATCAAGGAGGAGACGGTATATATGTAGAGGGCGTTGGTTATGTCGCACAAAACAATAATGCGTTAAAAAAAGATTTTGTCTAT
EV04_H_19	CTTGAGTCTTTAGAAGGACTTTATGATTGGATTAGCCCTCAGTTTTATAATCAAGGAGGAGACGGTATATATGTAGAGGGCGTTGGTTATGTCGCACAAAACAATAATGCGTTAAAAAAAGATTTTGTCTATCACATATCTAAAGCCATAATAGAAGGGGATGAGTATTAC
EV04_H_20	CGTAAAGGTGGTAGTTATACCCCATATCTTGAGTCTTTAGAAGGACTTTATGATTGGATTAGCCCTCAGTTTTATAATCAAGGAGGAGACGGTATATAT
EV04_H_21	CCTCAGTTTTATAATCAAGGAGGAGACGGTATATATGTAGAGGGCGTTGGTTATGTCGCACAAAACAATAATGCGTTAAAAAAAGATTTTGTCTATCAC
EV04_H_22	GGTAGTTATACCCCATATCTTGAGTCTTTAGAAGGACTTTATGATTGGATTAGCCCTCAGTTTTATAATCAAGGAGGAGACGGTATATATGTAGAG
EV04_H_23	AAAGGTGGTAGTTATACCCCATATCTTGAGTCTTTAGAAGGACTTTATGATTGGATTAGCCCTCAGTTTTATAATCAAGGAGGAGACGGTATATATGTA
EV04_H_24	CCATATCTTGAGTCTTTAGAAGGACTTTATGATTGGATTAGCCCTCAGTTTTATAATCAAGGAGGAGACGGTATATATGTAGAGGGCGTTGGTTAT
EV04_H_25	ATATATGTAGAGGGCGTTGGTTATGTCGCACAAAACAATAATGCGTTAAAAAAAGATTTTGTCTATCACATATCTAAAGCCATAATAGAAGGGGATGAG
EV04_H_26	AATAATGCGTTAAAAAAAGATTTTGTCTATCACATATCTAAAGCCATAATAGAAGGGGATGAGTATTACAATATACCTCACAATAAACTAGTATTTGGC
EV04_H_27	TTTTATAATCAAGGAGGAGACGGTATATATGTAGAGGGCGTTGGTTATGTCGCACAAAACAATAATGCGTTAAAAAAAGATTTTGTCTATCACATATCT
EV04_H_28	GGAGGAGACGGTATATATGTAGAGGGCGTTGGTTATGTCGCACAAAACAATAATGCGTTAAAAAAAGATTTTGTCTATCACATATCTAAAGCCATA
EV04_H_29	GTAGAGGGCGTTGGTTATGTCGCACAAAACAATAATGCGTTAAAAAAAGATTTTGTCTATCACATATCTAAAGCCATAATAGAAGGGGATGAGTATTAC
EV04_H_30	TTAGAAGGACTTTATGATTGGATTAGCCCTCAGTTTTATAATCAAGGAGGAGACGGTATATATGTAGAGGGCGTTGGTTATGTCGCACAAAACAATAAT
EV03_H_1	GAGTGTGAGCTTGTTGGTTTCCAAACTGCTTATTCTGCGCTGGTGGCTGGCGATTACGAGAAGTGTGTGACCAATTTTTATGGGTCACAT
EV03_H_2	AAAAAATCCATCATCACGGCCTTTGCTCATTTCGCTCAAGAAACAGGCGGGCACATCGCAATAGATAACACCTCTGATAACCCATTAGCTCTAGAAGAG
EV03_H_3	GTGTATAGCGTAACAGACAGCGCGAACCAAACTGTAACCGCTGACCGTAAAGTGTCTGTGACGGATGGTTCTAACTGTGCTGCTGCATGGGATGCCGACACCGTTTATGTTGAAGGTGATCAATATCTCACGACGGTTCAACGTGGGGAGCAGGTTGGT
EV03_H_4	ATGGTGATGGTAAACGATTCTTTCGCTGTTAAAGACGGTGGCGGTACAACACCTCCTCCAGGTGATTACCCTCCGTATGAAGCGGGCACAAACTAC
EV03_H_5	GCATTAGATGTTACCGCTATGGTGATCAACAGTGCAGGTACTGTGGTTGAGCAAACTAAGGTTAACGTAACGGACAGCCGCGCCATTACCATCGACTTA
EV03_H_6	TCAGATATGACGAATCCAGACTCTGGCGTCGTGGTTGGCTATTGGCATAACTGGTGTGACGGTGGCGGCTACCAAGGGGGTAATGCGCCA
EV03_H_7	AAAAAATCCATCATCACGGCCTTTGCTCATTTCGCTCAAGAAACAGGCGGGCACATCGCAATAGATAACACCTCTGATAACCCATTAGCTCTAGAAGAG
EV03_H_8	GTCGTTGGCTGCACTTTAGCAGCACACAGTTACGCGTCTTTGAACATTCAACCTGATCCGCAAAACCCGAATGGCTACCTTGTTGAAAAGTCTGCACTG
EV03_H_9	GCGGTAAATACGGACAACCAAGAGCAAACCTCTGCAACGTCTAACATTACGGTCAAAGAAAGCACAGGCGGTGGTGACTTAGTCGATAACCCTGAT
EV03_H_10	GCTGATAATAAAACCGTAATTCCATCTGCATTAATAAAAATTAAAGATCATTACAAAAAAAAAGGCAAAGTTTTTGTTATA
EV03_H_11	GATCATTACAAAAAAAAAGGCAAAGTTTTTGTTATAGCAATGGCTCCAGAATTTCCACATATCCGTAAAAACTCTGATTACTCTGACTACTTAACT
EV03_H_12	GTTTTTGTTATAGCAATGGCTCCAGAATTTCCACATATCCGTAAAAACTCTGATTACTCTGACTACTTAACTGCTTTAGAAAAGCACTATGATTGGATT
EV03_H_13	ATAAAAGCTGCTGATAATAAAACCGTAATTCCATCTGCATTAATAAAAATTAAAGATCATTACAAAAAAAAAGGCAAAGTTTTTGTTATAGCAATG
EV03_H_14	AAAATTAAAGATCATTACAAAAAAAAAGGCAAAGTTTTTGTTATAGCAATGGCTCCAGAATTTCCACATATCCGTAAAAACTCTGATTACTCTGAC
EV03_H_15	TTTGTTATAGCAATGGCTCCAGAATTTCCACATATCCGTAAAAACTCTGATTACTCTGACTACTTAACTGCTTTAGAAAAGCACTATGATTGGATTAGC
EV03_H_16	AAAACCGTAATTCCATCTGCATTAATAAAAATTAAAGATCATTACAAAAAAAAAGGCAAAGTTTTTGTTATAGCAATGGCTCCAGAATTTCCACATATC
EV03_H_17	GCTGATAATAAAACCGTAATTCCATCTGCATTAATAAAAATTAAAGATCATTACAAAAAAAAAGGCAAAGTTTTTGTTATAGCAATGGCTCCAGAA
EV03_H_18	ATTAAAGATCATTACAAAAAAAAAGGCAAAGTTTTTGTTATAGCAATGGCTCCAGAATTTCCACATATCCGTAAAAACTCTGATTACTCTGACTACTTA
EV03_H_19	GCCATAAAAGCTGCTGATAATAAAACGGTAATTCCATCTGCATTAATAAAAATTAAAGATCATTACAAAAAAAAAGGCAAAGTTTTTGTTATAGCAATG
EV03_H_20	ATTAAAGATCATTACAAAAAAAAAGGCAAAGTTTTTGTTATAGCAATGGCTCCAGAATTTCCACATATCCGTAAAAACTCTGATTACTCTGACTACTTA
EV03_H_21	GCTCCAGAATTTCCACATATCCGTAAAAACTCTGATTACTCTGACTACTTAACTGCTTTAGAAAAGCACTATGATTGGATTAGCCCACAGTTTTATAAC
EV03_H_22	CTTGAACAATCAGCCATAAAAGCTGCTGATAATAAAACCGTAATTCCATCTGCATTAATAAAAATTAAAGATCATTACAAAAAAAAAGGCAAAGTT
EV03_H_23	GGTTTAGATATAGATCTTGAACAATCAGCCATAAAAGCTGCTGATAATAAAACCGTAATTCCATCTGCATTAATAAAAATTAAAGATCATTACAAAAAA
EV03_H_24	GCAATGGCTCCAGAATTTCCACATATCCGTAAAAACTCTGATTACTCTGACTACTTAACTGCTTTAGAAAAGCACTATGATTGGATTAGCCCACAGTTT
EV03_H_25	AAAGATCATTACAAAAAAAAAGGCAAAGTTTTTGTTATAGCAATGGCTCCAGAATTTCCACATATCCGTAAAAACTCTGATTACTCTGACTACTTA
EV03_H_26	TCTGCATTAATAAAAATTAAAGATCATTACAAAAAAAAAGGCAAAGTTTTTGTTATAGCAATGGCTCCAGAATTTCCACATATCCGTAAAAACTCTGAT
EV03_H_27	TCTGCATTAATAAAAATTAAAGATCATTACAAAAAAAAAGGCAAAGTTTTTGTTATAGCAATGGCTCCAGAATTTCCACATATCCGTAAAAACTCT
EV03_H_28	GTAATTCCATCTGCATTAATAAAAATTAAAGATCATTACAAAAAAAAAGGCAAAGTTTTTGTTATAGCAATGGCTCCAGAATTTCCACATATCCGTAAA
EV03_H_29	GTTTTTGTTATAGCAATGGCTCCAGAATTTCCACATATCCGTAAAAACTCTGATTACTCTGCTTACTTAACTGCTTTAGAAAAGCACTATGATTGGATT
EV03_H_30	AATAAAACCGTAATTCCATCTGCATTAATAAAAATTAAAGATCATTACAAAAAAAAAGGCAAAGTTTTTGTTATAGCAATGGCTCCAGAATTTCCACAT
EV03_H_31	AATAAAACCGTAATTCCATCTGCATTAATAAAAATTAAAGATCATTACAAAAAAAAAGGCAAAGTTTTTGTTATAGCAATGGCTCCAGAATTTCCACAT
EV03_H_32	GTTATAGCAATGGCTCCAGAATTTCCACATATCCGTAAAAACTCTGATTACTCTGACTACTTAACTGCTTTAGAAAAGCACTATGATTGGATTAGCCCA
EV03_H_33	GATCATTACAAAAAAAAAGGCAAAGTTTTTGTTATAGCAATGGCTCCAGAATTTCCACATATCCGTAAAAACTCTGATTACTCTGACTACTTAACTGCT
EV03_H_34	TTAGATATAGATCTTGAACAATCAGCCATAAAAGCTGCTGATAATAAAACCGTAATTCCATCTGCATTAATAAAAATTAAAGATCATTACAAAAAAAAAGGCAAAGTTTTTGTTATAGCAATGGCTCCAGAATTTCCACATATCCGTAAAAACTCTGATTACTCTGACTACTTAACTGCTTTAGAA
EV03_H_35	CAATCAGCCATAAAAGCTGCTGATAATAAAACCGTAATTCCATCTGCATTAATAAAAATTAAAGATCATTACAAAAAAAAAGGCAAAGTTTTTGTT
EV03_H_36	AAAGCTGCTGATAATAAAACCGTAATTCCATCTGCATTAATAAAAATTAAAGATCATTCAAAAAAAAAAGGCAAAGTTTTTGTTATAGCAATGGCTCCAGAATTTCCACATATCCGTAAAAACTCTGATTACTCTGACTACTTAACTGCTTTAGAAAAGCCTATGATTGGATTAGCC
EV03_H_37	ATAGATCTTGAACAATCAGCCATAAAAGCTGCTGATAATAAAACCGTAATTCCATCTGCATTAATAAAAATTAAAGACCATTACAAAAAAAAAGGCAAAGTTTTTGTTATAGCAATGGCTCCAGAATTTCCACATATCCGTAAAAACTCTGATTAC
EV03_H_38	GCCATAAAAGCTGCTGATAATAAAACCGTAATTCCATCTGCATTAATAAAAATTAAAGATCATTACAAAAAAAAAGGCAAAGTTTTTGTTATAGCAATG
EV03_H_39	CAATCAGCCATAAAAGCTGCTGATAATAAAACCGTAATTCCATCTGCATTAATAAAAATTAAAGATCATTACAAAAAAAAAGGCAAAGTTTTTGTTATA
EV03_H_40	GTAATTCCATCTGCATTAATAAAAATTAAAGATCATTACAAAAAAAAAGGCAAAGTTTTTGTTATAGCAATGGCTCCAGAATTTCCACATATCCGTAAAAACTCTGATTACTCTGACTACTTAACTGCTTTAGAAAAG
EV03_H_41	ATAAAAGCTGCTGATAATAAAACCGTAATTCCATCTGCATTAATAAAAATTAAAGATCATTACAAAAAAAAAGGCAAAGTTTTTGTTATAGCAATG
EV03_H_42	GATAATAAAACCGTAATTCCATCTGCATTAATAAAAATTAAAGATCATTACAAAAAAAAAGGCAAAGTTTTTGTTATAGCAATGGCTCCAGAATTTCCA
EV03_H_43	ATAAAAATTAAAGATCATTACAAAAAAAAAGGCAAAGTTTTTGTTATAGCAATGGCTCCAGAATTTCCACATATCCGTAAAAACTCTGATTACTCTGAC
EV03_H_44	GATAATAAAACCGTAATTCCATCTGCATTAATAAAAATTAAAGATCATTACAAAAAAAAAGGCAAAGTTTTTGTTATAGCAATGGCTCCAGAATTTCCACATATCCGTAAAAACTCTGATTACTCTGACTACTTAACTGCTTTAGAAAAGCACTAT
EV03_H_45	GCTCCAGAATTTCCACATATCCGTAAAAACTCTGATTACTCTGACTACTTAACTGCTTTAGAAAAGCACTATGATTGGATTAGCCCACAGTTTTATAAC
EV03_H_46	GTAATTCCATCTGCATTAATAAAAATTAAAGATCATTACAAAAAAAAAGGCAAAGTTTTTGTTATAGCAATGGCTCCAGAATTTCCACATATCCGT
EV03_H_47	GATATAGATCTTGAACAATCAGCCATAAAAGCTGCTGATAATAAAACCGTAATTCCATCTGCATTAATAAAAATTAAAGATCATTACAAAAAAAAAGGC
EV03_H_48	GCTCCAGAATTTCCACATATCCGTAAAAACTCTGATTACTCTGACTACTTAACTGCTTTAGAAAAGCACTATGATTGGATTAGCCGACAGTTTTAT
EV03_H_49	ATAAAAATTAAAGATCATTACAAAAAAAAAGGCAAAGTTTTTGTTATAGCAATGGCTCCAGAATTTCCACATATCCGTAAAAACTCTGATTACTCTGACTACTTAACTGCTTTAGAAAAGCACTATGAT
EV03_H_50	GTTATAGCAATGGCTCCAGAATTTCCACATATCCGTAAAAACTCTGATTACTCTGCTTACTTAACTGCTTTAGAAAAGCACTATGATTGGATTAGCCCA
EV03_H_51	AAAGTTTTTGTTATAGCAATGGCTCCAGAATTTCCACATATCCGTAAAAACTCTGATTACTCTGACTACTTAACTGCTTTAGAAAAGCACTATGATTGG
EV03_H_52	GAACAATCAGCCATAAAAGCTGCTGATAATAAAACCGTAATTCCATCTGCATTAATAAAAATTAAAGATCATTACAAAAAAAAAGGCAAAGTTTTT
EV03_H_53	GCATTAATAAAAATTAAAGATCATTACAAAAAAAAAGGCAAAGTTTTTGTTATAGCAATGGCTCCAGAATTTCCACATATCCGTAAAAACTCTGATTAC
EV03_H_54	GTAATTCCATCTGCATTAATAAAAATTAAAGATCATTACAAAAAAAAAGGCAAAGTTTTTGTTATAGCAATGGCTCCAGAATTTCCACATATCCGTAAAAACTCTGATTACTCTGACTACTTAACTGCTTTAGAAAAGCACTATGATTGG
EV03_H_55	GCTCCAGAATTTCCACATATCCGTAAAAACTCTGATTACTCTGACTACTTAACTGCTTTAGAAAAGCACTATGATTGGATTAGCCCACAGTTTTAT
EV03_H_56	ATAAAAATTAAAGATCATTACAAAAAAAAAGGCAAAGTTTTTGTTATAGCAATGGCTCCAGAATTTCCACATAGCCGTAAAAACTCTGATTACTCTGAC
EV03_H_57	GATAATAAAACCGTAATTCCATCTGCATTAATAAAAATTAAAGATCATTACAAAAAAAAAGGCAAAGTTTTTGTTATAGCAATGGCTCCAGAATTT
EV03_H_58	AAAGATCATTACAAAAAAAAAGGCAAAGTTTTTGTTATAGCAATGGCTCCAGAATTTCCACATATCCGTAAAAACTCTGATTACTCTGACTACTTAACT
EV03_H_59	AAAACCGTAATTCCATCTGCATTAATAAAAATTAAAGATCATTACAAAAAAAAAGGCAAAGTTTTTGTTATAGCAATGGCTCCAGAATTTCCACAT
EV03_H_60	GATATAGATCTTGAACAATCAGCCATAAAAGCTGCTGATAATAAAACCGTAATTCCATCTGCATTAATAAAAATTAAAGATCATTACAAAAAAAAAGGCAAAGTTTTTGTTATAGCAATGGCTCCAGAATTTCCACATATCCGTAAAAACTCTGATTACTCTGACTACTTAACTGCTTTAGAAAAGCAC
EV03_H_61	GAACAATCAGCCATAAAAGCTGCTGATAATAAAACCGTAATTCCATCTGCATTAATAAAAATTAAAGATCATTACAAAAAAAAAGGCAAAGTTTTTGTT
EV03_H_62	ATAAAAGCTGCTGATAATAAAACCGTAATTCCATCTGCATTAATAAAAATTAAAGATCATTACAAAAAAAAAGGCAAAGTTTTTGTTATAGCAATGGCTCCAGAATTTCCACATATCCGTAAAAACTCTGATTACTCTGACTACTTAACTGCTTTAGAAAAGCACTATGATTGGATTAGCCCACAG
EV03_H_63	CCATCTGCATTAATAAAAATTAAAGATCATTACAAAAAAAAAGGCAAAGTTTTTGTTATAGCAATGGCTCCAGAATTTCCACATATCCGTAAAAAC
EV03_H_64	GCTGCTGATAATAAAACCGTAATTCCATCTGCATTAATAAAAATTAAAGATCATTACAAAAAAAAAGGCAAAGTTTTTGTTATAGCAATGGCTCCA
EV03_H_65	GCAATGGCTCCAGAATTTCCACATATCCGTAAAAACTCTGATTACTCTGACTACTTAACTGCTTTAGAAAAGCACTATGATTGGATTAGCCCACAGTTT
EV03_H_66	ATTAAAGATCATTACAAAAAAAAAGGCAAAGTTTTTGTTATAGCAATGGCTCCAGAATTTCCACATATCCGTAAAAACTCTGATTACTCTGATTACTTA
EV03_H_67	GCTGCTGATAATAAAACCGTAATTCCATCTGCATTAATAAAAATTAAAGATCATTACAAAAAAAAAGGCAAAGTTTTTGTTATAGCAATGGCTCCAGAA
EV03_H_68	GCTGATAATAAAACCGTAATTCCATCTGCATTAATAAAAATTAAAGATCATTACAAAAAAAAAGGCAAAGTTTTTGTTATAGCAATGGCTCCAGAA
EV03_H_69	TACAAAAAAAAAGGCAAAGTTTTTGTTATAGCAATGGCTCCAGAATTTCCACATATCCGTAAAAACTCTGATTACTCTGACTACTTAACTGCTTTAGAA
EV03_H_70	GTTTTTGTTATAGCAATGGCTCCAGAATTTCCACATATCCGTAAAAACTCTGATTACTCTGACTACTTAACTGCTTTAGAAAAGCACTATGATTGG
EV03_H_71	GATATAGATCTTGAACAGTCAGCCATAAAAGCTGCTGTTAATAAAACCGTAATTCCATCTGCATTAATAAAAATTAAAGATCATTACAAAAAA
EV03_H_72	CGTTTAGTATTAATATCTCTCGGCGGGGCAAATGCTGATATCGCATTATCATCTAGTGATGAACAAAAATTTGTTGATGAAATAATAAGATTAACT
EV03_H_73	ACTGGAGCAGATACAACCAGTATTGCTAAGGGTGGTTCTTTTGATCCAATGGCTGGAGTTAAAGCAAAAGATCTAACAGATGGCGATATAACACAT
EV03_H_74	CAATTTATTATTACCATGTCTACAGCAATAGCAAATGGAACTGATGGCTTTAATAAAATACCTCATGATAAACTACTCTTTGGATTGCCTTCTAAC
EV03_H_75	CCTTCTAACCATGACGCAGCCGCCAATGGTTGTGTTGATAATCCTAGAAAACTTCTAGAGGCATTAGATGAGCTTGAAAAAGCAGGAATTCCTCTAAGG
EV03_H_76	GACGCAGCCGCCAATGGTTGTGTTGATAATCCTAGAAAACTTCTAGAGGCATTAGATGAGCTTGAAAAAACAGGAATTCCTCTAAGGGGCATAATG
EV03_H_77	TTTAATAAAATACCTCATGATAAACTACTCTTTGGATTGCCTTCTAACCATGACGCAGCCGCCAATGGTTGTGTTGATAATCCTAGAAAACTTCTAGAGGCATTAGATGAGCTTGAAAAAACAGGAATTCCTCTAAGGGGCATAATGACTTGGTCAATTAATTGGGACTTTGGTAAAGATAGT
EV03_H_78	CATAAACCTAAGCCCATTATAACTGGAGCAGATACAACCAGTATTGCTAAGGGTGGTTCTTTTGATCCAATGGCTGGAGTTAAAGCAAAAGATCTAACAGATGGCGATATAACACATAAAATTAAAGTTGAAGGCGAAGTAAATACCGGTGTTGCTAAAATTGTCATT
EV03_H_79	GGGCGTTTAGTATTAATATCTCTCGGCGGGGCAAATGCTGATATCGCATTATCATCTAGTGATGAACAAAAATTTGTTGATGAAATAATAAGATTA
EV03_H_80	ATTACATCACATAAACCTAAGCCCATTATAACTGGAGCAGATACAACCAGTATTGCTAAGGGTGGTTCTTTTGATCCAATGGCTGGAGTTAAAGCA
EV03_H_81	TACTTAACTGCTTTAGAAAAGCACTATGATTGGATTAGCCCACAGTTTTATAACCAAGGCGGCGATGGAATTTGGGATGCTAAATACGGTAAATTTATA
EV03_H_82	TTTATTATTACCATGTCTACAGCAATAGCATATGGAACTGATGGCTTTAATAAAATACCTCATGATAAACTACTCTTTGGATTGCCTTCTAACCATGAC
EV03_H_83	GTTGATAATCCTAGAAAACTTCTAGAGGCATTACATGAGCTTGAAAAAACAGGAATTCCTCTAAGGGGCATAATGACTTGGTCAATTAATTGGGAC
EV03_H_84	AAACAATTTATTATTACCATGTCTACAGCAATAGCAAATGGAACTGATGGCTTTAATAAAATACCTCATGATAAACTACTCTTTGGATTGCCTTCTAAC
EV03_H_85	ATACCTCATGATAAACTACTCTTTGGATTGCCTTCTAACCATGACGCAGCCGCCAATGGTTGTGTTGATAATCCTAGAAAACTTCTAGAGGCATTAGAT
EV03_H_86	TCTACAGCAATAGCAAATGGAACTGATGGCTTTAATAAAATACCTCATGATAAACTACTCTTTGGATTGCCTTCTAACCATGACGCAGCCGCCAATGGT
EV03_H_87	ATTATAAAGTTAACCGACCGCTTTGGTTTTAATGGATTAGATATAGACTTAGAGCAATCTGCAATTGTTGCCGCCGATAATCAACAAGTAATTCCA
EV03_H_88	AAACTTCTAGAGGCATTAGATGAGCTTGAAAAAACAGGAATTCCTCTAAGGGGCATAATGACTTGGTCAATTAATTGGGACTTTGGTAAAGATAGT
EV03_H_89	ATAGCAAATGGAACTGATGGCTTTAATAAAATACCTCATGATAAACTACTCTTTGGATTGCCTTCTAACCATGACGCAGCCGCCAATGGTTGTGTT
EV03_H_90	GCCAATGGTTGTGTTGATAATCCTAGAAAACTTCTAGAGGCATTAGATGAGCTTGAAAAAACAGGAATTCCTCTAAGGGGCATAATGACTTGGTCAATT
EV03_H_91	AGAAAACTTCTAGAGGCATTAGATGAGCTTGAAAAAACAGGAATTCCTCTAAGGGGCATAATGACTTGGTCAATTAATTGGGACTTTGGTAAAGATAGT
EV03_H_92	ACAGCAATAGCAAATGGAACTGATGGCTTTAATAAAATACCTCATGATAAACTGCTCTTTGGATTGCCTTCTAACCATGACGCAGCCGCCAATGGT
EV03_H_93	GCACAGGGGCGTTTAGTATTAATATCTCTCGGCGGGGCAAATGCTGATATCGCATTATCATCTAGTGATGAACAAAAATTTGTTGATGAAATAATAAGA
EV03_H_94	ATTATAACTGGAGCAGATACAACCAGTATTGCTAAGGGTGGTTCTTTTGATCCAATGGCTGGAGTTAAAGCAAAAGATCTAACAGATGGCGATATA
EV03_H_95	CCTTCTAACCATGACGCAGCCGCCAATGGTTGTGTTGATAATCCTAGAAAACTTCTAGAGGCATTAGATGAGCTTGAAAAAACAGGAATTCCTCTAAGG
EV03_H_96	TATAAAAAACAATTTATTATTACCATGTCTACAGCAATAGCAAATGGAACTGATGGCTTTAATAAAATACCTCATGATAAACTACTCTTTGGATTGCCT
EV03_H_97	TCTGATTACTCTGACTACTTAACTGCTTTAGAAAAGCACTATGATTGGATTAGCCCACAGTTTTATAACCAAGGCGGCGATGGAATTTGGGATGCTAAA
EV03_H_98	AAACTACTCTTTGGATTGCCTTCTAACCATGACGCAGCCGCCAATGGTTGTGTTGATAATCCTAGAAAACTTCTAGAGGCATTAGATGAGCTTGAAAAA
EV03_H_99	ACTGATGGCTTTAATAAAATACCTCATGATAAACTACTCTTTGGATTGCCTTCTAACCATGACGCAGCCGCCAATGGTTGTGTTGATAATCCTAGAAAACTTCTAGAGGCATTAGATGAGCTTGAAAAAACAGGAATTCCTCTAAGGGGCATAATGACTTGGTCAATTAATTGGGACTTTGGTAAAGAT
EV03_H_100	CCTAAGCCCATTATAACTGGAGCAGATACAACCAGTATTGCTAAGGGTGGTTCTTTTGATCCAATGGCTGGAGTTAAAGCAAAAGATCTAACAGATGGC
EV03_H_101	ATTACCATGTCTACAGCAATAGCAAATGGAACTGATGGCTTTAATAAAATACCTCATGATAAACTACTCTTTGGATTGCCTTCTAACCATGACGCA
EV03_H_102	TCTACAGCAATAGCAAATGGAACTGATGGCTTTAATAAAATACCTCATGATAAACTACTCTTTGGATTGCCTTCTAACCATGACGCAGCCGCCAATGGT
EV03_H_103	ACTGGAGCAGATACAACCAGTATTGCTAAGGGTGGTTCTTTTGATCCAATGGCTGGAGTTAAAGCAAAAGATCTAACAGATGGCGATATAACACATAAA
EV03_H_104	CCTAGAAAACTTCTAGAGGCATTAGATGAGCTTGAAAAAGCAGGAATTCCTCTAAGGGGCATAATGACTTGGTCAATTAATTGGGACTTTGGTAAA
EV03_H_105	TCTGACTACTTAACTGCTTTAGAAAAGCACTATGATTGGATTAGCCCACAGTTTTATAACCAAGGCGGCGATGGAATTTGGGATGCTAAATACGGTAAATTTATAGGTCAAAATAATGATCAATATAAAAAACAATTTATTATTCCCATGTCTACA
EV03_H_106	TACTCTGACTACTTAACTGCTTTAGAAAAGCACTATGATTGGATTAGCCCACAGTTTTATAACCAAGGCGGCGATGGAATTTGGGATGCTAAATAC
EV03_H_107	TCTACAGCAATAGCAAATGGAACTGATGGCTTTAATAAAATACCTCATGATAAACTACTCTTTGGATTGCCTTCTAACCATGACGCAGCCGCCAATGGTTGTGTTGATAAT
EV03_H_108	GGTTGTGTTGATAATCCTAGAAAACTTCTAGAGGCATTAGATGAGCTTGAAAAAGCAGGAATTCCTCTAAGGGGCATAATGACTTGGTCAATTAATTGG
EV03_H_109	GCAATAGCAAATGGAACTGATGGCTTTAATAAAATACCTCATGATAAACTACTCTTTGGATTGCCTTCTAACCATGACGCAGCCGCCAATGGTTGTGTT
EV03_H_110	CATGACGCAGCCGCCAATGGTTGTGTTGATAATCCTAGAAAACTTCTAGAGGCATTAGATGAGCTTGAAAAAACAGGAATTCCTCTAAGGGGCATAATG
EV03_H_111	GATAAACTACTCTTTGGATTGCCTTCTAACCATGACGCAGCCGCCAATGGTTGTGTTGATAATCCTAGAAAACTTCTAGAGGCATTAGATGAG
EV03_H_112	ATTATTACCATGTCTACAGCAATAGCAAATGGAACTGATGGCTTTAATAAAATACCTCATGATAAACTACTCTTTGGATTGCCTTCTAACCATGAC
EV03_H_113	AATCCTAGAAAACTTCTAGAGGCATTAGATGAGCTTGAAAAAGCAGGAATTCCTCTAAGGGGCATAATGACTTGGTCAATTAATTGGGACTTTGGTAAA
EV03_H_114	ATTATAACTGGAGCAGATACAACCAGTATTGCTAAGGGTGGTTCTTTTGATCCAATGGCTGGAGTTAAAGCAAAAGATCTAACAGATGGCGATATAACA
EV03_H_115	GCAATAGCAAATGGAACTGATGGCTTTAATAAAATACCTCATGATAAACTACTCTTTGGATTGCCTTCTAACCATGACGCAGCCGCCAATGGTTGT
EV03_H_116	CTTCTAGAGGCATTAGATGAGCTTGAAAAAACAGGAATTCCTCTAAGGGGCATAATGACTTGGTCAATTAATTGGGACTTTGGTAAAGATAGTGCTGGT
EV03_H_117	ACAGCAATAGCAAATGGAACTGATGGCTTTAATAAAATACCTCATGATAAACTACTCTTTGGATTGCCTTCTAACCATGACGCAGCCGCCAATGGTTGT
EV03_H_118	TCTACAGCAATAGCAAATGGAACTGATGGCTTTAATAAAATACCTCATGATAAACTACTCTTTGGATTGCCTTCTAACCATGACGCAGCCGCCAATGGTTGTGTTGATAATCCTAGAAAACTTCTAGAGGCATTAGATGAGCTTGAAAAAACAGGAATTCCTCTAAGGGGCATAATGACT
EV03_H_119	CTTAATGCACAGGGGCGTTTAGTATTAATATCTCTCGGCGGGGCAAATGCTGATATCGCATTATCATCTAGCGATGAAAAAAAATTTGTTGATGAAATA
EV03_H_120	GATAAACTACTCTTTGGATTGCCTTCTAACCATGACGCAGCCGCCAATGGTTGTGTTGATAATCCTAGAAAACTTCTAGAGGCATTAGATGAGCTT
EV03_H_121	CTTAATGCACAGGGGCGTTTAGTATTAATATCTCTCGGCGGGGCAAATGCTGATATCGCATTATCATCTAGCGATGAAAAAAAATTTGTTGATGAAATA
EV03_H_122	GTTAAAGCAAAAGATCTAACAGATGGCGATATAACACATAAAATTAAAGTTGAAGGCGAAGTAAATACCGGTGTTGCTAAAATTGTCATTGTCATT
EV03_H_123	CTTCTAGAGGCATTAGATGAGCTTGAAAAAACAGGAATTCCTCTAAGGGGCATAATGACTTGGTCAATTAATTGGGACTTTGGTAAAGATAGTGCTGGT
EV03_H_124	CATAAACCTAAGCCCATTATAACTGGAGCAGATACAACCAGTATTGCTAAGGGTGGTTCTTTTGATCCAATGGCTGGAGTTAAAGCAAAAGATCTAACA
EV03_H_125	CCTAGAAAACTTCTAGAGGCATTAGATGAGCTTGAAAAAACAGGAATTCCTCTAAGGGGCATAATGACTTGGTCAATTAATTGGGACTTTGGTAAA
EV03_H_126	TCTACAGCAATAGCAAATGGAACTGATGGCTTTAATAAAATACCTCATGATAAACTACTCTTTGGATTGCCTTCTAACCATGACGCAGCCGCCAAT
EV03_H_127	GATTACTCTGACTACTTAACTGCTTTAGAAAAGCACTATGATTGGATTAGCCCACAGTTTTATAACCAAGGCGGCGATGGAATTTGGGATGCTAAATAC
EV03_H_128	AACCATGACGCAGCCGCCAATGGTTGTGTTGATAATCCTAGAAAACTTCTAGAGGCATTAGATGAGCTTGAAAAAACAGGAATTCCTCTAAGGGGCATA
EV03_H_129	AAACAATTTATTATTACCATGTCTACAGCAATAGCAAATGGAACTGATGGCTTTAATAAAATACCTCATGATAAACTACTCTTTGGATTGCCTTCTAAC
EV03_H_130	CATAAACCTAAGCCCATTATAACTGGAGCAGATACAACCAGTATTGCTAAGGGTGGTTCTTTTGATCCAATGGCTGGAGTTAAAGCAAAAGATCTA
EV03_H_131	CCTAGAAAACTTCTAGAGGCATTAGATGAGCTTGAAAAAACAGGAATTCCTCTAAGGGGCATAATGACTTGGTCAATTAATTGGGACTTTGGTAAAGAT
EV03_H_132	CGTTTAGTATTAATATCTCTCGGCGGGGCAAATGCTGATATCGCATTATCATCTAGTGATGAACAAAAATTTGTTGATGAAATAATAAGATTA
EV03_H_133	CTCTTTGGATTGCCTTCTAACCATGACGCAGCCGCCAATGGTTGTGTTGATAATCCTAGAAAACTTCTAGAGGCATTAGATGAGCTTGAAAAAACAGGA
EV03_H_134	GCAAATGGAACTGATGGCTTTAATAAAATACCTCATGATAAACTACTCTTTGGATTGCCTTCTAACCATGACGCAGCCGCCAATGGTTGTGTTGATAAT
EV03_H_135	GCCAATGGTTGTGTTGATAATCCTAGAAAACTTCTAGAGGCATTAGATGAGCTTGAAAAAACAGGAATTCCTCTAAGGGGCATAATGACTTGGTCAATT
EV03_H_136	AAGCCCATTATAACTGGAGCAGATACAACCAGTATTGCTAAGGGTGGTTCTTTTGATCCAATGGCTGGAGTTAAAGCAAAAGATCTAACAGATGGCGAT
EV03_H_137	GATTACTCTGACTACTTAACTGCTTTAGAAAAGCACTATGATTGGATTAGCCCACAGTTTTATAACCAAGGTGGCGATGGAATTTGGGATGCTAAATAC
EV03_H_138	AAAATACCTCATGATAAACTACTCTTTGGATTGCCTTCTAACCATGACGCAGCCGCCAATGGTTGTGTTGATAATCCTAGAAAACTTCTAGAGGCA
EV03_H_139	ACCATGTCTACAGCAATAGCAAATGGAACTGATGGCTTTAATAAAATACCTCATGATAAACTACTCTTTGGATTGCCTTCTAACCATGACGCAGCCGCC
EV03_H_140	TCTGACTACTTAACTGCTTTAGAAAAGCACTATGATTGGATTAGCCCACAGTTTTATAACCAAGGCGGCGATGGAATTTGGGATGCTAAATACGGT
EV03_H_141	ATAGCAAATGGAACTGATGGCTTTAATAAAATACCTCATGATAAACTACTCTTTGGATTGCCTTCTAACCATGACGCAGCCGCCAATGGTTGT
EV03_H_142	CCTTCTAACCATGACGCAGCCGCCAATGGTTGTGTTGATAATCCTAGAAAACTTCTAGAGGCATTAGATGAGCTTGAAAAAACAGGAATTCCTCTAAGG
EV03_H_143	TGTGTTGATAATCCTAGAAAACTTCTAGAGGCATTAGATGAGCTTGAAAAAACAGGAATTCCTCTAAGGGGCATAATGACTTGGTCAATTAATTGG
EV03_H_144	CTTCTCTTTGGATTGCCTTCTAACCATGACGCAGCCGCCAATGGTTGTGTTGATAATCCTAGAAAACTTCTAGAGGCATTAGAT
EV03_H_145	GGAACTGATGGCTTTAATAAAATACCTCATGATAAACTACTCTTTGGATTGCCTTCTAACCATGACGCAGCCGCCAATGGTTGTGTTGATAATCCTAGA
EV03_H_146	ATTATAACTGGAGCAGATACAACCAGTATTGCTAAGGGTGGTTCTTTTGATCCAATGGCTGGAGTTAAAGCAAAAGATCTAACAGATGGCGATATA
EV03_H_147	GCAGCCGCCAATGGTTGTGTTGATAATCCTAGAAAACTTCTAGAGGCATTAGATGAGCTTGAAAAAACAGGAATTCCTCTAAGGGGCATAATGACT
EV03_H_148	GATGGCTTTAATAAAATACCTCATGATAAACTACTCTTTGGATTGCCTTCTAACCATGACGCAGCCGCCAATGGTTGTGTTGATAATCCTAGAAAA
EV03_H_149	GTTGATAATCCTAGAAAACTTCTAGAGGCATTAGATGAGCTTGAAAAAACAGGAATTCCTCTAAGGGGCATAATGACTTGGTCAATTAATTGGGACTTT
EV03_H_150	ATACCTCATGATAAACTACTCTTTGGATTGCCTTCTAACCATGACGCAGCCGCCAATGGTTGTGTTGATAATCCTAGAAAACTTCTAGAGGCATTA
EV03_H_151	CCTCATGATAAACTACTCTTTGGATTGCCTTCTAACCATGACGCAGCCGCCAATGGTTGTGTTGATAATCCTAGAAAACTTCTAGAGGCATTAGAT
EV03_H_152	AATGGTTGTGTTGATAATCCTAGAAAACTTCTAGAGGCATTAGATGAGCTTGAAAAAACAGGAATTCCTCTAAGGGGCATAATGACTTGGTCAATT
EV03_H_153	TCTACAGCAATAGCAAATGGAACTGATGGCTTTAATAAAATACCTCATGATAAACTACTCTTTGGATTGCCTTCTACCCATGACGCAGCCGCC
EV03_H_154	ATTACCATGTCTACAGCAATAGCAAATGGAACTGATGGCTTTAATAAAATACCTCATGATAAACTACTCTTTGGATTGCCTTCTAACCATGACGCAGCCGCCAATGGTTGTGTTGATAATCCTAGAAAACTTCTAGAGGCATTA
EV03_H_155	ATTATTACCATGTCTACAGCAATAGCAAATGGAACTGATGGCTTTAATAAAATACCTCATGATAAACTACTCTTTGGATTGCCTTCTAACCATGAC
EV03_H_156	GGATTGCCTTCTAACCATGACGCAGCCGCCAATGGTTGTGTTGATAATCCTAGAAAACTTCTAGAGGCATTAGATGAGCTTGAAAAAACAGGAATT
EV03_H_157	TTTAATAAAATACCTCATGATAAACTACTCTTTGGATTGCCTTCTAACCATGACGCAGCCGCCAATGGTTGTGTTGATAATCCTAGAAAACTTCTAGAG
EV03_H_158	CCTCATGATAAACTACTCTTTGGATTGCCTTCTAACCATGACGCAGCCGCCAATGGTTGTGTTGATAATCCTAGAAAACTTCTAGAGGCATTAGATGAGCTTGAAAAAGCAGGAATTCCTCTA
EV03_H_159	CCTAAGCCCATTATAACTGGAGCAGATACAACCAGTATTGCTAAGGGTGGTTCTTTTGATCCAATGGCTGGAGTTAAAGCAAAAGATCTAACAGAT
EV03_H_160	GGAACTGATGGCTTTAATAAAATACCTCATGATAAACTACTCTTTGGATTGCCTTCTAACCATGACGCAGCCGCCAATGGTTGTGTTGATAATCCTAGAAAACTTCTAGAGGCATTAGAT
EV03_H_161	GATTACTCTGACTACTTAACTGCTTTAGAAAAGCACTATGATTGGATTAGCCCACAGTTTTATAACCAAGGCGGCGATGGAATTTGGGATGCTAAA
EV03_H_162	CTCTTTGGATTGCCTTCTAACCATGACGCAGCCGCCAATGGTTGTGTTGATAATCCTAGAAAACTTCTAGAGGCATTAGATGAGCTTGAAAAAACAGGA
EV03_H_163	AATGGAACTGATGGCTTTAATAAAATACCTCATGATAAACTACTCTTTGGATTGCCTTCTAACCATGACGCAGCCGCCAATGGTTGTGTTGATAATCCT
EV03_H_164	TCTGACTACTTAACTGCTTTAGAAAAGCACTATGATTGGATTAGCCCACAGTTTTATAACCAAGGCGGCGATGGAATTTGGGATGCTAAATACGGTAAA
EV03_H_165	GATAATCCTAGAAAACTTCTAGAGGCATTAGATGAGCTTGAAAAAGCAGGAATTCCTCTAAGGGGCATAATGACTTGGTCAATTAATTGGGACTTTGGT
EV03_H_166	GCAGATACAACCAGTATTGCTAAGGGTGGTTCTTTTGATCCAATGGCTGGAGTTAAAGCAAAAGATCTAACAGATGGCGATATAACACATAAAATT
EV03_H_167	TCTACAGCAATAGCAAATGGAACTGATGGCTTTAATAAAATACCTCATGATAAACTACTCTTTGGATTGCCTTCTAACCATGACGCAGCCGCCAATGGTTGTGTTGATAATCCTAGAAAACTTCTAGAGGCATTAGATGAGCTTGAAAAAGCAGGAATTCCTCTAAGGGGCATAATG
EV03_H_168	ACTGCTTTAGAAAAGCACTATGATTGGCTTAGCCCACAGTTTTATAACCAAGGCGGCGATGGAATTTGG
EV03_H_169	GCACATGGAACTGATGGCTTTAATAAAATACCTCATGATAAACTACTCTTTGGATTGCCTTCTAACCATGACGCAGCCGCCAATGGTTGTGTTGAT
EV03_H_170	TCTACAGCAATAGCAAATGGAACTGATGGCTTGAATAAAATACCTCATGATAAACTACTCTTTGGATTGCCT
EV03_H_171	CATAAACCTAAGCCCATTATAACTGGAGCAGATACAACCAGTATTGCTAAGGGTGGTTCTTTTGATCCAATGGCTGGAGTTAAAGCAAAAGATCTAACA
EV03_H_172	GCTTACTTAACTGCTTTAGAAAAGCACTATGATTGGATTAGCCCACAGTTTTATAACCAAGGCGGCGATGGAATTTGGGATGCTAAATACGGTAAATTTATAGGTCAAAATAAAGATCAATATAAAAAACAATTTATTATTACCATGTCTACA
EV03_H_173	ATTATAACTGGAGCAGATACAACCAGTATTGCTAAGGGTGGTTCTTTTGATCCAATGGCTGGAGTTAAAGCAAAAGATCTAACAGATGGCGATATCACA
EV03_H_174	GCAAATGGAACTGATGGCTTTAATAAAATACCTCATGATAAACTACTCTTTGGATTGCCTTCTAACCATGACGCAGCCGCCAATGGTTGTGTTGATAATCCTAGAAAACTTCTAGAGGCATTAGATGAGCTTGAAAAAGCAGGAATTCCTCTAAGGGGCATAATG
EV03_H_175	GGTTGTGTTGATAATCCTAGAAAACTTCTAGAGGCATTAGATGAGCTTGAAAAAACAGGAATTCCTCTAAGGGGCATAATGACT
EV03_H_176	GATACAACCAGTATTGCTAAGGGTGGTTCTTTTGATCCAATGGCTGGAGTTAAAGCAAAAGATCTAACAGATGGCGATATAACACATAAAATTAAAGTTGAAGGCGAAGTAAATACCGGTGTTGCTAAAATTGTCATT
EV03_H_177	CTACTCTTTGGATTGCCTTCTAACCATGACGCAGCCGCCAATGGTTGTGTTGATAATCCTAGAAAACTTCTAGAGGCATTAGATGAGCTTGAAAAAACA
EV03_H_178	TCTAACCATGACGCAGCCGCCAATGGTTGTGTTGATAATCCTAGAAAACTTCTAGAGGCATTAGATGAGCTTGAAAAAACAGGAATTCCTCTAAGGGGCATAATGACTTGGTCAATTAATTGGGACTTTGGTAAAGATAGTGCTGGTAAAGAA
EV03_H_179	TCAGATATGACGAATCCAGACTCTGGCGTCGTGGTTGGCTATTGGCATAACTGGTGTGACGGTGGCGGCTACCAAGGGGGTAATGCGCCA
EV03_H_180	GCACAGGGGCGTTTAGTATTAATATCTCTCGGCGGGGCAAATGCTGATATCGCATTATCATCTAGTGATGAACAAAAATTTGTTGATGAAATAATAAGA
EV03_H_181	CATGATAAACTACTCTTTGGATTGCCTTCTAACCATGACGCAGCCGCCAATGGTTGTGTTGATAATCCTAGAAAACTTCTAGAGGCATTAGATGAGCTT
EV03_H_182	TACTTAACTGCTTTAGAAAAGCACTATGATTGGATTAGCCCACAGTTTTATAACCAAGGCGGCGATGGAATTTGGGATGCTAAATACGGTAAATTTATAGGTCAAAATAAT
EV03_H_183	CCTAAGCCCATTATAACTGGAGCAGATACAACCAGTATTGCTAAGGGTGGTTCTTTTGATCCAATGGCTGGAGTTAAAGCAAAAGATCTAACAGATGGC
EV03_H_184	TTTGGAGTGCCTTCTAACCATGACGCAGCCGCCAATGGTTGTGTTGATAATCCTAGAAAACTTCTAGAGGCATTAGATGAGCTTGAAAAAACAGGA
EV03_H_185	ATTATAACTGGAGCAGATACAACCAGTATTGCTAAGGGTGGTTCTTTTGATCCAATGGCTGGAGTTAAAGCAAAAGATCTAACAGATGGCGATATAACA
EV03_H_186	AATGGTTGTGTTGATAATCCTAGAAAACTTCTAGAGGCATTAGATGAGCTTGAAAAAACAGGAATTCCTCTAAGGGGCATAATGACTTTGTCAATTAAT
EV03_H_187	AAACTACTCTTTGGATTGCCTTCTAACCATGACGCAGCCGCCAATGGTTGTGTTGATAATCCTAGAAAACTTCTAGAGGCATTA
EV03_H_188	CAGGGGCGTTTAGTATTAATATCTCTCGGCGGGGCAAATGCTGATATCGCATTATCATCTAGCGATGAAAAAAAATTTGTTGATGAAATAATAAGATTA
EV03_H_189	CAATTTATTATTACCATGTCTACAGCAATAGCAAATGGAACTGATGGCTTTAATAAAATACCTCATGATAAACTACTCTTTGGATTGCCTTCTAACCATGACGCAGCCGCCAATGGTTGTGTTGATAATCCTAGAAAACTTCTAGAG
EV03_H_190	AACCATGACGCAGCCGCCAATGGTTGTGTTGATAATCCTAGAAAACTTCTAGAGGCATTAGATGAGCTTGAAAAAACAGGAATTCCTCTAAGGGGCATA
EV03_H_191	ATGTCTACAGCAATAGCAAATGGAACTGATGGCTTTAATAAAATACCTCATGATAAACTACTCTTTGGATTGCCTTCTAACCATGACGCAGCCGCCAAT
EV03_H_192	ATTATTACCATGTCTACAGCAATAGCAAATGGAACTGATGGCTTTAATAAAATACCTCATGATAAACTACTCTTTGGATTGCCTTCTAACCATGACGCAGCCGCCAAT
EV03_H_193	CATAAACCTAAGCCCATTATAACTGGAGCAGATACAACCAGTATTGCTAAGGGTGGTTCTTTTGATCCAATGGCTGGAGTTAAAGCAAAAGATCTAACAGATGGCGATATAACACATAAAATTAAAGTTGAAGGCGAAGTAAATACCGGT
EV03_H_194	CCTCATGATAAACTACTCTTTGGATTGCCTTCTAACCATGACGCAGCCGCCAATGGTTGTGTTGATAATCCTAGAAAACTTCTAGAGGCATTAGATGAG
EV03_H_195	ATTATAACTGGAGCAGATACAACCAGTATTGCTAAGGGCGGTTCTTTTGATCCAATGGCTGGAGTTAAAGCAAAAGATCTAACAGATGGCGATATAACA
EV03_H_196	GCACAGGGGCGTTTAGTATTAATATCTCTCGGCGGGGCAAATGCTGATATCGCATTATCATCTAGTGATGAACAAAAATTTGTTGATGAAATAATAAGATTAACTGACCATTTTGGATTTAATGGTTTAGATATAGACCTTGAACAATCAGCCATAAAA
EV03_H_197	AAACAATTTATTATTACCATGTCTACAGCAATAGCAAATGGAACTGATGGCTTTAATAAAATACCTCATGATACACTACTCTTTGGATTGCCTTCTAAC
EV03_H_198	AGAAAACTTCTAGAGGCATTAGATGAGCTTGAAAAAACAGGAATTCCTCTAAGGGGCATAATGACTTGGTCAATTAAGTGGGACTTTGGTAAAGAT
EV03_H_199	TCTACAGCAATAGCAAATGGAACTGATGGCTTTACTAAAATACCTCATGATAAACTACTGTTTGGATTGCCTTCTAACCATGACGCAGCCGCCAATGGT
EV03_H_200	GACTACTTAACTGCTTTAGAAAAGCACTATGATTGGATTAGCCCACAGTTTTATAACCAAGGCGGCGATGGAATTTGGGATGCTAAATACGGTAAATTT
EV02_H_1	GATCCAAATGGATTTATTGTTTGGGAAGCAGGAAAAACGGATGTGGGCGCTGGAGCGAAAGTGACACATAACGGTAAATGCTTTGTTGCTAAAAATGAT
EV02_H_2	GGTCAGGGATACTTTGGTCGTGGTGCTAAACAGCTTTCTTACCACTTTAACTACGGCGCATTCTCTGAAGTAATGTTTGACGGTGATGCGACAGTATTA
EV02_H_3	AGTTGGAACTACAACTACGGTCCGTTCTCTGAAGCCATGTTTGGCGATAAAGATGTACTGCTTAAAAATCCTGCGTTAGTAGCTGATACATGGCTGAAC
EV02_H_4	ATAAAAATTAAAGATCATTACAAAAAAAAAGGCAAAGTTTTTGTTATAGCAATGGCTCCAGAATTTCCA
EV02_H_5	GATATAGATCTTGAACAATCAGCCATAAAAGCTGCTGATAATAAAACCGTAATTCCATCTGCATTAAAAAAAGTTAAAGATCATTACAAAAAAAAAGGC
EV02_H_6	GCTGCTGATAATAAAACCGTAATTCCATCTGCATTAATAAAAATTAAAGATCATTACAAAAAAAAAGGCAAAGTTTTTGTTATAGCAATGGCTCCAGAA
EV02_H_7	TTAGATATAGATCTTGAACAATCAGCCATAAAAGCTGCTGATAATAAAACCGTAATTCCATCTGCATTAATAAAAATTAAAGATCATTACAAAAAA
EV02_H_8	GCTGATAATAAAACCGTAATTCCATCTGCATTAATAAAAATTAAAGATCATTACAAAAAAAAAGGCAAAGTTTTTGTTATAGCAATGGCTCCAGAATTT
EV02_H_9	GATATAGATCTTGAACAATCAGCCATAAAAGCTGCTGATAATAAAACCGTAATTCCATCTGCATTAATAAAAATTAAAGATCATTACAAAAAAAAAGGC
EV02_H_10	TTTGGATTTAATGGTTTAGATATAGATCTTGAACAATCAGCCATAAAAGCTGCTGATAATAAAACCGTAATTCCATCTGCATTAATAAAAATTAAA
EV02_H_11	TTTGGATTTAATGGTTTAGATATAGATCTTGAACAATCAGCCATAAAAGCTGCTGATAATAAAACCGTAATTCCATCTGCATTAATAAAAATTAAA
EV02_H_12	AAAATTAAAGATCATTACAAAAAAAAAGGCAAAGTTTTTGTTATAGCAATGGCTCCAGAATTTCCACATATCCGTAAAAACTCTGATTACTCTGACTAC
EV02_H_13	AGATTAACTGACCATTTTGGATTTAATGGTTTAGATATAGATCTCGAACAATCAGCCATAAAAGCTGCTGATAATAAAACCGTAATTCCATCTGCATTA
EV02_H_14	AGATTAACTGACCATTTTGGATTTAATGGTTTAGATATAGATCTTGAACAATCAGCCATAAAAGCTGCTGATAATAAAACCGTAATTCCATCTGCATTA
EV02_H_15	TTAACTGACCATTTTGGATTTAATGGTTTAGATATAGATCTTGAACAATCAGCCATAAAAGCTGCTGATAATAAAACCGTAATTCCATCTGCATTAATAAAAATTAAAGATCATTACAAAAAAAAAGGCAAAGTTTTTGTTATAGCAATGGCTCCAGAA
EV02_H_16	ATAGATCTTGAACAATCAGCCATAAAAGCTGCTGATAATAAAACCGTAATTCCATCTGCATTAATAAAAATTAAAGATCATTACAAAAAAAAAGGCAAAGTTTTTGTTATAGCAATGGCTCCAGAATTTCCACATATC
EV02_H_17	ATAAAAGCTGCTGATAATAAAACCGTAATTCCATCTGCATTAATAAAAATTAAAGATCATTACAAAAAAAAAGGCAAAGTTTTTGTTATAGCAATGGCT
EV02_H_18	AATAAAACCGTAATTCCATCTGCATTAATAAAAATTAAAGATCATTACAAAAAAAAAGGCAAAGTTTTTGTTATAGCAATGGCTCCAGAATTTCCACATATCCGTAAAAAC
EV02_H_19	AATGGTTTAGATATAGATCTTGAACAATCAGCCATAAAAGCTGCTGATAATAAAACCGTAATTCCATCTGCATTAATAAAAATTAAAGATCATTACAAA
EV02_H_20	ATAGATCTTGAACAATCAGCCATAAAAGCTGCTGATAATAAAACCGTAATTCCATCTGCATTAATAAAAATTAAAGATCATTACAAAAAAAAAGGCAAAGTTTTTGTTATAGCAATGGCTCCAGAATTTCCACATATCCGTAAAAAC
EV02_H_21	CCATCTGCATTAATAAAAATTAAAGATCATTACAAAAAAAAAGGCAAAGTTTTTGTTATAGCAATGGCTCCAGAATTTCCACATATCCGTAAAAAC
EV02_H_22	ATAAGATTAACTGACCATTTTGGATTTAATGGTTTAGATATAGATCTTGAACAATCAGCCATAAAAGCTGCTGATAATAAAACCGTAATTCCATCTGCA
EV02_H_23	AAAGTTAAAGATCATTACAAAAAAAAAGGCAAAGTTTTTGTTATAGCAATGGCTCCAGAATTTCCACATATCCGTAAAAATTCTGATTACTCTGCTTAC
EV02_H_24	ACCGTAATTCCATCTGCATTAATAAAAATTAAAGATCATTACAAAAAAAAAGGCAAAGTTTTTGTTATAGCAATGGCTCCAGAATTTCCACATATCCGT
EV02_H_25	TTAGATATAGATCTTGAACAATCAGCCATAAAAGCTGCTGATAATAAAACCGTAATTCCATCTGCATTAATAAAAATTAAAGATCATTACAAAAAAAAAGGCAAAGTTTTTGTTATAGCAATGGCTCCAGAATTTCCACATATCCGTAAAAACTCTGATTAC
EV02_H_26	ATTCCATCTGCATTAATAAAAATTAAAGATCATTACAAAAAAAAAGGCAAAGTTTTTGTTATAGCAATGGCTCCAGAATTTCCACATATCCGTAAA
EV02_H_27	CAATCAGCCATAAAAGCTGCTGATAATAAAACCGTAATTCCATCTGCATTAATAAAAATTAAAGATCATTACAAAAAAAAAGGCAAAGTTTTTGTTATAGCAATGGCTCCAGAATTTCCACATATCCGTAAAAACTCTGATTACTCTGACTACTTA
EV02_H_28	ACCGTAATTCCATCTGCATTAATAAAAATTAAAGATCATTACAAAAAAAAAGGCAAAGTTTTTGTTATAGCAATGGCTCCAGAATTTCCACATATC
EV02_H_29	GATAATAAAACCGTAATTCCATCTGCATTAATAAAAATTAAAGATCATTACAAAAAAAAAGGCAAAGTTTTTGTTATAGCAATGGCTCCAGAATTTCCACATATCCGTAAAAACTCT
EV02_H_30	TTAACTGACCATTTTGGATTTAATGGTTTAGATATAGATCTTGAACAATCAGCCATAAAAGCTGCTGATAATAAAACCGTAATTCCATCTGCATTAATA
EV02_H_31	TTAACTGACCATTTTGGATTTAATGGTTTAGATATAGATCTTGAACAATCAGCCATAAAAGCTGCTGATAATAAAACCGTAATTCCATCTGCATTAATAAAAATTAAAGATCATTACAAAAAAAAAGGCAAAGTTTTTGTTATAGCAATGGCTCCAGAATTTCCACAT
EV02_H_32	ATTAAAGATCATTACAAAAAAAAAGGCAAAGTTTTTGTTATAGCAATGGCTCCAGAATTTCCACATATCCGTAAAAACTCTGATTACTCTGACTAC
EV02_H_33	GATATAGATCTTGAACAATCAGCCATAAAAGCTGCTGATAATAAAACCGTAATTCCATCTGCATTAATAAAAATTAAAGATCATTACAAAAAAAAAGGCAAAGTTTTTGTTATAGCAATGGCTCCAGAATTTCCACATATCCGTAAAAACTCTGATTAC
EV02_H_34	TTAGATATAGATCTTGAACAATCAGCCATAAAAGCTGCTGATAATAAAACCGTAATTCCATCTGCATTAATAAAAATTAAAGATCATTACAAAAAAAAA
EV02_H_35	GCTGCTGATAATAAAACCGTAATTCCATCTGCATTAATAAAAATTAAAGATCATTACAAAAAAAAAGGCAAAGTTTTTGTTATAGCAATGGCTCCA
EV02_H_36	GATAATAAAACCGTAATTCCATCTGCATTAATAAAAATTAAAGATCATTACAAAAAAAAAGGCAAAGTTTTTGTTATAGCAATGGCTCCAGAATTTCCA
EV02_H_37	GATCTTGAACAATCAGCCATAAAAGCTGCTGATAATAAAACCGTAATTCCATCTGCATTAATAAAAATTAAAGATCATTACAAAAAAAAAGGCAAAGTT
EV02_H_38	ACTGACCATTTTGGATTTAATGGTTTAGATATAGATCTTGAACAATCAGCCATAAAAGCTGCTGATAATAAAACCGTAATTCCATCTGCATTAATAAAAATTAAAGATCATTACAAAAAAAAAGGCAAAGTTTTTGTTATAGCAATGGCTCCAGAATTTCCACATATCCGTAAAAACTCTGATTAC
EV02_H_39	ACCGTAATTCCATCTGCATTAATAAAAATTAAAGATCATTACAAAAAAAAAGGCAAAGTTTTTGTTATAGCAATGGCTCCAGAATTTCCACATATCCGT
EV02_H_40	AATAAAACCGTAATTCCATCTGCATTAATAAAAATTAAAGATCATTACAAAAAAAAAGGCAAAGTTTTTGTTATAGCAATGGCTCCAGAATTTCCACAT
EV02_H_41	ATAGATCTTGAACAATCAGCCATAAAAGCTGCTGATAATAAAACCGTAATTCCATCTGCATTAATAAAAATTAAAGATCATTACAAAAAAAAAGGCAAAGTTTTTGTTATAGCAATGGCTCCAGAATTTCCACATATCCGTAAAAACTCTGATTACTCTGACTAC
EV02_H_42	TCAGCCATAAAAGCTGCTGATAATAAAACCGTAATTCCATCTGCATTAATAAAAATTAAAGATCATTACAAAAAAAAAGGCAAAGTTTTTGTTATAGCA
EV02_H_43	GTAATTCCATCTGCATTAATAAAAATTAAAGATCATTACAAAAAAAAAGGCAAAGTTTTTGTTATAGCAATGGCTCCAGAATTTCCACATATCCGTAAAAACTCTGAT
EV02_H_44	ATAGATCTTGAACAATCAGCCATAAAAGCTGCTGATAATAAAACCGTAATTCCATCTGCATTAATAAAAATTAAAGATCATTACAAAAAAAAAGGCAAAGTTTTTGTTATAGCAATGGCTCCAGAATTTCCACATATCCGTAAAAAC
EV02_H_45	TTTGGATTTAATGGTTTAGATATAGATCTTGAACAATCAGCCATAAAAGCTGCTGATAATAAAACCGTAATTCCATCTGCATTAATAAAAATTAAAGATCATTACAAAAAAAAAGGCAAAGTTTTTGTTATAGCAATGGCTCCAGAATTTCCACATATCCGTAAAAACTCTGATTACTCTGACTACTTA
EV02_H_46	TTTAATGGTTTAGATATAGATCTTGAACAATCAGCCATAAAAGCTGCTGATAATAAAACCGTAATTCCATCTGCATTAATAAAAATTAAAGATCATTAC
EV02_H_47	TTTAATGGTTTAGATATAGATCTTGAACAATCAGCCATAAAAGCTGCTGATAATAAAACCGTAATTCCATCTGCATTAATAAAAATTAAAGATCATTACAAAAAAAAAGGCAAAGTTTTTGTTATAGCAATGGCTCCAGAATTTCCACATATCCGTAAAAACTCTGATTACTCTGACTACTTA
EV02_H_48	GGATTTAATGGTTTAGATATAGATCTTGAACAATCAGCCATAAAAGCTGCTGATAATAAAACCGTAATTCCATCTGCATTAATAAAAATTAAAGATCATTACAAAAAAAAAGGCAAAGTTTTTGTTATAGCAATGGCTCCAGAA
EV02_H_49	ATAAAAGCTGCTGATAATAAAACCGTAATTCCATCTGCATTAATAAAAATTAAAGATCATTACAAAAAAAAAGGCAAAGTTTTTGTTATAGCAATG
EV02_H_50	TTAGATATAGATCTTGAACAATCAGCCATAAAAGCTGCTGATAATAAAACCGTAATTCCATCTGCATTAATAAAAATTAAAGATCATTACAAAAAAAAAGGCAAAGTTTTTGTTATAGCAATGGCTCCAGAATTTCCACATATCCGTAAAAACTCTGATTACTCTGAC
EV02_H_51	ATTCCATCTGCATTAATAAAAATTAAAGATCATTACAAAAAAAAAGGCAAAGTTTTTGTTATAGCAATGGCTCCAGTATTTCCACATATCCGTAGAAAC
EV02_H_52	TTTAATGGTTTAGATATAGATCTTGAACAATCAGCCATAAAAGCTGCTGATAATAAAACCGTAATTCCATCTGCATTAATAAAAATTAAAGATCATTAC
EV02_H_53	GCTGCTGATAATAAAACCGTAATTCCATCTGCATTAATAAAAATTAAAGATCATTACAAAAAAAAAGGCAAAGTTTTTGTTATAGCAATGGCTCCA
EV02_H_54	TTTGGATTTAATGGTTTAGATATAGATCTTGAACAATCAGCCATAAAAGCTGCTGATAATAAAACCGTAATTCCATCTGCATTAAAAAAAGTTAAA
EV02_H_55	ATTAAAGATCATTACAAAAAAAAAGGCAAAGTTTTTGTTATAGCAATGGCTCCAGAATTTCCACATATCCGTAAAAACTCTGATTACTCTGACTACTTA
EV02_H_56	GATATAGATCTTGAACAATCAGCCATAAAAGCTGCTGATAATAAAACCTTAATTCCATCTGCATTAATAAAAATTAAAGATCATTACAAAAAAAAAGGC
EV02_H_57	GCTGATAATAAAACCATAATTCCATCTGCATTAATAAAAATTAAAGATCATTACAAAAAAAAAGGCGAAGTTTTTGTTATAGCAATGGCTCCAGAATTT
EV02_H_58	TTAGATATAGATCTTGAACAATCAGCCATAAAAGCTGCTGATAATAAAACCGTAATTCCATCTGCATTAATAAAAATTAAAGATCATTACAAAAAAAAAGGCAAAGTTTTTGTTATAGCAATGGCTCCACAATTTCCACAT
EV02_H_59	AGATTAACTGACCATTTTGGATTTAATGGTTTAGATATAGATCTCGAACAATCAGCCATAAAAGCTGCTGATAATAAAACCGTAATTCCATCTGCATTA
EV02_H_60	GATATAGATCTTGAACAATCAGCCATAAAAGCTGCTGATAATAAAACCGTAATTCCATCTGCATTAATAAAAATTAAAGATCATTACAAAAAAAAAGGC
EV02_H_61	TTTAATGGTTTAGATATAGATCTTGAACAATCAGCCATAAAAGCTGCTGATAATAAAACCGTAATTCCATCTGCATTAAAAAAAGTTAAAGATCATTACAAAAAAAAAGGCAAAGTTTTTGTTATAGCAATGGCTCCAGAATTTCCACATATCCGTAAAAATTCTGATTACTCTGCTTACTTAACT
EV02_H_62	CTTGAACAATCAGCCATAAAAGCTGCTGATAATAAAACCGTAATTCCATCTGCATTAATAAAAATTAAAGATCATTACAAAAAAAAAGGCAAAGTTTTTGTTATAGCAATGGCTCCAGAATTTCCACATATCCGTAAAAACTCTGATTACTCTGACTACTTAACT
EV02_H_63	TTAGATATAGATCTTGAACAATCAGCCATAAAAGCTGCTGATAATAAAACCGTAATTCCATCTGCATTAATAAAAATTAAAGATCATTACAAAAAAAAAGGCAAAGTTTTTGTTATAGCAATGGCTCCAGAATTTCCACAT
EV02_H_64	GAAATAATAAGATTAACTGACCATTTTGGATTTAATGGTTTAGATATAGATCTTGAACAATCAGCCATAAAAGCTGCTGATAATAAAACCGTAATTCCATCTGCATTAATAAAAATTAAAGATCATTACAAAAAAAAAGGCAAAGTTTTTGTTATAGCAATGGCTCCAGAATTTCCACAT
EV02_H_65	ATAAAAGCTGCTGATAATAAAACCGTAATTCCATCTGCATTAATAAAAATTAAAGATCATTACAAAAAAAAAGGCAAAGTTTTTGTTATAGCAATGGCTCCA
EV02_H_66	TCTGCATTAATAAAAATTAAAGATCATTACAAAAAAAAAGGCAAAGTTTTTGTTATAGCAATGGCTCCAGAATTTCCACATATCCGTAAAAACTCTGATTACTCTGACTACTTA
EV02_H_67	TTAACTGACCATTTTGGATTTAATGGTTTAGATATAGATCTTGAACAATCAGCCATAAAAGCTGCTGATAATAAAACCGTAATTCCATCTGCATTAATAAAAATTAAAGATCATTACAAAAAAAAAGGCAAAGTTTTTGTTATAGCAATGGCTCCAGAATTTCCACATATCCGTAAAAACTCTGAT
EV02_H_68	GGTTTAGATATAGATCTTGAACAATCAGCCATAAAAGCTGCTGATAATAAAACCGTAATTCCATCTGCATTAATAAAAATTAAAGATCATTACAAAAAAAAAGGCAAAGTTTTTGTTATAGCAATGGCTCCAGAATTTCCACATATCCGTAAAAACTCTGATTACTCTGACTAC
EV02_H_69	ATACTTAACGCACAGGGGCGTTTAGTATTAATATCTCTCGGCGGGGCAAATGCTGATATCGCATTATCATCTAGTGATGAACAAAAATTTGTTGATGAAATAATAAGATTAACTGACCATTTTGGATTTAATGGTTTAGATATAGATCTTGAACAATCAGCCATAAAA
EV02_H_70	ATAGATCTTGAACAATCAGCCATAAAAGCTGCTGATAATAAAACCGTAATTCCATCTGCATTAATAAAAATTAAAGATCATTACAAAAAAAAAGGCAAA
EV02_H_71	TTTAATGGTTTAGATATAGATCTTGAACAATCAGCCATAAAAGCTGCTGATAATAAAACCGTAATTCCATCTGCATTAATAAAAATTAAAGATCATTACAAAAAAAAAGGCAAAGTTTTTGTTATAGCAATGGCTCCAGAATTTCCACATATCCGTAAAAACTCT
EV02_H_72	GCACAGGGGCGTTTAGTATTAATATCTCTCGGCGGGGCAAATGCTGATATCGCATTATCATCTAGTGATGAACAAAAATTTGTTGATGAAATAATAAGATTAACTGACCATTTTGGATTTAATGGTTTAGATATAGATCTTGAACAATCAGCCATAAAAGCTGCTGATAATAAAACCGTAATT
EV02_H_73	AATGACCATTTTGGATTTAATGGTTTAGATATAGATCTTGAACAATCAGCCATAAAAGCTGCTGATAATAAAACCGTAATTCCATCTGCATTAATAAAAATTAAAGATCATTACAAAAAAAAAGGCAAAGTTTTTGTTATAGCAATGGCTCCA
EV02_H_74	GCCATAAAAGCTGCTGATAATAAAACCGTAATTCCATCTGCATTAATAAAAATTAAAGATCATTACAAAAAAAAAGGCAAAGTTTTTGTTATAGCA
EV02_H_75	GTAATTCCATCTGCCTTAATAAAAATTAAAGATCATTACAAAAAAAAAGGCAAAGTTTTTGTTATAGCAATGGCTCCAGAATTTCCACATATCCGTAAAAACTCTGATTACTCTGACTAC
EV02_H_76	ATAATAAGATTAACTGACCATTTTGGATTTAATGGTTTGGATATAGATCTTGAACAATCAGCCATAAAAGCTGCTGATAATAAAACCGTAATTCCA
EV02_H_77	ATTAAAGATCATTACAAAAAAAAAGGCAAAGTTTTTGTTATAGCAATGGCTCCAGAATTTCCACATATCCGTAAAAACTCTGATTACTCTGACTACTTA
EV02_H_78	TTAACTGACCATTTTGGATTTAATGGTTTAGATATAGATCTTGAACAATCAGCCATAAAAGCTGCTGATAATAAAACCGTAATTCCATCTGCATTAATAAAAATTAAAGATCATTACAAAAAAAAAGGCAAAGTTTTTGTTATAGCAATGGCTCCAGAATTTCCACATATCCGTAAAAACTCTGATTACTCT
EV02_H_79	ATGAAAGTATATCCTGGACAAACTTCTCACATACCTACTTTTAATCTTGATCCAGCTGTAGGTATGACAGAAGCTGAATTTATCGATCAGATAAAACAG
EV02_H_80	CCTACTTTTAATCTTGATCCAGCTGTAGGTATGACAGAAGCTGAATTTATCGATCAGATAAAACAGTTAAATTTACAAGGACGTTTAGTATTAATA
EV02_H_81	TCTCACATACCTACTTTTAATCTTGATCCAGCTGTAGGTATGACAGAAGCTGAATTTATCGATCAGATAAAACAGTTAAATTTACAAGGACGTTTAGTATTAATATCATTAGGG
EV02_H_82	GTATATCCTGGACAAACTTCTCACATACCTACTTTTAATCTTGATCCAGCTGTAGGTATGACAGAAGCTGAATTTATCGATCAGATAAAACAGTTAAATTTACAAGGACGTTTA
EV02_H_83	TATACCCCATATCTTGAGTCTTTAGAAGGACTTTATGATTGGATTAGCCCTCAGTTTTATAATCAAGGAGGAGACGGTATATATGTAGAGGGCGTTGGT
EV02_H_84	GGATTAGATATAGACTTAGAGCAATCTGCAATTGTTGCCGCCGATAATCAACAAGTAATTCCACAAGCTTTAAAAATAGTAAAAAATCATTATAAGCAA
EV02_H_85	CTTGCGTCAGCAATTTGGTTCTACCTAACGCCTCAAGCGCCAAAACCTGCCATGTTGCATGTTATCGACCGCACGTGGAAGCCTTCTCAACGAGAAATTGATGCTGGTATCGGT
EV02_H_86	GTTACGTGGGAACCGGGTAAGACAACAGTAACGAATGGTGATGTGGTCATTCACAACAACGTTTGTTATGAAGCGAAAAATAGCCCAGGAGCATGG
EV02_H_87	TACTCTCTAGAGATTGCAGCATGTGATGCGACGGGTTGTTCAAAATCGGCACCTAGCGAGATTGTCGTTGCTGATACCGACGGTGCACACTTAAAA
EV02_H_88	TATAAGGATCTTGCAGACATCACCATTAAGTTTAATCAATGGTCTGGCGTGACAGGTGACACCTACAAAATCTTCTTTGACGGCATTGAAGTAAGC
EV02_H_89	TGGGATTTCCTAACGGGTATGGCTGCTCCAGAATACACTTACACGCGTTTCTTGCGTGCGATTGGTAAATTCCCTGCGTTC
EV02_H_90	GCTCCAGAATTTCCACATATCCGTAAAAACTCTGATTACTCTGACTACTTAACTGCTTTAGAAAAGCACTATGATTGGATTAGCCCACAGTTTTATAAC
EV02_H_91	GGCAAAGTTTTTGTTATAGCAATGGCTCCAGAATTTCCACATATCCGTAAAAACTCTGATTACTCTGACTACTTAACTGCTTTAGAAAAGCACTAT
EV02_H_92	AAAAAAAAAGGCAAAGTTTTTGTTATAGCAATGGCTCCAGAATTTCCACATATCCGTAAAAACTCTGATTACTCTGACTACTTAACTGCTTTAGAAAAG
EV02_H_93	TACAAAAAAAAAGGCAAAGTTTTTGTTATAGCAATGGCTCCAGAATTTCCACATATCCGTAAAAACTCTGATTACTCTGACTACTTAACTGCTTTAGAA
EV02_H_94	GTAATTCCATCTGCATTAATAAAAATTAAAGATCATTACAAAAAAAAAGGCAAAGTTTTTGTTATAGCAATGGCTCCAGAATTTCCACATATCCGTAAAAACTCTGATTACTCTGACTACTTAACTGCTTTAGAAAAGCACTATGATTGGATTAGCCCACAGTTTTAT
EV02_H_95	ATAAAAATTAAAGATCATTACAAAAAAAAAGGCAAAGTTTTTGTTATAGCAATGGCTCCAGAATTTCCACATATCCGTAAAAACTCTGATTACTCTGACTACTTAACTGCTTTAGAAAAGCACTATGATTGGATTAGC
EV02_H_96	AAAACCGTAATTCCATCTGCATTAATAAAAATTAAAGATCATTACAAAAAAAAAGGCAAAGTTTTTGTTATAGCAATGGCTCCAGAATTTCCACATATCCGTAAAAACTCTGATTACTCTGACTACTTAACTGCTTTAGAAAAGCACTATGATTGGATTAGCCCACAGTTTTAT
EV02_H_97	AAAGATCATTACAAAAAAAAAGGCAAAGTTTTTGTTATAGCAATGGCTCCAGAATTTCCACATATCCGTAAAAACTCTGATTACTCTGACTACTTAACT
EV02_H_98	GATTACTCTGACTACTTAACTGCTTTAGAAAAGCACTATGATTGGATTAGCCCACAGTTTTATAACCAAGGCGGCGATGGAATTTGGGATGCTAAATAC
EV02_H_99	CCAGAATTTCCACATATCCGTAAAAACTCTGATTACTCTGACTACTTAACTGCTTTAGAAAAGCACTATGATTGGATTAGCCCACAGTTTTATAAC
EV02_H_100	ATAGCAATGGCTCCAGAATTTCCACATATCCGTAAAAACTCTGATTACTCTGACTACTTAACTGCTTTAGAAAAGCACTATGATTGGATTAGCCCACAG
EV02_H_101	GATTACTCTGACTACTTAACTGCTTTAGAAAAGCACTATGATTGGATTAGCCCACAGTTTTATAACCAAGGCGGCGATGGAATTTGGGATGCTAAATAC
EV02_H_102	TCAGCCATAAAAGCTGCTGATAATAAAACCGTAATTCCATCTGCATTAATAAAAATTAAAGATCATTACAAAAAAAAAGGCAAAGTTTTTGTTATAGCAATGGCTCCAGAATTTCCACATATCCGTAAAAACTCTGATTACTCTGACTACTTAACTGCTTTAGAAAAGCACTATGATTGG
EV02_H_103	CGTAAAAACTCTGATTACTCTGACTACTTAACTGCTTTAGAAAAGCACTATGATTGGATTAGCCCACAGTTTTATAACCAAGGCGGCGATGGAATT
EV02_H_104	TACAAAAAAAAAGGCAAAGTTTTTGTTATAGCAATGGCTCCAGAATTTCCACATATCCGTAAAAACTCTGATTACTCTGACTACTTAACTGCTTTAGAAAAGCACTATGAT
EV02_H_105	GCTCCAGAATTTCCACATATCCGTAAAAACTCTGATTACTCTGACTACTTAACTGCTTTAGAAAAGCACTATGATTGGATTAGCCCACAG
EV02_H_106	GAATTTCCACATATCCGTAAAAACTCTGATTACTCTGACTACTTAACTGCTTTAGAAAAGCACTATGATTGGATTAGCCCACAGTTTTATAACCAA
EV02_H_107	AAAAACTCTGATTACTCTGACTACTTAACTGCTTTAGAAAAGCACTATGATTGGATTAGCCCACAGTTTTATAACCAAGGCGGCGATGGAATTTGG
EV02_H_108	ATAGCAATGGCTCCAGAATTTCCACATATCCGTAAAAACTCTGATTACTCTGACTACTTAACTGCTTTAGAAAAGCACTATGATTGGATTAGCCCACAG
EV02_H_109	GCTGATAATAAAACCGTAATTCCATCTGCATTAAAAAAAGTTAAAGATCATTACAAAAAAAAAGGCAAAGTTTTTGTTATAGCAATGGCTCCAGAATTTCCACATATCCGTAAAAATTCTGATTACTCTGCTTACTTAACT
EV02_H_110	GCAATGGCTCCAGAATTTCCACATATCCGTAAAAACTCTGATTACTCTGACTACTTAACTGCTTTAGAAAAGCACTATGATTGGATTAGCCCACAATTT
EV02_H_111	GTTATAGCAATGGCTCCAGAATTTCCACATATCCGTAAAAACTCTGATTACTCTGACTACTTAACTGCTTTAGAAAAGCACTATGATTGGATTAGC
EV02_H_112	CATTACAAAAAAAAAGGCAAAGTTTTTGTTATAGCAATGGCTCCAGAATTTCCACATATCCGTAAAAACTCTGATTACTCTGACTACTTAACTGCTTTA
EV02_H_113	AAAAACTCTGATTACTCTGACTACTTAACTGCTTTAGAAAAGCACTATGATTGGATTAGCCCACAGTTTTATAACCAAGGCGGCGATGGAATTTGG
EV02_H_114	AATAAAACCGTAATTCCATCTGCATTAATAAAAATTAAAGATCATTACAAAAAAAAAGGCAAAGTTTTTGTTATAGCAATGGCTCCAGAATTTCCACATATCCGTAAAAACTCTGATTACTCTGACTACTTAACTGCTTTAGAAAAGCACTATGATTGGATT
EV02_H_115	GATCATTACAAAAAAAAAGGCAAAGTTTTTGTTATAGCAATGGCTCCAGAATTTCCACATATCCGTAAAAACTCTGATTACTCTGACTACTTAACT
EV02_H_116	TTTCCACATATCCGTAAAAACTCTGATTACTCTGACTACTTAACTGCTTTAGAAAAGCACTATGATTGGATTAGCCCACAGTTTTATAACCAAGGCGGC
EV02_H_117	GCTCCAGAATTTCCACATATCCGTAAAAACTCTGATTACTCTGACTACTTAACTGCTTTAGAAAAGCACTATGATTGGATTAGCCCACAGTTTTATAAC
EV02_H_118	AATAAAACCGTAATTCCATCTGCATTAATAAAAATTAAAGATCATTACAAAAAAAAAGGCAAAGTTTTTGTTATAGCAATGGCTCCAGAATTTCCACATATCCGTAAAAACTCTGATTACTCTGCTTACTTAACTGCTTTAGAAAAG
EV02_H_119	GCATTAATAAAAATTAAAGATCATTACAAAAAAAAAGGCAAAGTTTTTGTTATAGCAATGGCTCCAGAATTTCCACATATCCGTAAAAACTCTGATTACTCTGACTACTTAACTGCTTTAGAAAAGCACTATGATTGGATTAGCCCACAGTTTTATAAC
EV02_H_120	GCTCCAGAATTTCCACATATCCGTAAAAACTCTGATTACTCTGACTACTTAACTGCTTTAGAAAAGCACTATGATTGGATTAGTCCACAGTTTTAT
EV02_H_121	TACAAAAAAAAAGGCAAAGTTTTTGTTATAGCAATGGCTCCAGAATTTCCACATATCCGTAAAAACTCTGATTACTCTGACTACTTAACTGCTTTA
EV02_H_122	GCTCCAGAATTTCCACATATCCGTAAAAACTCTGATTACTCTGACTACTTAACTGCTTTAGAAAAGCACTATGATTGGATTAGC
EV02_H_123	AAAGTTTTTGTTATAGCAATGGCTCCAGAATTTCCACATATCCGTAAAAACTCTGATTACTCTGACTACTTAACTGCTTTAGAAAAGCACTATGATTGG
EV02_H_124	AATAAAACCGTAATTCCATCTGCATTAAAAAAAGTTAAAGATCATTACAAAAAAAAAGGCAAAGTTTTTGTTATAGCAATGGCTCCAGAATTTCCACATATCCGTAAAAACTCTGATTACTCTGCTTACTTAACTGCTTTAGAAAAGCACTATGATTGGATTAGCCCACAG
EV02_H_125	TTAATAAAAATTAAAGATCATTACAAAAAAAAAGGCAAAGTTTTTGTTATAGCAATGGCTCCAGAATTTCCACATATCCGTAAAAACTCTGATTACTCTGACTACTTAACTGCTTTAGAAAAGCACTATGATTGGATTAGCCCACAGTTTTATAAC
EV02_H_126	ATAAAAGCTGCTGATAATAAAACCGTAATTCCATCTGCATTAATAAAAATTAAAGATCATTACAAAAAAAAAGGCAAAGTTTTTGTTATAGCAATGGCTCCAGAATTTCCACATATCCGTAAAAACTCTGATTACTCTGACTACTTAACTGCTTTAGAAAAGCCTATGATTGGATTAGCC
EV02_H_127	GTTAAAGATCATTACAAAAAAAAAGGCAAAGTTTTTGTTATAGCAATGGCTCCAGAATTTCCACATATCCGTAAAAATTCTGATTACTCTGCTTACTTA
EV02_H_128	CCACATATCCGTAAAAACTCTGATTACTCTGACTACTTAACTGCTTTAGAAAAGCACTATGATTGGATTAGCCCACAGTTTTATAACCAAGGCGGCGAT
EV02_H_129	GCTCCAGAATTTCCACATATCCGTAAAAACTCTGATTACTCTGACTACTTAACTGCTTTAGAAAAGCACTATGATTGGGTTAGCCCACAGTTTTATAAC
EV02_H_130	ATTCCATCTGCATTAATAAAAATTAAAGATCATTACAAAAAAAAAGGCAAAGTTTTTGTTATAGCAATGGCTCCAGAATTTCCACATATCCGTAAAAACTCTGATTACTCTGACTACTTAACTGCTTTAGAAAAGCACTATGATTGGATTAGC
EV02_H_131	AAAGATCATTACAAAAAAAAAGGCAAAGTTTTTGTTATAGCAATGGCTCCAGAATTTCCACATATCCGTAAAAACTCTGATTACTCTGACTACTTAACTGCTTTAGAAAAGCACTATGATTGGATTAGCCCACAGTTTTATAACCAAGGCGGCGATGGAATTTGG
EV02_H_132	CCAGAATTTCCACATATCCGTAAAAACTCTGATTACTCTGACTACTTAACTGCTTTAGAAAAGCACTATGATTGGATTAGCCCACAGTTTTATAACCAAGGCGGCGATGGAATTTGG
EV02_H_133	TCTGATTACTCTGACTACTTAACTGCTTTAGAAAAGCACTATGATTGGATTAGCCCACAGTTTTATAACCAAGGCGGCGATGGAATTTGGGATGCT
EV02_H_134	GCCATAAAAGCTGCTGATAATAAAACCGTAATTCCATCTGCATTAATAAAAATTAAAGATATTACAAAAAAAAAAGGCAAAGTTTTTGTTATAGCAATGGCTCCAGAATTTCCACATATCCGTAAAAACTCTGATTACTCTGACTACTTAACTGCTTTAGAAAAG
EV02_H_135	AAAAAAGGCAAAGTTTTTGTTATAGCAATGGCTCCAGAATTTCCACATATCCGTAAAAACTCTGATTACTCTGACTACTTAACTGCTTTAGAAAAGCAC
EV02_H_136	ATAGCAATGGCTCCAGAATTTCCACATATCCGTAAAAACTCTGATTACTCTGACTACTTAACTGCTTTAGAAAAGCACTATGATTGGATTAGCCCACAGTTTTAT
EV02_H_137	ATAGCAATGGCTCCAGAATTTCCACATATCCGTAAAAACTCTGATTACTCTGACTACTTAACTGCTTTAGAAAAGCACTATGATTGGATTAGCCCACAG
EV02_H_138	GTAATTCCATCTGCATTAATAACAATTAAAGATCATTACAAAAAAAAAGGCAAAGTTTTTGTTATAGCAATGGCTCCAGAATTTCCACATATCCGTAAAAACTCTGATTACTCTGACTACTTAACTGCTTTA
EV02_H_139	GTTTTTGTTATAGCAATGGCTCCAGAATTTCCACATATCCGTAAAAACTCTGATTACTCTGACTACTTAACTGCTTTAGAAAAGCACTATGATTGGATTAGCCCACAGTTTTATAACCAAGGCGGCGATGGAATTTGGGATGCTAAATACGGTAAATTTATAGGTCAA
EV02_H_140	ATAAAAGCTGCTGATAATAAAACCGTAATTCCATCTGCATTAATAAAAATTAAAGATCATTACAAAAAAAAAGGCAAAGTTTTTGTTATAGCAATGGCTCCAGAATTTCCACATATCCGTAAAAACTCTGATTACTCTGACTACTTAACTGCTTTAGAAAAGCACTATGATTGGATTAGC
EV02_H_141	AAAAAAGGCAAAGTTTTTGTTATAGCAATGGCTCCAGAATTTCCACATATCCTTAAAAACTCTGATTACTCTGACTACTTAACTGCTTTAGAAAAGCAC
EV02_H_142	CATATCCGTAAAAACTCTGATTACTCTGACTACTTAACTGCTTTAGAAAAGCACTATGATTGGATTAGCCCACAGTTTTATAACCAAGGCGGCGATGGA
EV02_H_143	AAAGGCAAAGTTTTTGTTATAGCAATGGCTCCAGAATTTCCACATATCCGTAAAAACTCTGATTACTCTGACTACTTAACTGCTTTAGAAAAGCACTAT
EV02_H_144	CCACATATCCGTAAAAACTCTGATTACTCTGACTACTTAACTGCTTTAGAAAAGCACTATGATTGGATTAGCCCACAGTTTTATAACCAAGGTGGCGAT
EV02_H_145	GCTCCAGAATTTCCACATATCCGTAAAAACTCTGATTACTCTGACTACTTAACTGCTTTAGAAAAGCACTATGATTGGATTAGCCCACAATTTTATAAC
EV02_H_146	CCACATATCCGTAAAAACTCTGATTACTCTGACTACTTAACTGCTTTAGAAAAGCACTATGATTGGATTAGCCCACAGTTTTATAACCAAGGCGGC
EV02_H_147	TCTGATTACTCTGACTACTTAACTGCTTTAGAAAAGCACTATGATTGGATTAGCCCACAGTTTTATAACCAAGGCGGCGATGGAATTTGGGATGCTAAA
EV02_H_148	GTTTTTGTTATAGCAATGGCTCCAGAATTTCCACATATCCGTAAAAACTCTGATTACTCTGCTTACTTAACTGCTTTAGAAAAGCACTATGATTGGATT
EV02_H_149	TTAGATATAGATCTTGAACAATCAGCCATAAAAGCTGCTGATAATAAAACCGTAATTCCATCTGCATTAATAAAAATTAAAGATCATTACAAAAAAAAAGGCAAAGTTTTTGTTATAGCAATGGCTCCAGAATTTCCACATATCCGTAAAAACTCTGATTACTCTGACTACTTAACTGCTTTAGAA
EV02_H_150	GCTCCAGAATTTCCACATATCCGTAAAAACTCTGATTACTCTGCTTACTTAACTGCTTTAGAAAAGCACTATGATTGGATTAGCCCACAGTTTTATAACCAAGGCGGCGATGGAATTTGGGATGCTAAA
EV02_H_151	CTTGAACAATCAGCCATAAAAGCTGCTGATAATAAAACCGTAATTCCATCTGCATTAATAAAAATTAAAGATCATTACAAAAAAAAAGGCAAAGTTTTTGTTATAGCAATGGCTCCAGAATTTCCACATATCCGTAAAAACTCTGATTACTCTGACTACTTAACTGCTTTAGAAAAGCACTATGATTGG
EV02_H_152	AAAATTAAAGATCATTGCAAAAAAAAAGGCAAAGTTTTTGTTATAGCAATGGCTCCAGAATTTCCACATATCCGTAAAATCTCTGATTACTCTGACTAC
EV02_H_153	GCTCCAGAATGTCCACATATCCGTAAAAACTCTGATTACTCTGACTACTTAACTGCTTTAGAAAAGCACTATGATTGGATTAGCCCACAGTTTTATAAC
EV02_H_154	AAAGTTTTTGTTATAGCAATGGCTCCAGAATTTCCACATATCCGTAAAAACTCTGATTACTCTGACTACTTAACTGCTTTAGAAAAGCACTATGAT
EV02_H_155	GATTACTCTGACTACTTACCTGCTTTAGAAAAGCACTATGATTGGATTAGCCCACAGTTTTATAACCAAGGCGGCGATGGAATTTGG
EV02_H_156	GATTACTCTGACTACTTAACTGCTTTAGAAAAGCACTATGATTGGATTAGCCCACAGTTTTATAACCAAGGCGGCGATGGAATTTGGGATGCTAAA
EV02_H_157	GCTGCTGATAATAAAACCGTAATTCCATCTGCATTAAAAAAAGTTAAAGATCATTACAAAAAAAAAGGCAAAGTTTTTGTTATAGCAATGGCTCCAGAATTTCCACATATCCGTAAAAATTCTGATTACTCTGCTTACTTAACTGCTTTAGAAAAGCCTATGATTGGATTAGCC
EV02_H_158	GAATTTCCACATATCCGTAAAAACTCTGATTACTCTGACTACTTAACTGCTTTAGAAAAGCACTATGATTGGATTAGCCCACAGTTTTATAACCAAGGCGGCGATGGAATTTGG
EV02_H_159	ATGGCTCCAGAATTTCCACATATCCGTAAAAACTCTGATTACTCTGACTACTTAACTGCTTTAGAAAAGCACTATGATTGGATTAGCCCACAATTT
EV02_H_160	AACTCTGATTACTCTGACTACTTAACTGCTTTAGAAAAGCACTATGATTGGATTAGCCCACAGTTTTATAACCAAGGCGGCGATGGAATTTGGGATGCT
EV02_H_161	CATTACAAAAAAAAAGGCAAAGTTTTTGTTATAGCAATGGCTCCAGAATTTCCACATATCCGTAAAAACTCTGATTACTCTGACTACTTAACTGCTTTA
EV02_H_162	ATTCCATCTGCATTAATAAAAATTAAAGATCATTACAAAAAAAAAGGCAAAGTTTTTGTTATAGCAATGGCTCCAGAATTTCCACATATCCGTAAAAACTCTGATTACTCTGACTACTTAACTGCTTTAGAAAAGCACTATGATTGGATTAGCCCACAGTTTTATAACAAAGGC
EV02_H_163	GTTATAGCAATGGCTCCAGAATTTCCACCTATCCGTAAAAACTCTGATTACTCTGCTTACTTAACTGCTTTAGAAAAGCCTATGATTGTATTAGCC
EV02_H_164	GTTTTTGTTATAGCAATGGCTCCAGAATTTCCACATATCCGTAAAAACTCTGATTACTCTGAGTACTTAACTGCTTTAGAAAAGCACTATGATTGG
EV02_H_165	AAAGTTTTTGTTATAGCAATGGCTCCAGAATTTCCACATATCCGTAAAAACTCTGATTACTCTGACTACTTAACTGCTTTAGAAAAGCACTATGATTGG
EV02_H_166	GTTATAGCAATGGCTCCAGAATTTCCACATATCCGTAAAAACTCTGATTACTCTGACTACTTAACTGCTTTAGAAAAGCACTATGATTGGATTAGCCCACAGTTTTATAACCAAGGCGGCGATGGAATTTGGGATGCTAAA
EV02_H_167	GGCAAAGTTTTTGTTATAGCAATGGCTCCAGAATTTCCACATATCCGTAAAAACTCTGATTACTCTGACTACTTAACTGCTTTAGAAAAGCACTATGAT
EV02_H_168	ATGGCTCCAGAATTTCCACATATCCGTAAAAACTCTGATTACTCTGACTACTTAACTGCTTTAGAAAAGCACTATGATTGGATTAGCCCACAGTTTTAT
EV02_H_169	AACTCTGATTACTCTGACTACTTAACTGCTTTAGAAAAGCACTATGATTGGATTAGCCCACAGTTTTATAACCAAGGCGGCGATGGAATTTGGGAT
EV02_H_170	GATCATTACAAAAAAAAAGGCAAAGTTTTTGTTATAGCAATGGCTCCAGAATTTCCACATATCCGTAAAAACTCTGATTACTCTGACTACTTAACTGCTTTAGAAAAGCACTATGATTGGATTAGCCCACAG
EV02_H_171	GCTCCAGAATTTCCACATATCCGTAAAAACTCTGATTACTCTGACTACTTAACTGCTTTAGAAAAGCACTATGATTGGATTAGCCCACAGTTTTAT
EV02_H_172	CCATCTGCATTAATAAAAATTAAAGATCATTACAAAAAAAAAGGCAAAGTTTTTGTTATAGCAATGGCTCCAGAATTTCCACATATCCGTAAAAACTCTGATTACTCTGACTACTTAACTGCTTTAGAAAAGCACTATGATTGGATTAGCCCACAGTTTTATAACCAAGGCGGCGATGGAATTTGGGAT
EV02_H_173	GTAATTCCATCTGCATTAATAAAAATTAAAGATCATTACAAAAAAATAGGCAAAGTTTTTGTTATAGCAATGGCTCCAGAATTTCCACATATCCGTAAAAACTCTGATTACTCTGACTACTTAACTGCTTTAGAAAAGCACTATGATTGGATTAGC
EV02_H_174	GTGATTCCATCTGCATTAATAAAAATTAAAGATCATTACAAAAAAAAAGGCAAAGTTTTTGTTATAGCAATGGCTCCAGAATTTCCACATATCCGTAAAAACTCTGATTACTCTGACTACTTAACTGCTTTAGAAAAGCACTATGATTGGATTAGC
EV02_H_175	AACTCTGATTACTCTGACTACTTAACTGCTTTAGAAAAGCACTATGATTGGATTAGCCCACAGTTTTATAACCAAGGCGGCGATGGAATTTGGGATGCT
EV02_H_176	CATTACAAAAAAAAAGGCAAAGTTTTTGTTATAGCAATGGCTCCAGAATTTCCACATATCCGTAAAAACTCTGATTACTCTGACTACTTAACTGCTTTAGAAAAGCACTATGATTGGATTAGCCCACAGTTTTATAACCAAGGC
EV02_H_177	TCTGACTACATAACTGCTTTAGAAAAGCACTATGATTGGATTAGCCCACAGTTTTATAACCAAGGCGGCGATGGAATTTGGGAT
EV02_H_178	AATAAAACCGTAATTCCATCTGCATTAATAAAAATTAAAGATCATTACAAAAAAAAAGGCAAAGTTTTTGTTATAGCAATGGCTCCAGAATTTCCACATATCCGTAAAAATGCTGATTACTCTGACTACTTAACTGCTTTAGAAAAGCCTATGATTGGATTAGCC
EV02_H_179	TACTTAACTGCTTTAGAAAAGCACTATGATTGGATTAGCCCACAGTTTTATAACCAAGGCGGCGATGGAATTTGGGATGCTAAAGACGGTAAATAT
EV02_H_180	CAATTTATAAATCAAATCAAAATACTTAACGCACAGGGGCGTTTAGTATTAATATCTCTCGGCGGGGCAAATGCTGATATCGCATTATCATCTAGT
EV02_H_181	AAGCACTATGATTGGATTAGCCCACAGTTTTATAACCAAGGCGGCGATGGAATTTGGGATGCTAAATACGGTAAATTTATAGGTCAAAATAATGAT
EV02_H_182	TGTGTTGATAATCCTAGAAAACTTCTAGAGGCATTAGATGAGCTTGAAAAAACAGGAATTCCTCTAAGGGGCATAATG
EV02_H_183	GGATTGCCTTCTAACCATGACGCAGCCGCCAATGGTTGTGTTGATAATCCTAGAAAACTTCTAGAGGCATTAGATGAGCTTGAAAAAGCAGGAATT
EV02_H_184	GAAAAGCACTATGATTGGATTAGCCCACAGTTTTATAACCAAGGCGGCGATGGAATTTGGGATGCTAAATACGGTAAATTTATAGGTCAAAATAAT
EV02_H_185	GGGCGTTTAGTATTAATATCTCTCGGCGGGGCAAATGCTGATATCGCATTATCATCTAGTGATGAACAAAAATTTGTTGATGAAATAATAAGATTA
EV02_H_186	CGTCAATTTATAAATCAAATCAAAATACTTAACGCACAGGGGCGTTTAGTATTAATATCTCTCGGCGGGGCAAATGCTGATATCGCATTATCA
EV02_H_187	TCTACAGCAATAGCAAATGGAACTGATGGCTTTAATAAAATACCTCATGATAAACTACTCTTTGGATTGCCTTCTAACCATGACGCAGCCGCCAAT
EV02_H_188	TCTGACTACTTAACTGCTTTAGAAAAGCACTATGATTGGATTAGCCCACAGTTTTATAACCAAGGCGGCGATGGAATTTGGGATGCTAAATACGGTAAA
EV02_H_189	AATATACCAACTTTTAAACTTGATCTTAGTTTAGGAATGACAGAGCGTCAATTTATAAATCAAATCAAAATACTTAACGCACAGGGGCGTTTAGTATTAATATCTCTCGGCGGGGCAAATGCTGATATCGCATTATCATCT
EV02_H_190	AATGGAACTGATGGCTTTAATAAAATACCTCATGATAAACTACTCTTTGGATTGCCTTCTAACCATGACGCAGCCGCCAATGGTTGTGTTGATAATCCTAGAAAACTTCTAGAGGCATTAGAT
EV02_H_191	ATGTCTACAGCAATAGCAAATGGAACTGATGGCTTTAATAAAATACCTCATGATAAACTACTCTTTGGATTGCCTTCTAACCATGACGCAGCCGCCAATGGTTGTGTT
EV02_H_192	TCTACAGCAATAGCAAATGGAACTGATGGCTTTAATAAAATACCTCATGATAAACTACTCTTTGGATTGCCTTCTAACCATGACGCAGCCGCCAATGGT
EV02_H_193	ACTGATGGCTTTAATAAAATACCTCATGATAAACTACTCTTTGGAATGCCTTCTAACCATGACGCAGCCGCCAATGGTTGTGTTGATAATCCTAGA
EV02_H_194	CATGATAAACTACTCTTTGGATTGCCTTCTAACCATGACGCAGCCGCCAATGGTTGTGTTGATAATCCTAGAAAACTTCTAGAGGCATTAGATGAGCTT
EV02_H_195	GCAATAGCAAATGGAACTGATGGCTTTAATAAAATACCTCATGATAAACTACTCTTTGGATTGCCTTCTAACCATGACGCAGCCGCCAATGGTTGT
EV02_H_196	GCCGCCAATGGTTGTGTTGATAATCCTAGAAAACTTCTAGAGGCATTAGATGAGCTTGAAAAAACAGGAATTCCTCTAAGGGGCATAATGACTTGGTCA
EV02_H_197	ATACCTCATGATAAACTACTCTTTGGATTGCCTTCTAACCATGACGCAGCCGCCAATGGTTGTGTTGATAATCCTAGAAAACTTCTAGAGGCATTA
EV02_H_198	GACTACTTAACTGCTTTAGAAAAGCACTATGATTGGATTAGCCCACAGTTTTATAACCAAGGCGGCGATGGAATTTGGGATGCTAAATACGGTAAA
EV02_H_199	TTAACTGCTTTAGAAAAGCACTATGATTGGATTAGCCCACAGTTTTATAACCAAGGCGGCGATGGAATTTGGGATGCTAAATACGGTAAATTTATAGGTCAAAATAATGATCAATATAAAAAACAATTTATTATTACCATGTCTACA
EV02_H_200	GTAGAAAAGCACTATGATTGGAGTAGCCCACAGTTTTATAACCAAGGCGGCGATGGAATTTGGGATGCTAAATACGGTAAATTTATAGGTCAAAAT
EV02_H_201	ATACTTAATGCACAGGGGCGTTTAGTATTAATATCTCTCGGCGGGGCAAATGCTGATATCGCATTATCATCT
EV02_H_202	AATGGAACTGATGGCTTTAATAAAATACCTCATGATAAACTACTCTTTGGATTGCCTTCTAACCATGACGCAGCCGCCAATGGTTGTGTTGATAAT
EV02_H_203	CTACTCTTTGGATTGCCTTCTAACCATGACGCAGCCGCCAATGGTTGTGTTGATAATCCTAGAAAACTTCTAGAGGCATTAGATGAGCTTGAAAAAACA
EV02_H_204	CTTGATCTTAGTTTAGGAATGACAGAGCGTCAATTTATAAATCAAATCAAAATACTTAATGCACAGGGGCGTTTAGTATTAATATCTCTCGGCGGG
EV02_H_205	CCTTCTAACCATGACGCAGCCGCCAATGGTTGTGTTGATAATCCTAGAAAACTTCTAGAGGCATTAGATGAGCTTGAAAAAACAGGAATTCCTCTAAGG
EV02_H_206	TCTACAGCAATAGCAAATGGAACTGATGGCTTTAATAAAATACCTCATGATAAACTACTCTTTGGATTGCCTTCTAACCATGACGCAGCCGCCAAT
EV02_H_207	CTTAATGCACAGGGGCGTTTAGTATTAATATCTCTCGGCGGGGCAAATGCTGATATCGCATTATCATCTAGCGATGAAAAAAAATTTGTTGATGAAATA
EV02_H_208	TCTACAGCAATAGCAAATGGAACTGATGGCTTTAATAAAATACCTCATGATAAACTACTCTTTGGATTGCCTTCTAACCATGACGCAGCCGCCAATGGT
EV02_H_209	CTACTCTTTGGATTGCCTTCTAACCATGACGCAGCCGCCAATGGTTGTGTTGATAATCCTAGAAAACTTCTAGAGGCATTAGATGAGCTTGAAAAAACAGGAATTCCTCTAAGGGGCATAATGACTTGGTCAATTAATTGGGACTTTGGTAAAGATAGT
EV02_H_210	AAATTTATAGGTCAAAATAATGATCAATATAAAAAACAATTTATTATTACCATGTCTACAGCAATAGCAAATGGAACTGATGGCTTTAATAAAATACCTCATGATAAACTACTCTTTGGATTGCCTTCTAACCATGACGCAGCCGCCAATGGTTGTGTTGAT
EV02_H_211	AATCAAATCAAAATACTTAACGCACAGGGGCGTTTAGTATTAATATCTCTCGGCGGGGCAAATGCTGATATCGCATTATCATCTAGTGATGAACAAAAA
EV02_H_212	GAAAAGCACTATGATTGGATTAGCCCACAGTTTTATAACCAAGGCGGCGATGGAATTTGGGATGCTAAATACGGTAAATTTATAGGTCAAAATAATGAT
EV02_H_213	ACAGAGCGTCAATTTATAAATCAAATCAAAATACTTAACGCACAGGGGCGTTTAGTATTAATATCTCTCGGCGGGGCAAATGCTGATATCGCATTATCATCTAGTGATGAACAAAAATTTGTTGATGAAATAATAAGATTAACTGACCATTTTGGATTTAATGGTTTA
EV02_H_214	GATGGCTTTAATAAAATACCTCATGATAAACTACTCTTTGGATTGCCTTCTAACCATGACGCAGCCGCCAATGGTTGTGTTGATAATCCTAGAAAA
EV02_H_215	TCTGACTACTTAACTGCTTTAGAAAAGCACTATGATTGGATTAGCCCACAGTTTTATAACCAAGGCGGCGATGGAATTTGGGATGCTAAATACGGTAAATTTATAGGTCAAAATAATGATCAATATAAAAAACAATTTATTATTACC
EV02_H_216	CTTGATCTTAGTTTAGGAATGACAGAGCGTCAATTTATAAATCAAATCAAAATACTTAACGCACAGGGGCGTTTAGTATTAATATCTCTCGGCGGGGCAAATGCTGATATCGCATTATCATCTAGTGATGAACAAAAATTTGTTGATGAAATAATAAGATTAACT
EV02_H_217	AATAAAATACCTCATGATAAACTACTCTTTGGATTGCCTTCTAACCATGACGCAGCCGCCAATGGTTGTGTTGATAATCCTAGAAAACTTCTAGAG
EV02_H_218	TCTGACTACTTAACTGCTTTAGAAAAGCACTATGATTGGATTAGCCCACAGTTTTATAACCAAGGCGGCGATGGAATTTGGGATGCTAAATACGGTAAATTTATAGGTCAAAATAATGATCAATATAAAAAACAATTTATTATTACCATGTCTACAGCAATA
EV02_H_219	ATGACAGAGCGTCAATTTATAAATCAAATCAAAATACTTAACGCACAGGGGCGTTTAGTATTAATATCTCTCGGCGGGGCAAATGCTGATATCGCATTATCATCTAGTGATGAACAAAAATTTGTTGATGAAATAATA
EV02_H_220	ACCATGTCTACAGCAATAGCAAATGGAACTGATGGCTTTAATAAAATACCTCATGATAAACTACTCTTTGGATTGCCTTCTAACCATGACGCAGCC
EV02_H_221	AATCCTAGAAAACTTCTAGAGGCATTAGATGAGCTTGAAAAAGCAGGAATTCCTCTAAGGGGCATAATGACTTGGTCAATTAATTGGGACTTTGGT
EV02_H_222	GGAACTGATGGCTTTAATAAAATACCTCATGATAAACTACTCTTTGGATTGCCTTCTAACCATGACGCAGCCGCCAATGGTTGTGTTGATAATCCTAGA
EV02_H_223	GATCTTAGTTTAGGAATGACAGAGCGTCAATTTATAAATCAAATCAAAATACTTAATGCACAGGGGCGTTTAGTATTAATATCTCTCGGCGGGGCAAAT
EV02_H_224	CAAAATAATGATCAATATAAAAAACAATTTATTATTACCATGTCTACAGCAATAGCAAATGGAACTGATGGCTTTAATAAAATACCTCATGATAAACTACTCTTTGGATTGCCTTCTAACCATGACGCAGCCGCCAATGGTTGTGTTGAT
EV02_H_225	TACTCTGACTACTTAACTGCTTTAGAAAAGCACTATGATTGGATTAGCCCACAGTTTTATAACCAAGGCGGCGATGGAATTTGGGATGCTAAATACGGT
EV02_H_226	TACTTAACTGCTTTAGAAAAGCACTATGATTGGATTAGCCCACAGTTTTATAACCAAGGCGGCGATGGAATTTGGGATGCTAAATACGGTAAATTTATA
EV02_H_227	ATACCTCATGATAAACTACTCTTTGGATTGCCTTCTAACCATGACGCAGCCGCCAATGGTTGTGTTGATAATCCTAGAAAACTTCTAGAGGCATTAGAT
EV02_H_228	TCTGACTACTTAACTGCTTTAGAAAAGCACTATGATTGGATTAGCCCACAGTTTTATAACCAAGGCGGCGATGGAATTTGGGATGCTAAATACGGTAAA
EV02_H_229	CGTTTAGTATTAATATCTCTCGGCGGGGCAAATGCTGATATCGCATTATCATCTAGCGATGAAAAAAAATTTGTTGATGAAATAATAAGATTAACT
EV02_H_230	AATGATCAATATAAAAAACAATTTATTATTACCATGTCTACAGCAATAGCAAATGGAACTGATGGCTTTAATAAAATACCTCATGATAAACTACTCTTTGGATTGCCTTCTAACCATGACGCAGCCGCCAATGGTTGTGTTGATAATCCTAGA
EV02_H_231	TACTTAACTGCTTTAGAAAAGCACTATGATTGGATTAGCCCACAGTTTTATAACCAAGGCGGCGATGGAATTTGGGATGCTAAATACGGTAAATTT
EV02_H_232	CCTCATGATAAACTACTCTTTGGATTGCCTTCTAACCATGACGCAGCCGCCAATGGTTGTGTTGATAATCCTAGAAAACTTCTAGAGGCATTAGATGAGCTTGAAAAAACAGGAATTCCTCTAAGGGGCATAATGACTTGGTCAATTAATTGGGACTTTGGTAAA
EV02_H_233	ATGTCTACAGCAATAGCAAATGGAACTGATGGCTTTAATAAAATACCTCATGATAAACTACTCTTTGGATTGCCTTCTAACCATGACGCAGCCGCCAATGGTTGTGTTGATAATCCTAGAAAACTTCTAGAG
EV02_H_234	GCCAATGGTTGTGTTGATAATCCTAGAAAACTTCTAGAGGCATTAGATGAGCTTGAAAAAACAGGAATTCCTCTAAGGGGCATAATGACTTGGTCAATT
EV02_H_235	AAAATACCTCATGATAAACTACTCTTTGGATTGCCTTCTAACCATGACGCAGCCGCCAATGGTTGTGTTGATAATCCTAGAAAACTTCTAGAGGCA
EV02_H_236	TCTAACCATGACGCAGCCGCCAATGGTTGTGTTGATAATCCTAGAAAACTTCTAGAGGCATTAGATGAGCTTGAAAAAGCAGGAATTCCTCTAAGG
EV02_H_237	TTTGGATTGCCTTCTAACCATGACGCAGCCGCCAATGGTTGTGTTGATAATCCTAGAAAACTTCTAGAGGCATTAGATGAGCTTGAAAAAACAGGA
EV02_H_238	CACTATGATTGGATTAGCCCACAGTTTTATAACCAAGGCGGCGATGGAATTTGGGATGCTAAATACGGTAAATTTATAGGTCAAAATAATGATCAATAT
EV02_H_239	TTAACTGCTTTAGAAAAGCACTATGATTGGATTAGCCCACAGTTTTATAACCAAGGCGGCGATGGAATTTGGGATGCTAAATACGGTAAATTTATAGGT
EV02_H_240	ATACCTCATGATAAACTACTCTTTGGATTGCCTTCTAACCATGACGCAGCCGCCAATGGTTGTGTTGATAATCCTAGAAAACTTCTAGAGGCATTAGGT
EV02_H_241	GACTACTTAACTGCTTTAGAAAAGCACTATGATTGGATTAGCCCACAGTTTTATAACCAAGGCGGCGATGGAATTTGGGATGCTAAATACGGTAAATTT
EV02_H_242	GGAACTGATGGCTTTAATAAAATACCTCATGATAAACTACTCTTTGGATTGCCTTCTAACCATGACGCAGCCGCCAATGGTTGTGTTGATAATCCTAGA
EV02_H_243	TCTAACCATGACGCAGCCGCCAATGGTTGTGTTGATAATCCTAGAAAACTTCTAGAGGCATTAGATGAGCTTGAAAAAACAGGAATTCCTCTAAGGGGC
EV02_H_244	ATAGCAAATGGAACTGATGGCTTTAATAAAATACCTCATGATAAACTACTCTTTGGATTGCCTTCTAACCATGACGCAGCCGCCAATGGTTGT
EV02_H_245	AACCATGACGCAGCCGCCAATGGTTGTGTTGATAATCCTAGAAAACTTCTAGAGGCATTAGATGAGCTTGAAAAAACAGGAATTCCTCTAAGGGGCATA
EV02_H_246	AAACTACTCTTTGGATTGCCTTCTAACCATGACGCAGCCGCCAATGGTTGTGTTGATAATCCTAGAAAACTTCTAGAGGCATTAGATGAGCTTGAAAAAACAGGAATTCCTCTAAGGGGCATA
EV02_H_247	ATGACAGAGCGTCAATTTATAAATCAAATCAAAATACTTAATGCACAGGGGCGTTTAGTATTAATATCTCTCGGCGGGGCAAATGCTGATATCGCATTA
EV02_H_248	ATGACAGAGCGTCAATTTATAAATCAAATCAAAATACTTAATGCACAGGGGCGTCTGGTATTAATATCTCTCGGCGGGGCAAATGCTGATATCGCATTATCA
EV02_H_249	TCTACAGCAATAGCAAATGGAACTGATGGCTTTAATAAAATACCTCATGATAAACTACTCTTTGGATTGCCTTCTAACCATGACGCAGCCGCCAATGGTTGTGTTGATAATCCTAGAAAACTTCTAGAGGCATTAGATGAGCTTGAAAAAGCAGGAATTCCTCTAAGG
EV02_H_250	TCTGACTACTTAACTGCTTTAGAAAAGCACTATGATTGGATTAGCCCACAGTTTTATAACCAAGGCGGCGATGGAATTTGGGATGCTAAATACGGTAAATTTATAGGTCAAAATAATGATCAATATAAAAAACAATTTATTATTACCATGTCTACAGCAATAGCAAATGGAACTGATGGCTTTAAT
EV02_H_251	GCAAATGGAACTGATGGCTTTAATAAAATACCTCATGATAAACTACTCTTTGGATTGCCTTCTAACCATGACGCAGCCGCCAATGGTTGTGTTGATAATCCTAGAAAACTTCTAGAGGCATTAGATGAGCTTGAAAAAACAGGAATTCCTCTA
EV02_H_252	CTCTTTGGATTGCCTTCTAACCATGACGCAGCCGCCAATGGTTGTGTTGATAATCCTAGAAAACTTCTAGAGGCATTAGATGAGCTTGAAAAAACAGGA
EV02_H_253	AAAATACCTCATGATAAACTACTCTTTGGATTGCCTTCTAACCATGACGCAGCCGCCAATGGTTGTGTTGATAATCCTAGAAAACTTCTAGAGGCATTAGATGAGCTTGAAAAAACAGGAATTCCTCTAAGGGGCATAATGACTTGG
EV02_H_254	ATTACCATGTCTACAGCAATAGCAAATGGAACTGATGGCTTTAATAAAATACCTCATGATAAACTACTCTTTGGATTGCCTTCTAACCATGACGCAGCCGCCAATGGTTGTGTTGATAATCCTAGAAAACTTCTAGAGGCATTAGATGAGCTTGAAAAAACAGGAATTCCTCTA
EV02_H_255	ACTGATGGCTTTAATAAAATACCTCATGATAAACTACTCTTTGGATTGCCTTCTAACCATGACGCAGCCGCCAATGGTTGTGTTGATAATCCTAGAAAA
EV02_H_256	CTCTTTGGATTGCCTTCTAACCATGACGCAGCCGCCAATGGTTGTGTTGATAATCCTAGAAAACTTCTAGAGGCATTAGATGAGCTTGAAAAAACAGGAATTCCTCTAAGGGGCATAATGACTTGGTCAATTAATTGGGACTTTGGTAAAGATAGT
EV02_H_257	GGTTGTGTTGATAATCCTAGAAAACTTCTAGAGGCATTAGATGAGCTTGAAAAAACAGGAATTCCTCTAAGGGGCATAATGACTTGGTCAATTAATTGG
EV02_H_258	GCACAGGGGCGTTTAGTATTAATATCTCTCGGCGGGGCAAATGCTGATATCGCATTATCATCTAGTGATGAACAAAAATTTGTTGATGAAATAATA
EV02_H_259	GCAATAGCAAATGGAACTGATGGCTTTAATAAAATACCTCATGATAAACTACTCTTTGGATTGCCTTCTAACCATGACGCAGCCGCCAATGGTTGTGTT
EV02_H_260	TCTACAGCAATAGCAAATGGAACTGATGGCTTTAATAAAATACCTCATGATAAACTACTCTTTGGATTGCCTTCTAACCATGACGCAGCCGCCAATGGTTGTGTTGATAATCCTAGAAAACTTCTAGAGGCATTAGATGAGCTTGAAAAAACAGGAATTCCTCTAAGGGGC
EV02_H_261	AATCAAATCAAAATACTTAACGCACAGGGGCGTTTAGTATTAATATCTCTCGGCGGGGCAAATGCTGATATCGCATTATCA
EV02_H_262	AATGGTTGTGTTGATAATCCTAGAAAACTTCTAGAGGCATTAGATGAGCTTGAAAAAACAGGAATTCCTCTAAGGGGCATAATGACTTGGTCAATTAAT
EV02_H_263	ATTATTACCATGTCTACAGCAATAGCAAATGGAACTGATGGCTTTAATAAAATACCTCATGATAAACTACTCTTTGGATTGCCTTCTAACCATGACGCAGCCGCCAATGGTTGTGTTGATAATCCTAGAAAACTTCTAGAGGCATTAGATGAGCTTGAAAAAACAGGAATTCCTCTA
EV02_H_264	GCAAATGGAACTGATGGCTTTAATAAAATACCTCATGATAAACTACTCTTTGGATTGCCTTCTAACCATGACGCAGCCGCCAATGGTTGTGTTGATAATCCTAGAAAACTTCTAGAGGCATTAGATGAGCTTGAAAAAACAGGAATTCCTCTA
EV02_H_265	ACAGAGCGTCAATTTATAAATCAAATCAAAATACTTAATGCACAGGGGCGTCTGGTATTAATATCTCTCGGCGGGGCAAATGCTGATATCGCATTATCA
EV02_H_266	GGAATGACAGAGCGTCAATTTATAAATCAAATCAAAATACTTAACGCACAGGGGCGTTTAGTATTAATATCTCTCGGCGGGGCAAATGCTGATATCGCATTATCATCTAGTGATGAACAAAAATTTGTTGATGAAATAATAAGATTAACTGACCATTTTGGA
EV02_H_267	TTAGTATTAATATCTCTCGGCGGGGCAAATGCTGATATCGCATTATCATCTAGTGATGAACAAAAATTTGTTGATGAAATAATAAGATTAACTGACCAT
EV02_H_268	TTAGAAAAGCACTATGATTGGATTAGCCCACAGTTTTATAACCAAGGCGGCGATGGAATTTGGGATGCTAAATAC
EV02_H_269	CATGACGCAGCCGCCAATGGTTGTGTTGATAATCCTAGAAAACTTCTAGAGGCATTAGATGAGCTTGAAAAAACAGGAATTCCTCTAAGGGGCATAATG
EV02_H_270	ATTTATAAATCAAATCAAAATATTAATGCACAGGGGCGTTTAGTATTAATATCTCTCGGCGGGGCAAATGCTGATATCGCATTATCATCTAGCGATGAA
EV02_H_271	AAGCACTATGATTGGATTAGCCCACAGTTTTATAGCCAAGGCGGCGATGGAATTTGGGATGCTAAATACGGTAAATTTATAGGTCAAAATAATGATCAA
EV02_H_272	ATACCTCATGATAAACTACTCTTTGGATTGCCTTCTAACCATGACGCAGCCGCCAATGGTTGTGTTGATAAT
EV02_H_273	CTTAACGCACAGGGGCGTTTAGTATTAATATCTCTCGGCGGGGCAAATGCTGATATCGCATTATCATCTAGTGATGAACAAAAATTTGTTGATGAAATA
EV02_H_274	GGTCAAAATAATGATCAATATAAAAAACAATTTATTATTACCATGTCTACAGCAATAGCAAATGGAACTGATGGCTTTAATAAAATACCTCATGATAAACTACTCTTTGGATTGCCTTCTAACCATGACGCAGCCGCCAAT
EV02_H_275	ATGTCTACAGCAATAGCAAATGGAACTGATGGCTTTAATAAAATACCTCATGATAAACTACTCTTTGGATTGCCTTCTAACCATGACGCAGCCGCCAATGGTTGTGTTGATAATCCTAGAAAACTTCTAGAGGCATTA
EV02_H_276	AACGCACAGGGGCGTTTAGTATTAATATCTCTCGGCGGGGCAAATGCTGATATCGCATTATCATCTAGTGATGAACAAAAATTTGTTGATGAAATA
EV02_H_277	TACTTAACTGCTTTAGAAAAGCACTATGATTGGATTAGCCCACAGTTTTATAACCAAGGCGGCGATGGAATTTGGGATGCTAAATACGGTAAATTTATAGGTCAAAATAATGATCAATATAAAAAACAATTTATTATTACCATGTCTACAGCAATAGCAAATGGAACTGATGGCTTTAATAAAATACCT
EV02_H_278	GACTACTTAACTGCTTTAGAAAAGCACTATGATTGGATTAGCCCACAGTTTTATAACCAAGGCGGCGATGGAATTTGGGATGCTAAATACGGTAAA
EV02_H_279	TTAGAAAAGCACTATGATTGGATTAGCCCACAGTTTTATAACCAAGGCGGCGATGGAATTTGGGATGCTAAATACGGTAAATTTATAGGTCAAAATAATGATCAATATAAAAAACAATTTATTATTACCATGTCTACA
EV02_H_280	GCCAATGGTTGTGTTGATAATCCTAGAAAACTTCTAGAGGCATTAGATGAGCTTGAAAAAACAGGAATT
EV02_H_281	TCTACAGCAATAGCAAATGGAACTGATGGCTTTAATAAAATACCTCATGATAAACTACTCTTTGGATTGCCTTCTAACCATGACGCAGCCGCCAATGGTTGTGTTGATAATCCTAGAAAACTTCTAGAGGCATTAGATGAGCTTGAAAAAACAGGAATTCCTCTAAGGGGCATAATGACTTGG
EV02_H_282	ATGACAGAGCGTCAATTTATAAATCAAATCAAAATACTTAATGCACAGGGGCGTTTAGTATTAATATCTCTCGGCGGGGCAAATGCTGATATCGCATTATCATCTAGCGATGAAAAAAAATTTGTTGATGAAATAATAAGATTAACTGACCATTTTGGATTTAATGGTTTAGATATAGAT
EV02_H_283	CTTAACGCACAGGGGCGTTTAGTATTAATATCTCTCGGCGGGGCAAATGCTGATATCGCATTATCATCTAGTGATGAACAAAAATTTGTTGATGAAATA
EV02_H_284	ATGTCTACAGCAATAGCAAATGGAACTGATGGCTTTAATAAAATACCTCATGATAAACTACTCTTTGGATTGCCTTCTAACCATGACGCAGCCGCCAATGGTTGTGTTGATAATCCTAGAAAACTTCTAGAGGCATTAGATGAGCTTGAAAAAACAGGAATTCCTCTAAGGGGCATAATG
EV02_H_285	TTAGGAATGACAGAGCGTCAATTTATAAATCAAATCAAAATACTTAATGCACAGGGGCGTTTAGTATTAATATCTCTCGGCGGGGCAAATGCTGATATCGCATTATCATCTAGCGATGAAAAAAAATTTGTTGATGAAATAATAAGATTAACTGACCATTTTGGATTTAATGGTTTAGATATAGAT
EV02_H_286	GCTAAATACGGTAAATTTATAGGTCAAAATAATGATCAATATAAAAAACAATTTATTATTACCATGTCTACAGCAATAGCAAATGGAACTGATGGCTTTAATAAAATACCTCATGATAAACTACTCTTTGGATTGCCTTCTAACCATGACGCAGCCGCCAAT
EV02_H_287	CGTTTAGTATTAATATCTCTCGGCGGGGCAAATGCTGATATCGCATTATCATCTAGCGATGAAAAAAAATTTGTTGATGAAATAATAAGATTA
EV02_H_288	ATTACCATGTCTACAGCAATAGCAAATGGAACTGATGGCTTTAATAAAATACCTCATGATAAACTACTCTTTGGATTGCCTTCTAACCATGACGCAGCC
EV02_H_289	GATAAACTACTCTTTGGATTGCCTTCTAACCATGACGCAGCCGCCAATGGTTGTGTTGATAATCCTAGAAAACTTCTAGAGGCATTAGATGAGCTTGAAAAAACAGGAATTCCTCTA
EV02_H_290	TTAACTGCTTTAGAAAAGCACTATGATTGGATTAGCCCACAGTTTTATAACCAAGGTGGCGATGGAATTTGGGATGCTAAATACGGTAAATTTATA
EV02_H_291	CTACTCTTTGGATTGCCTTCTAACCATGACGCAGCCGCCAATGGTTGTGTTGATAATCCTAGAAAACTTCTAGAGGCATTAGATGAGCTTGAAAAA
EV02_H_292	TACTTAACTGCTTTAGAAAAGCACTATGATTGGATTAGCCCACAGTTTTATAACCAAGGCGGCGATGGAATTTGGGATGCTAAATACGGTAAATTTATAGGTCAAAATAATGATCAATATAAAAAACAATTTATTATTACCATGTCTACAGCAATAGCAAATGGAACT
EV02_H_293	TTAACTGCTTTAGAAAAGCACTATGATTGGATTAGCCCACAGTTTTATAACCAAGGCGGCGATGGAATTTGGGATGCTAAATACGGTAAATTTATAGGTCAAAATAATGATCAATATAAAAAACAATTTATTATTACCATGTCTACAGCA
EV02_H_294	TTAGAAAAGCACTATGATTGGATTAGCCCACAGTTTTATAACCAAGGCGGCGATGGAATTTGGGATGCTAAATACGGTAAATTTATAGGTCAAAATAATGATCAATATAAA
EV02_H_295	TTAGGGATGACAGAGCGTCAATTTATAAATCAAATCAAAATACTTAACGCACAGGGGCGTTTAGTATTAATATCTCTCGGCGGGGCAAATGCTGAT
EV02_H_296	GCACAGGGGCGTTTAGTATTAATATCTCTCGGCGGGGCAAAGGCTGATATCGCATTATCATCTAGTGATGAACACAAATTTGTTGATGAAATAATA
EV02_H_297	AATATACCAAGTTTTAAACTTGATCTTAGTTTAGGAATGACAGAGCGTCAATTTATAAATCAAATCAAAATACTTAACGCACAGGGGCGTTTAGTATTAATATCTCTCGGCGGCGCAAATGCTGATATCGCATTA
EV02_H_298	CTCTTTGGATTGCCTTCTAACCATGACGCAGCCGCCAATGGTTGTGTTGATAATCCTAGAAAACTTCTAGAGGCATTAGATGAGCTTGAAAAAGCAGGAATTCCT
EV02_H_299	CTTAATGCACAGGGGCGTTTAGTATTAATATCTCTCGGCGGGGCAAATGCTGATATCGCATTATCATCTAGCGATGAAAAAAAATTTGTTGATGAAATA
EV02_H_300	TTAACTGCTTTAGAAAAGCACTATGATTGGATTAGCCCACAGTTTTATAACCAAGGCGGCGATGGAATTTGGGATGCTAAATGCGGTAAATTTATA
EV02_H_301	GACTACTTAACTGCTTTAGAAAAGCGCTATGATTGGATTAGCCCACAGTTTTATAACCAAGGCGGCGATGGAATTTGGGATGCTAAATACGGTAAATTT
EV02_H_302	TTAGGAATGACAGAGCGTCAATTTATAAATCAAATCAAAATACTTAACGCACAGGGGCGTTTAGTATTAATATCTCTCGGCGGGGCAAATGCTGATATCGCATTA
EV02_H_303	TCTACAGCAGTAGCAAATGGAACTGATGGCTTTAATAAAATACCTCATGATAAACTACTCTTTGGATTGCCTTCTAACCATGACGCAGCCGCCAATGGTTGTGTTGATAATCCTAGAAAACTTCTAGAGGCATTAGATGAGCTTGAAAATACAGGAATTCCTCTAAGGGGCATA
EV02_H_304	TACTTAACTGCTTTAGAAAAGCACTATGATTGGATTAGCCCACAGTTTTATAACCAAGGCGGCGATGGAATTTGGGATGCTAAATACGGTAAATTTATAGGTCAAAATAATGATCAATATAAAAAACAATTTATTATTACCATGTCTACAGCAATAGCAAATGGAACTGATGGCTTTAATAAAATA
EV02_H_305	GGTTGTGTTGATAATCCTAGAAAACTTCTAGAGGCATTAGATGAGCTTGAAAAAGCAGGAATTCCTCTAAGGGGCATAATGACTTGGTCAATTAATTGG
EV02_H_306	TCTGACTACTTAACTGCTTTAGAAAAGCACTATGATTGGATTAGCCCACAGTTTTATAACCAAGGCGGCGATGGAATTTGGGATGCTAAATACGGT
EV02_H_307	TACTTAACTGCTTTAGAAAAGCACTATGATTGGATTAGCCCACAGTTTTATAACCAAGGCGGCGATGGAATTTGGGATGCTAAATACGGTAAATTTATAGGTCAAAATAATGATCAATAT
EV02_H_308	ACAGAGCGTCAATTTATAAATCAAATCAAAATACTTAATGCACAGGGGCGTTTAGTATTAATATCTCTCGGCGGGGCAAAT
EV02_H_309	CAATTTATAAATCAAATCAAAATACTTAACGCACAGGGGCGTTTAGTATTAATATCTCTCGGCGGGGCAAATGCTGATATCGCATTATCATCTAGT
EV02_H_310	GCACAGGGGCGTTTAGTATTAATATCTCTCGGCGGGGCAAATGCTGATATCGCATTATCATCTAGCGATGAAAAAAAATTTGTTGATGAAATAATAAGATTAACTGACCATTTTGGATTTAATGGTTTAGATATAGAT
EV02_H_311	ACCATGTCTACAGCAATAGCAAATGGAACTGATGGCTTTAATAAAATACCTCATGATAAACTACTCTTTGGATTGCCTTCTAACCATGACGCAGCCGCCAATGGTTGTGTTGATAATCCTAGAAAACTTCTAGAGGCATTAGATGAGCTTGAAAAAACAGGAATTCCTCTAAGGGGC
EV02_H_312	GGTTGTGTTGATAATCCTAGAAAACTTCTAGAGGCATTAGATGAGCTTGAAAAAACAGGAATTCCTCTAAGGGGCATAATGACTTGGTCAATTAATTGGGACTTTGGTAAAGATAGT
EV02_H_313	TCTACAGCAATAGCAAATGGAACTGATGGCTTTAATAAAATACCTCATGATAAACTACTCTTTGGATTGCCTTCTAACCATGACGCAGCCGCCAATGGTTGTGTTGATAATCCTAGAAAACTTCTAGAGGCATTAGATGAGCTTGAAAAAACAGGAATTCCT
EV02_H_314	TTAGGAATGACAGAGCGTCAATTTATAAATCAAATCAAAATACTTAACGCACAGGGGCATTTAGTATTAATATCTCTCGGCGGGGCAAATGCTGAT
EV02_H_315	CATGACGCAGCCGCCAATGGTTGTGTTGATAATCCTAGAAAACTTCTAGAGGCATTAGATGAGCTTGAAAAAACAGGAATTCCTCTAAGGGGCATA
EV02_H_316	CAAAATAATGATCAATATAAAAAACAATTTATTATTACCATGTCTACAGCAATAGCAAATGGAACTGATGGCTTTAATAAAATACCTCATGATAAACTACTCTTTGGATTGCCTTCTAACCATGACGCAGCCGCCAATGGTTGTGTTGATAATCCTAGAAAACTTCTAGAGGCATTAGATGAG
EV02_H_317	GCTTTAGAAAAGCACTATGATTGGATTAGCCCACAATTTTATAACCAAGGCGGCGATGGAATTTGGGATGCTAAATACGGTAAATTTATAGGTCAAAAT
EV02_H_318	ACTGATGGCTTTAATAAAATACCTCATGATAAACTACTCTTTGGATTGCCTTCTAACCATGACGCAGCCGCCAATGGTTGTGTTGATAATCCTAGAAAA
EV02_H_319	GCACAGGGGCGTTTAGTATTAATATCTCTCGGCGGGGCAAATGCTGATATCGCATTATCATCTAGTGATGAACAAAAATTTGTTGATGAAATAATAAGA
EV02_H_320	ACTGATGGCTTTAATAAAATACCTCATGATAAACTACTCTTTGGATTGCCTTCTAACCATGACGCAGCCGCCAATGGTTGTGTTGATAATCCTAGAAAACTTCTAGAGGCATTAGATGAGCTTGAAAAAGCAGGAATTCCTCTAAGGGGCATAATGACTTGGTCAATTAATTGGGACTTTGGTAAA
EV02_H_321	TATAAATCAAATCAAAATATTAACGCACAGGGGCGTTTAGTATTAATATCTCTCGGCGGGGCAAATGCTGATATCGCATTATCATCTAGTGATGAACAAAAATTTGTTGATGAAATAATAAGATTAACTGACCATTTTGGATTTAATGGTTTAGAT
EV02_H_322	GGCGATGGAATTTGGGATGCTAAATACGGTAAATTTATAGGTCAAAATAATGATCAATATAAAAAACAATTTATTATTACCATGTCTACAGCAATAGCAAATGGAACTGATGGCTTTAATAAAATACCTCATGATAAACTACTCTTTGGATTGCCTTCTAACCATGACGCAGCCGCCAAT
EV02_H_323	ATTTGGGATGCTAAATACGGTAAATTTATAGGTCAAAATAATGATCAATATAAAAAACAATTTATTATTACCATGTCTACAGCAATAGCAAATGGAACTGATGGCTTTAATAAAATACCTCATGATAAACTACTCTTTGGATTGCCTTCTAACCATGACGCAGCCGCCAATGGTTGTGTTGAT
EV02_H_324	GGCTTTAATAAAATACCTCATGATAAACTACTCTTTGGATTGCCTTCTAACCATGACGCAGCCGCCAATGGTTGTGTTGATAATCCTAGAAAACTTCTAGAGGCATTAGATGAGCTTGAAAAAACAGGAATTCCTCTAAGGGGCATA
EV02_H_325	TTTAATAAAATACCTCATGATAAACTACTCTTTGGATTGCCTTCTAACCATGACGCAGCCGCCAATGGTTGTGTTGATAATCCTAGAAAACTTCTA
EV02_H_326	AAAATACTTAATGCACAGGGGCGTCTGGTATTAATATCTCTCGGCGGGGCAAATGCTGATATCGCATTATCATCTAGCGATGAACAAAAATTTGTTAATGAAATAATAAGA
EV02_H_327	ATACCTCAAGATAAACTACTCTTTGGATTGCCTTCTAACCATGACGCAGCCGCCAATGGTTGTGTTGATAATCCTAGAAAACTTCTAGAGGCATTA
EV02_H_328	AAACTACTCTTTGGATTGCCTTCTAACCATGACGCAGCCGCCAATGGTTGTGTTGATAATCCTAGAAAACTTCTAGAGGCATTAGATGAGCTTGAAAAAACAGGAATTCCTCTA
EV02_H_329	TTTAAACTTGATCTTAGTTTAGGAATGACAGAGCGTCAATTTATAAATCAAATCAAAATACTTAATGCACAGGGGCGTTTAGTATTAATATCTCTCGGCGGGGCAAATGCTGAT
EV02_H_330	ATTACCATGTCTACAGCAATAGCAAATGGAACTGATGGCTTTAATAAAATACCTCATGATAAACTACTCTTTGGATTGCCTTCTAACCATGACGCAGCCGCCAATGGTTGTGTTGATAATCCTAGAAAACTTCTAGAGGCATTAGAT
EV02_H_331	GCACAGGGGCGTTTAGTATTAATATCTCTCGGCGGGGCAAATGCTGATATCGCATTATCATCTAGCGATGAAAAAAAATTTGTTGATGAAATAATAAGATTAACTGACCATTTTGGATTTAATGGTTTAGATATA
EV02_H_332	TTTAAACTTGATCTTAGTTTAGGAATGACAGAGCGTCAATTTATAAATCAAATCAAAATACTTAACGCACAGGGGCGTTTAGTATTAATATCTCTCGGCGGGGCAAATGCTGATATCGCATTATCATCTAGTGATGAACAAAAATTTGTTGATGAAATAATAAGATTAACTGACCATTTTGGATTT
EV02_H_333	ATTACCATGTCTACAGCAATAGCAAATGGAACTGATGGCTTTAATAAAATACCTCATGATAAACTACTCTTTGGATTGCCTTCTAACCATGACGCAGCCGCCAATGGTTGTGTTGATAATCCTAGAAAACTTCTAGAGGCATTAGATGAGCTTGAAAAAACAGGAATTCCTCTAAGG
EV02_H_334	GCCAATGGTTGTGTTGATAATCCTAGAAAACTTCTAGAGGCATTAGATGAGCTTGAAAAAACAGGAATTCCACTAAGGGGCATAATGACTTGGTCAATTAATTGGGACTTTGGTAAA
EV02_H_335	GTATTAATATCTCTCGGCGGGGCCAATGCTGATATCGCATTATCATCTAGTGATGAACAAAAATTTGTTGATGGAATA
EV02_H_336	CTTAGTTTAGGAATGACAGAGCGTCAATTTATAAATCAAATCAAAATACTTAACGCACAGGGGCGTTTAGTATTAATATCTCTCGGCGGGGCACAT
EV02_H_337	TCTGATTACTCTGACTACTTAACTGCTTTAGAAAAGCACTATGATTGGATTAGCCCACAGTTTTATAACCAAGGCGGCGATGGAATTTGGGATGCTAAATACGGTAAATGTATAGGTCAAAATAATGATCAATATAAAAAACAATTTATTATTACCATGTCTACAGCAATAGCAAATGGAACTGAT
EV02_H_338	TTAGTATTAATATCTCTCGGCGGGGCAAATGCTGATATCGCATTATCATCTAGCGATGAAAAAAAATTTGTTGATGAAATAATAAGATTAACTGAC
EV02_H_339	GATTGGATTAGCCCACAGTTTTATAACCAAGGCGGCGATGGAATTTGGGATGCTAAAGACGGTAAATATATAGGTCAAAATAATGATCAATAT
EV02_H_340	GGAATGACAGAGCGTCAATTTATAAATCAAATCAAAATACTTAATGCACAGGGGCGTTTAGTATTAATATCTCTCGGCGGGGCAAATGCTGATATCGCA
EV02_H_341	CGTCAATTTATAAATCAAATCAAAATACTTAACGCACAGGGGCGTTTAGTATTAATATCTCTCGGCGGGGCAAATGCTGATATCGCATTATCATCTAGTGATGAACAAAAATTTGTTGATGAAATAATAAGATTAACTGAC
EV02_H_342	AAAATACTTAATGCACAGGGGCGTTTAGTATTAATATCTCTCGGCGGGGCAAATGCTGATATCGCATTATCATCTAGCGATGAAAAAAAATTTGTTGAT
EV02_H_343	TTAGGAATGACAGAGCGTCAATTTATAAATCAAATCAAAATACTTAATGCACAGGGGCGTTTAGTATTAATATCTCTCGGCGGGGCAAATGCTGATATCGCATTATCATCTAGCGATGAAAAAAAATTTGTTGATGAAATAATA
EV02_H_344	ATGACAGAGCGTCAATTTATAAATCAAATCAAAATACTTAACGCACAGGGGCGTTTAGTATTAATATCTCTCGGCGGGGCAAATGCTGATATCGCA
EV02_H_345	TACTCTGACTACTTAACTGCTTTAGAAAAGCACTATGATTGGATTAGCCCACAGTTTTATAACCAAGGCGGCGATGGAATTTGGGATGCTAAATACGGTAAATTTATAGGTCAAAAT
EV02_H_346	GAAAAGCACTATGATTGGATTAGCCCACAATTTTATAACCAAGGCGGCGATGGAATTTGGGATGCTAAATACGGTAAATTTATA
EV02_H_347	CGTTTAGTATTAATATCTCTCGGCGGGGCAAATGCTGATATCGCATTATCATCTAGTGATGAACAAAAATTTGTTGATGAAATAATAAGATTAACTGACCATTTTGGATTTAATGGTTTAGATATAGATCTTGAA
EV02_H_348	GCAGCCGCCAATGGTTGTGTTGATAATCCTAGAAAACTTCTAGAGGCATTAGATGAGCTTGAAAAAACAGGAATTCCTCTAAGGGGCATAATGACT
EV02_H_349	GACTACTTAACTGCTTTAGAAAAGCACTATGATTGGATTAGCCCACAGTTTTATAACCAAGGCGGCGATGGAATTTGGGATGCTAAATACGGTAAATTT
EV02_H_350	AATAAAATACCTCATGATAAACTACTCTTTGGATTGCCTTCTAACCATGACGCAGCCGCCAATGGTTGTGTTGATAATCCTAGAAAACTTCTAGAG
EV02_H_351	CGTCAATTTATAAATCAAATCAAAATACTTAACGCACAGGGGCGTTTAGTATTAATATCTCTCGGCGGGGCAAATGCTGATATCGCATTATCATCT
EV02_H_352	TCTACAGCAATAGCAAATGGAACTGATGGCTTTAATAAAATACCTCATGATAAACTACTCTTTGGATTGCCTTCTAACCATGACGCAGCCGCCAATGGTTGTGTTGATAATCCTAGAAAACTTCTAGAGGCATTAGATGAGCTTGAAAAAACAGGAATTCCTCTAAGGGGCATAATGACT
EV02_H_353	ATACTTAACGCACAGGGGCGTTTAGTATTAATATCTCTCGGCGGGGCAAATGCTGATATCGCATTATCATCTAGTGATGAACAAAAATTTGTTGATGAAATAATAAGATTAACTGACCATTTTGGATTTAATGGTTTAGATATAGATCTTGAACAATCAGCCATAAAA
EV02_H_354	GCACAGGGGCGTTTAGTATTAATATCTCTCGGCGGGGCAAATGCTGATATCGCATTATCATCTAGTGATGAACAAAAATTTGTTGATGAAATAATAAGATTAACTGACCATTTTGGATTTAATGGTTTAGATATAGATCTTGAACAATCAGCCATAAAAGCTGCTGATAATAAAACCGTAATT
EV02_H_355	CTCTTTGGATTGCCTTCTAACCATGACGCAGCCGCCAATGGTTGTGTTGATAATCCTAGAAAACTTCTAGAGGCATTAGATGAGCTTGAAAAAACAGGA
EV02_H_356	ATGTCTACAGCAATAGCAAATGGAACTGATGGCTTTAATAAAATACCTCATGATAAACTACTCTTTGGATTGCCTTCTAACCATGACGCAGCCGCCAAT
EV02_H_357	CCTTCTAACCATGACGCAGCCGCCAATGGTTGTGTTGATAATCCTAGAAAACTTCTAGAGGCATTAGATGAGCATGAAAAAACAGGAATTCCTCTAAGG
EV02_H_358	AAACTACTCTTTGGATTGCCTTCTAACCATGACGCAGCCGCCAATGGTTGTGTTGATAATCCTAGAAAACTTCTAGAGGCATTAGATGAGCTTGAA
EV02_H_359	GCCGCCAATGGTTGTGTTGATAATCCTAGAGAACTTCTAGAGGCATTAGATGAGCTTGAAAAAACAGGAATTCCTCTAAGGGGCATAATGACTTGGTCA
EV02_H_360	CATTCTAACCATGACGCAGCCGCCAATGGTTGTGTTGATAATCCTAGAAAACTTCTAGAGGCATTAGATGAGCTTGAAAAAACAGGAATTCCTCTAAGG
EV02_H_361	CTACTCTTTGGATTGCCTTCTATCCATGACGCAGCCGCCAATGGTTGTGTTGATAATCCTAGAAAACTTCTA
EV02_H_362	ATAGCAAATGGAACTGATGGCTTTAATCAAATACCTCATGATAAACTACTCTTTGGATTGCCTTCTGACCATGACGCAGCCGCCAATGGTTGTGTTGATAATCCTAGAAAACTTCTAGAGGCATTAGATGAGCTTGAAAAAACAGGAATTCCTCTAAGGGGCATAATGACTTCG
EV02_H_363	CCTTCTAAACATGACGCAGCCGCCAATGGTTGTGTTGATAATCCTAGAAAACTTCTAGAGGCATTAGATGAGCTTGAAAAAACAGGAATTCCTCTAAGGGGCATAATGACTTGGTCAATTAATTGGGACTTTGGTAAAGAT
EV02_H_364	GATCTTAGTTTAGGAATGACAGAGCGTCAATTTATAAATCAAATCAAAATACTTAACGCACAGGGGCGTTTAGTATTAATATCTCTCGGCGGGGCAAATGCTGAT
EV02_H_365	GATTGGATTAGCCCACAGTTTTATAACCAAGGCGGCGATGGAAGTTGGGATGCTAAATACGGTAAATTTATAGGTCAA
EV02_H_366	TTTAATAAAATACCTCATGATAAACTACTCTTTGGATTGCCTTCTAACCATGACGCAGCCGCCAATGGTTGTGTTGATAATCCTACAAAACTTCTAGAG
EV02_H_367	CCTTCTAACCATGACGCAGCCGCCAATGGTTGTGTTGATAATCCTAGAAAACTTCTAGAGGCATTAGATGAGCTTGAAAAAACAGGAATTCCTCTAAGGGGCATAATGACTTGGTCAATTCATTGGGACTTTGGTAAAGATAGT
EV02_H_368	TCTACAGCAATAGCAAATGGAACGGATGGCTTTAATAAAATACCTCATGATAAACTACTCTTTGGATTGCCTTCTAACCATGACGCAGCCGCCAATGGT
EV02_H_369	ATTTGGGATGCTAAATACGGTAAATTTATAGTTCAAAATAATGATCAATATAAAAAACAATTTATTATTACGATGTCTACAGCAATAGCAAATGGAACGGATGGCTTTAATAAAATACCTCATGATAAACTACTCTTTGGATTGCCTTCTAACCATGACGCAGCCGCCAATGGTTGTGTTGATAAT
EV02_H_370	ATCAAAATACTTAACGCACAGGGGCGTTTAGTATTAATATCTCTCGGCGGGGCAAATGCTGATATCGCATTATCA
EV02_H_371	GTCTATATCCGCTCACATGAATACGGTGCTTCGGAAGTGATCGAAGGTTTCGACCCGGCAACACAGAAAATCAGCTTCCTCTATTTTGGAACCCGCGAACGCCTTAGCGTCGAGGATACGCCTGAAGGAATGGTGATCAGTTCATTG
EV02_H_372	CAAAATAAAAATTTTGTGATAGCCATGGCACCAGAATTTCCTTATTTACGTAAAGGTGGTAGTTATACCCCATATCTTGAGTCTTTAGAAGGACTTTAT
EV02_H_373	ATGAAAGTATATCCTGGACAAACTTCTCACATACCTACTTTTAATCTTGATCCAGCTGTAGGTATGACAGAAGCTGAATTTATCGATCAGATAAAACAG
EV02_H_374	CCTACTTTTAATCTTGATCCAGCTGTAGGTATGACAGAAGCTGAATTTATCGATCAGATAAAACAGTTAAATTTACAAGGACGTTTAGTATTAATA
EV02_H_375	AGCTATAACAGCTCTTTTATAAATGCTTATGGCGATTATTTTATAGATGCTAATAAACAAACAATAAACAAACCTGTTATTTTAGGAGCTGATAACACA
EV02_H_376	GAGCAAGAAGGTACTCCTTTACGTGGCATAATGACATGGTCAGTTAATTGGGATGTTGGTACTAATGTCAGTGGTAAAAGCTATAACAGCTCTTTTATA
EV02_H_377	ATAATGACATGGTCAGTTAATTGGGATGTTGGTACTAATGTCAGTGGTAAAAGCTATAACAGCTCTTTTATAAATGCTTATGGCGATTATTTTATAGATGCTAATAAACAAACAATAAACAAACCTGTTATTTTAGGAGCTGATAACACAACTATTCTTTTAGGG
EV02_H_378	TCTCACATACCTACTTTTAATCTTGATCCAGCTGTAGGTATGACAGAAGCTGAATTTATCGATCAGATAAAACAGTTAAATTTACAAGGACGTTTAGTATTAATATCATTAGGG
EV02_H_379	GTATATCCTGGACAAACTTCTCACATACCTACTTTTAATCTTGATCCAGCTGTAGGTATGACAGAAGCTGAATTTATCGATCAGATAAAACAGTTAAATTTACAAGGACGTTTA
EV02_H_380	TATACCCCATATCTTGAGTCTTTAGAAGGACTTTATGATTGGATTAGCCCTCAGTTTTATAATCAAGGAGGAGACGGTATATATGTAGAGGGCGTTGGT
EV02_H_381	CAAAATAAAAATTTTGTGATAGCCATGGCACCAGAATTTCCTTATTTACGTAAAGGTGGTAGTTATACCCCATATCTTGAGTCTTTAGAAGGACTTTAT
EV02_H_382	GTAGGTGTCGCAGGTAATCAATTCTGGCTTATCGATCCTAATGCCGACGTTGAAACCAACAAGAAATACGCGAAAGTAGCAATTGCTGCGTTCTTA
EV02_H_383	GATAAAGACCCCAGCGATATAACAAACCCACTTAGCAGCGACACCGATGGTGACGGCTTTCTAGATGGGGAGGAGGATTTAAATCGCAACGGGCGAGTC
EV02_H_384	AATATACCAACTTTTAAACTTGATCTTAGTTTAGGAATGACAGAGCGTCAATTTATAAATCAAATCAAAATACTTAACGCACAGGGGCGTTTAGTATTAATATCTCTCGGCGGGGCAAATGCTGATATCGCATTATCATCT
EV02_H_385	CTTGATCTTAGTTTAGGAATGACAGAGCGTCAATTTATAAATCAAATCAAAATACTTAATGCACAGGGGCGTTTAGTATTAATATCTCTCGGCGGG
EV02_H_386	AATATACCAAGTTTTAAACTTGATCTTAGTTTAGGAATGACAGAGCGTCAATTTATAAATCAAATCAAAATACTTAACGCACAGGGGCGTTTAGTATTAATATCTCTCGGCGGCGCAAATGCTGATATCGCATTA
EV02_H_387	TTTAAACTTGATCTTAGTTTAGGAATGACAGAGCGTCAATTTATAAATCAAATCAAAATACTTAATGCACAGGGGCGTTTAGTATTAATATCTCTCGGCGGGGCAAATGCTGAT
EV02_H_388	TTTAAACTTGATCTTAGTTTAGGAATGACAGAGCGTCAATTTATAAATCAAATCAAAATACTTAACGCACAGGGGCGTTTAGTATTAATATCTCTCGGCGGGGCAAATGCTGATATCGCATTATCATCTAGTGATGAACAAAAATTTGTTGATGAAATAATAAGATTAACTGACCATTTTGGATTT
EV02_H_389	GCGTTCTGCCGAACTTACACCGATGGCAGAAATTCAGACGAAATCTGTAAGCGTTCACTCGCTACTATGTTTGCGCACTTTGTTCAGGAAACAGGGGCGCACGCTCCTGGTTGGGATGGTGCGAAAGGTAATCCTGAGTGGCGTCAAGGTTTGTACTTCCTGCGTGAGCGTTACAAA
EV02_H_390	CAAACTCCGTATTCAGCATTTACTCCAGGTGACTATACTAAGTGTGTTAAAGCTCACTTCCCTGATATAGTTATTAAGAAA
EV02_H_391	CGAACTTACACCGATGGCAGAAATTCAGACGAAATCTGTAAGCGTTCACTCGCTACTATGTTTGCGCACTTTGTTCAGGAAACAGGGGCGCACGCT
EV02_H_392	AGTTGGAACTACAACTACGGTCCGTTCTCTGAAGCCATGTTTGGCGATAAAGATGTACTGCTTAAAAATCCTGCGTTAGTAGCTGATACATGGCTGAAC
EV02_H_393	GGTAAGTTCCCTGCATTCTGTGGCGACTATACAGATGGTCGCGATGCCGATGCAATTTGTAAGAAATCCATTGTGACAGCTTTTGCTCATTTTGCTCAA
EV02_H_394	CGTAGCCATGTTGACCCAGAAACTGTTGGGCAAACCATCGAAGGCACTTTAGTTGAAGCAGCGCCAGCTAACCCACTTTAT
EV02_H_395	TTAGATGAGCTTGAAAAAACAGGAATTCCTCTAAGGGGCATAATGACTTGGTCAATTAATTGGGACTTTGGTAAAGATAGTGCTGGTAAAGAATATCATGGATATTTTATTAATGCTATGGAAATTATTTCAAAC
EV02_H_396	TGGTCAATTAATTGGGACTTTGGTAAAGATAGTGCTGGTAAAGAATATCATGGATATTTTATTAATGCTATGGAAATTATTTCAAACAAA
EV02_H_397	TTAGAGCAATCTGCAATTGTTGCCGCTGATAATCAACAAGTAATTCCACAAGCTTTAAAAATAGTAAAAAATCATTATAAGCAACAAAATAAAAAT
EV02_H_398	GGTGACACCTACAAAATCTTCTTTGACGGCATTGAAGTAAGCTCTGGTCCAATAGCTGGTAGTACGACAACAGCTAGTTTCCAATATGGTAAAGGCGGT
EV02_H_399	GCAGACATCACCATTAAGTTTAATCAATGGTCTGGCGTGACAGGTGACACCTACAAAATCTTCTTTGACGGCATTGAAGTAAGCTCTGGTCCAATAGCTGGTAGTACGACAACAGCTAGTTTCCAATATGGTAAA
EV02_H_400	GGTGACACCTACAAAATCTTCTTTGACGGCATTGAAGTAAGCTCTGGTCCAATAGCTGGTAGTACGACAACAGCTAGTTTCCAATATGGTAAAGGCGGT
EV02_H_401	GCAGACATCACCATTAAGTTTAATCAATGGTCTGGCGTGACAGGTGACACCTACAAAATCTTCTTTGACGGCATTGAAGTAAGCTCTGGTCCAATAGCTGGTAGTACGACAACAGCTAGTTTCCAATATGGTAAA
EV02_H_402	GGTCAGGGATACTTTGGTCGTGGTGCTAAACAGCTTTCTTACCACTTTAACTACGGCGCATTCTCTGAAGTAATGTTTGACGGTGATGCGACAGTATTA
EV02_H_403	TTTCCACATATCCGTAAAAACTCTGATTACTCTGACTACTTAACTGCTTTAGAAAAGCACTATGATTGGATTAGCCCACAGTTTTATAACCAAGGCGGCGATGGAATTTGGGATGCTAAATACGGTAAATTTATAGGTCAAAATAATGATCAATATAAAAAACAATTTATTATTACCATGTCTACA
EV02_H_404	CCACATATCCGTAAAAACTCTGATTACTCTGACTACTTAACTGCTTTAGAAAAGCACTATGATTGGATTAGCCCACAGTTTTATAACCAAGGCGGCGATGGAATTTGGGATGCTAAATACGGTAAATTTATAGGTCAA
EV02_H_405	CCACATATCCGTAAAAACTCTGATTACTCTGACTACTTAACTGCTTTAGAAAAGCACTATGATTGGATTAGCCCACAGTTTTATAACCAAGGCGGCGATGGAATTTGGGATGCTAAATACGGTAAATTTATAGGTCAAAATAATGATCAATATAAAAAACAATTTATTATTACC
EV02_H_406	GATTACTCTGACTACTTAACTGCTTTAGAAAAGCACTATGATTGGCTTAGGCCACAGTTTTATAACCAAGGCGGCGATGGAATTTGGGATGCTAAATAC
EV02_H_407	TGTAAAAACTCTGATTACTCTGACTACTTAACTGCTTTAGAAAAGCACTATGATTGGATTAGCCCACAGTTTTATAACCAAGGCGGCGATGGAATTTGGGATGCTAAATACGGTAAATTT
EV02_H_408	AAAAACTCTGATTACTCTGACTACTTAACTGCTTTAGAAAAGCACTATGATTGGATTAGCCCACAGTTTTATAACCAAGGCGGCGATGGAATTTGGGATGCTAAATACGGTAAATTTATAGGTCAAAATAATGATCAATATAAAAAACAATTTATTATTACCATGTCTACA
EV02_H_409	GATTACTCTGCTTACTTAACTGCTTTAGAAAAGCACTATGATTGGATTAGCCCACAGTTTTATAACCAAGGCGGCGATGGAATTTGGGATGCTAAAGAC
EV02_H_410	TGTGTTGATAATCCTAGAAAACTTCTAGAGGCATTAGATGAGCTTGAAAAAACAGGAATTCCTCTAAGGGGCATAATGACTTGGTCAATTAATTGGGAC
EV02_H_411	ACTTGGTCAATTAATTGGGACTTTGGTAAAGATAGTGCTGGTAAAGAATATCATGGATATTTTATTAATGCGTATGGAAATTATTTCAAACAAATGAGTAAAGTAGCTCATAAAGTAGCCCATAAAAATATTACATCACATAAACCTAAGCCCATTATA
EV02_H_412	CTAGAGGCATTAGATGAGCTTGAAAAAGCAGGAATTCCTCTAAGGGGCATAATGACTTGGTCAATTAATTGGGACTTTGGTAAAGATAGTGCCGGTAAAGAATATCATGGATATTTTATTAAT
EV02_H_413	AAACTTCTAGAGGCATTAGATGAGCTTGAAAAAACAGGAATTCCTCTAAGGGGCATAATGACTTGGTCAATTAATTGGGACTTTGGTAAAGATAGT
EV02_H_414	ACAGGAATTCCTCTAAGGGGCATAATGACTTGGTCAATTAATTGGGACTTTGGTAAAGATAGTGCTGGTAAAGAATATCATGGATATTTTATTAATGCGTATGGAAATTATTTCAAACAAATGAGTAAAGTAGCTCATAAAGTAGCCCATAAAAATATTACATCACATAAA
EV02_H_415	ATTATGGTATCTTTTATGAAAGTCTATAAAGGTCAAGGCAGCAATATACCAACTTTTAAACTTGATCTTAGTTTAGGAATGACAGAGCGTCAATTTATAAATCAAATCAAAATACTTAACGCACAGGGGCGTTTAGTATTAATATCTCTCGGCGGGGCAAATGCTGATATCGCATTATCA
EV02_H_416	TTAGATGAGCTTGAAAAAACAGGAATTCCTCTAAGGGGCATAATGACTTGGTCAATTAATTGGGACTTTGGTAAAGATAGTGCTGGTAAAGAATATCATGGATATTTTATTAATGCTATGGAAATTATTTCAAAC
EV02_H_417	ACTTGGTCAATTAATTGGGACTTTGGTAAAGATAGTGCTGGTAAAGAATATCATGGATATTTTATTAATGCGTATGGAAATTATTTCAAACAAATGAGTAAAGTAGCTCATAAAGTAGCCCATAAAAATATTACATCACATAAACCTAAGCCCATTATA
EV02_H_418	GTTGATAATCCTAGAAAACTTCTAGAGGCATTAGATGAGCTTGAAAAAACAGGAATTCCTCTAAGGGGCATAATGACTTGGTCAATTAATTGGGACTTT
EV02_H_419	TTAGATGAGCTTGAAAAAGCAGGAATTCCTCTAAGGGGCATAATGACTTGGTCAATTAATTGGGACTTTGGTAAAGATAGTGCCGGTAAAGAATAT
EV02_H_420	CTAGAGGCATTAGATGAGCTTGAAAAAACAGGAATTCCTCTAAGGGGCATAATGACTTGGTCAATTAATTGGGACTTTGGTAAAGATAGTGCTGGTAAAGAATAT
EV02_H_421	CTAGAGGCATTAGATGAGCTTGAAAAAGCAGGAATTCCTCTAAGGGGCATAATGACTTGGTCAATTAATTGGGACTTTGGTAAAGATAGTGCGGGT
EV02_H_422	ATTAATTGGGACTTTGGTAAAGATAGTGCTGGTAAAGAATATCATGGATATTTTATTAATGCGTATGGAAATTATTTCAAACAAATGAGTAAAGTAGCT
EV02_H_423	ATAATGACTTGGTCAATTAATTGGGACTTTGGTAAAGATAGTGCCGGTAAAGAATATCATGGATATTTTATTAATGCGTATGGAAATTATTTCAAACAAATGAGTAAAGTAGCTCATAAAGTAGCTCATAAAAATATTACATCACATAAACCTAAGCCCATTATA
EV02_H_424	CATGGATATTTTATTAATGCGTATGGAAATTATTTCAAACAAATGAGTAAAGTAGCTCATAAAGTAGCCCATAAAAATATTACATCACATAAACCTAAG
EV02_H_425	ACTTGGTCAATTAATTGGGACTTTGGTAAAGATAGTGCTGGTAAAGAATATCATGGATATTTTATTAATGCGTATGGAAATTATTTCAAACAAATGAGTAAAGTAGCTCATAAAGTAGCTCATAAAAATATTACATCACATAAA
EV02_H_426	GTCTATAAAGGTCAAGGCAGCAATATACCAACTTTTAAACTTGATCTTAGTTTAGGAATGACAGAGCGTCAATTTATAAATCAAATCAAAATACTTAACGCACAGGGGCGTTTAGTATTAATATCTCTCGGCGGGGCAAATGCTGATATCGCATTATCATCTAGT
EV02_H_427	TGGGACTTTGGTAAAGATAGTGCTGGTAAAGAATATCATGGATATTTTATTAATGCGTATGGAAATTATTTCAAACAAATGAGTAAAGTAGCTCATAAAGTAGCCCATAAAAATATTACATCACATAAACCTAAG
EV02_H_428	GCCAATGGTTGTGTTGATAATCCTAGAAAACTTCTAGAGGCATTAGATGAGCTTGAAAAAACAGGAATTCCTCTAAGGGGCATAATGACTTGGTCAATTAATTGGGACTTTGGTAAAGATAGTGCTGGTAAAGAATATCAT
EV02_H_429	TGGGACTTTGGTAAAGATAGTGCTGGTAAAGAATATCATGGATATTTTATTAATGCGTATGGAAATTATTTCAAACAAATGAGTAAAGTAGCTCATAAA
EV02_H_430	ACTTGGTCAATTAATTGGGACTTTGGTAAAGATAGTGCTGGTAAAGAATATCATGGATATTTTATTAATGCGTATGGAAATTATTTCAAACAAATGAGTAAAGTAGCTCATAAAGTAGCTCATAAAAATATTACATCACATAAA
EV02_H_431	GGCATAATGACTTGGTCAATTAATTGGGACTTTGGTAAAGATAGTGCTGGTAAAGAATATCATGGATATTTTATTAATGCGTATGGAAATTATTTCAAACAAATGAGTAAAGTAGCTCATAAA
EV02_H_432	GACGCAGCCGCCAATGGTTGTGTTGATAATCCTAGAAAACTTCTAGAGGCATTAGATGAGCTTGAAAAAACAGGAATTCCTCTAAGGGGCATAATGACTTGGTCAATTAATTGGGACTTTGGTAAAGATAGTGCTGGTAAAGAA
EV02_H_433	CTTGAAAAAACAGGAATTCCTCTAAGGGGCATAATGACTTGGTCAATTAATTGGGACTTTGGTAAAGATAGTGCTGGTAAA
EV02_H_434	GATAGTGCTGGTAAAGAATATCATGGATATTTTATTAATGCGTATGGAAATTATTTCAAACAAATGAGTAAAGTAGCTCATAAAGTAGCTCATAAAAATATTACATCACATAAACCTAAGCCC
EV02_H_435	GATAGTGCTGGTAAAGAATATCATGGATATTTTATTAATGCGTATGGAAATTATTTCAAACAAATGAGTAAAGTAGCTCATAAAGTAGCTCATAAAAAT
EV02_H_436	TATCATGGATATTTTATTAATGCGTATGGAAATTATTTCAAACAAATGAGTAAAGTAGCTCATAAAGTAGCCCATAAAAATATTACATCACATAAA
EV02_H_437	GAATTTATCGATCAGATAAAACAGTTAAATTTACAAGGACGTTTAGTATTAATATCATTAGGGGGTGCTGATGCTCATATAGCACTACAAAATACT
EV02_H_438	ATGACTTGGTCAATTAATTGGGACTTTGGTAAAGATAGTGCTGGTAAAGAATATCATGGATATTTTATTAATGCGTATGGAAATTATTTCAAACAAATG
EV02_H_439	ATTATGGTATCTTTTATGAAAGTCTATAAAGGTCAAGGCAGCAATATACCAACTTTTAAACTTGATCTTAGTTTAGGAATGACAGAGCGTCAATTTATAAATCAAATCAAAATACTTAACGCACAGGGGCGTTTAGTATTAATATCTCTCGGCGGGGCAAATGCTGATATCGCATTATCA
EV02_H_440	GCATTAGATGAGCTTGAAAAAACAGGAATTCCTCTAAGGGGCATAATGACTTGGTCAATTAATTGGGACTTTGGTAAAGATAGTGCTGGTAAAGAA
EV02_H_441	TTAGATGAGCTTGAAAAAGCAGGAATTCCTCTAAGGGGCATAATGACTTGGTCAATTAATTGGGACTTTGGTAAAGATAGTGCCGGTAAAGAATATCATGGATATTTTATTAATGCGTATGGAAATTATTTCAAACAAATGAGTAAAGTAGCT
EV02_H_442	AATTGGGACTTTGGTAAAGATAGTGCTGGTAAAGAATATCATGGATATTTTATTAATGCGTATGGAAATTATTTCAAACAAATGAGTAAAGTAGCTCATAAA
EV02_H_443	TGGGACTTTGGTAAAGATAGTGCCGGTAAAGAATATCATGGATATTTTATTAATGCGTATGGAAATTATTTCAAACAAATGAGTAAAGTAGCTCAT
EV02_H_444	TGGTCAATTAATTGGGACTTTGGTAAAGATAGTGCTGGTAAAGAATATCATGGATATTTTATTAATGCGTATGGAAATTATTTCAAACAAATGAGT
EV02_H_445	CTTCTAGAGGCATTAGATGAGCTTGAAAAAACAGGAATTCCTCTAAGGGGCATAATGACTTGGTCAATTAATTGGGACTTTGGTAAAGATAGTGCTGGTAAAGAA
EV02_H_446	CATGACGCAGCCGCCAATGGTTGTGTTGATAATCCTAGAAAACTTCTAGAGGCATTAGATGAGCTTGAAAAAACAGGAATTCCTCTAAGGGGCATAATGACTTGGTCAATTAATTGGGACTTTGGTAAAGATAGTGCTGGTAAAGAATATCATGGATATTTTATT
EV02_H_447	TTTGGTAAAGATAGTGCTGGTAAAGAATATCATGGATATTTTATTAATGCGTATGGAAATTATTTCAAACAAATGAGTAAAGTAGCTCATAAAGTA
EV02_H_448	CCTAGAAAACTTCTAGAGGCATTAGATGAGCTTGAAAAAACAGGAATTCCTCTAAGGGGCATAATGACTTGGTCAATTAATTGGGACTTTGGTAAAGAT
EV02_H_449	TGGTCAATTAATTGGGACTTTGGTAAAGATAGTGCCGGTAAAGAATATCATGGATATTTTATTAATGCGTATGGAAATTATTTCAAACAAATGAGTAAAGTAGCTCATAAAGTAGCTCATAAAAATATTACATCACATAAACCTAAG
EV02_H_450	TTTGGTAAAGATAGTGCTGGTAAAGAATATCATGGATATTTTATTAATGCGTATGGAAATTATTTCAAACAAATGAGTAAAGTAGCTCATAAAGTA
EV02_H_451	GGTAAAGATAGTGCTGGTAAAGAATGTCATGGATCTTTTATTAATGCATATGGAAATTATTTCAAACAAATGAGTAAAGTAGCTCAT
EV02_H_452	AATGGTTGTGTTGATAATCCTAGAAAACTTCTAGAGGCATTAGATGAGCTTGAAAAAACAGGAATTCCTCTAAGGGGCATAATGACTTGGTCAATTAATTGGGACTTTGGTAAAGATAGTGCTGGTAAAGAATATCATGGATATTTTATTAATGCGTATGGAAATTATTTCAAACAAATGAGTAAA
EV02_H_453	TTAGATGAGCTTGAAAAAACAGGAATTCCTCTAAGGGGCATAATGACTTGGTCAATTAATTGGGACTTTGGTAAAGATAGTGCTGGTAAAGAATATCATGGATATTTTATTAATGCGTATGGAAATTATTTCAAACAAATGAGTAAAGTAGCTCATAAAGTAGCCCATAAAAATATTACATCACATAAA
EV02_H_454	CATGACGCAGCCGCCAATGGTTGTGTTGATAATCCTAGAAAACTTCTAGAGGCATTAGATGAGCTTGAAAAAACAGGAATTCCTCTAAGGGGCATAATGACTTGGTCAATTAATTGGGACTTTGGTAAAGATAGTGCTGGTAAAGAATAT
EV02_H_455	AATATACCAACTTTTAAACTTGATCTTAGTTTAGGAGTGACAGAGCGTCAATTTATAAATCAAATCAAAATACTTAATGCACAGGGGCGTTTAGTATTAATATCTCTCGGCGGGGCAAATGCTGATATCGCATTATCATCT
EV02_H_456	GGTAAAGATAGTGCCGGTAAAGAATATCATGGATATTTTATTAATGCGTATGGAAATTATTTCAAACAAATGAGTAAAGTAGCTCATAAAGTAGCTCATAAAAATATTACATCA
EV02_H_457	ATAATGACTTGGTCAATTAATTGGGACTTTGGTAAAGATAGTGCTGGTAAAGAATATCATGGATATTTTATTAATGCGTATGGAAATTATTTCAAACAAATGAGTAAAGTAGCTCATAAAGTAGCTCATAAAAATATTACATCACATAAA
EV02_H_458	GATAGTGCTGGTAAAGAATATCATGGATATTTTATTAATGCGTATGGAAATTATTTCAAACAAATGAGTAAAGTAGCTCATAAAGTAGCCCATAAAAAT
EV02_H_459	TCAATTAATTGGGACTTTGGTAAAGATAGTGCTGGTAAAGAATATCATGGATATTTTATTAATGCGTATGGAAATTATTTCAAACAAATGAGTAAAGTA
EV02_H_460	GGTAAAGAATATCATGGATATTTTATTAATGCGTATGGAAATTATTTCAAACAAATGAGTAAAGTAGCTCATAAAGTAGCCCATAAAAATATTACA
EV02_H_461	AGCAATATACCAACTTTTAAACTTGATCTTAGTTTAGGAATGACAGAGCGTCAATTTATAAATCAAATCAAAATACTTAATGCACAGGGGCGTTTAGTATTAATATCTCTCGGCGGGGCAAATGCTGATATCGCATTATCATCT
EV02_H_462	CTAGAGGCATTAGATGAGCTTGAAAAAACAGGAATTCCTCTAAGGGGCATAATGACTTGGTCAATTAATTGGGACTTTGGTAAAGATAGT
EV02_H_463	ACTTGGTCAATTAATTGGGACTTTGGTAAAGATAGTGCTGGTAAAGAATATCATGGATATTTTATTAATGCGTATGGAAATTATTTCAAACAAATGAGTAAAGTAGCTCATAAAGTAGCTCATAAAAATATTACATCACATAAACCTAAG
EV02_H_464	TGTGTTGATAATCCTAGAAAACTTCTAGAGGCATTAGATGAGCTTGAAAAAGCAGGAATTCCTCTAAGGGGCATAATGACTTGGTCAATTAATTGGGACTTTGGTAAAGATAGTGCCGGTAAAGAATATCATGGATATTTTATT
EV02_H_465	GATAGTGCTGGTAAAGAATATCATGGATATTTTATTAATGCGTATGGAAATTATTTCAAACAAATGAGTAAAGTAGCTCATAAAGTAGCCCATAAAAATATTACATCACATAAACCTAAGCCC
EV02_H_466	CATGGATATTTTATTAATGCGTATGGAAATTATTTCAAACAAATGAGTAAAGTAGCTCATAAAGTAGCCCATAAAAATATTACATCACATAAACCT
EV02_H_467	CATGGATATTTTATTAATGCGTATGGAAATTATTTCAAACAAATGAGTAAAGTAGCTCATAAAGTAGCTCATAAAAATATTACATCACATAAACCT
EV02_H_468	AGTGCTGGTAAAGAATATCATGGATATTTTATTAATGCGTATGGAAATTATTTCAAACAAATGAGTAAAGTAGCTCATAAAGTAGCCCATAAAAAT
EV02_H_469	GCATTAGATGAGCTTGAAAAAACAGGAATTCCTCTAAGGGGCATAATGACTTGGTCAATTAATTGGGACTTTGGTAAAGATAGTGCTGGTAAAGAATATCATGGA
EV02_H_470	AGCTATAACAGCTCTTTTATAAATGCTTATGGCGATTATTTTATAGATGCTAATAAACAAACAATAAACAAACCTGTTATTTTAGGAGCTGATAACACA
EV02_H_471	GGCATAATGACTTGGTCAATTAATTGGGACTTTGGTAAAGATAGTGCCGGTAAAGAATATCATGGATATTTTATT
EV02_H_472	GCTGGTAAAGAATATCATGGATATTTTATTAATGCGTATGGAAATTATTTCAAACAAATGAGTAAAGTAGCTCATAAAGTAGCCCATAAAAATATT
EV02_H_473	TTAGATGAGCTTGAAAAAACAGGAATTCCTCTAAGGGGCATAATGACTTGGTCAATTAATTGGGACTTTGGTAAAGATAGTGCTGGTAAAGAATAT
EV02_H_474	TTAGATGAGCTTGAAAAAACAGGAATTCCTCTAAGGGGCATAATGACTTGGTCAATTAATTGGGACTTTGGTAAAGATAGTGCTGGTAAAGAATATCATGGATATTTTATTAATGCGTATGGAAATTATTTCAAACAAATGAGTAAAGTAGCTCATAAAGTAGCCCATAAAAATATTACATCACATAAA
EV02_H_475	GCAATTAATTGGGACTTTGGTAAAGATAGTGCTGGTAAAGAATATCATGGATATTTTATTAATGCGTATGGAAATTATTTCAAACAAATGAGTAAA
EV02_H_476	AATATACCAACTTTTAAACTTGATCTTAGTTTAGGAATGACAGAGCGTCAATTTATAAATCAAATCAAAATACTTAACGCACAGGGGCGTTTAGTATTAATATCTCTCGGCGGG
EV02_H_477	TGGTCAATTAATTGGGACTTTGGTAAAGATAGTGCTGGTAAAGAATATCATGGATATTTTATTAATGCTATGGAAATTATTTCAAACAAA
EV02_H_478	TATAATGTTATTATGGTATCTTTTATGAAAGTCTATAAAGGTCAAGGCAGCAATATACCAACTTTTAAACTTGATCTTAGTTTAGGAATGACAGAGCGTCAATTTATAAATCAAATCAAAATACTTAACGCACAGGGGCGTTTAGTATTAATATCTCTCGGCGGGGCAAAT
EV02_H_479	GAGCAAGAAGGTACTCCTTTACGTGGCATAATGACATGGTCAGTTAATTGGGATGTTGGTACTAATGTCAGTGGTAAAAGCTATAACAGCTCTTTTATA
EV02_H_480	ATAATGACATGGTCAGTTAATTGGGATGTTGGTACTAATGTCAGTGGTAAAAGCTATAACAGCTCTTTTATAAATGCTTATGGCGATTATTTTATAGATGCTAATAAACAAACAATAAACAAACCTGTTATTTTAGGAGCTGATAACACAACTATTCTTTTAGGG
EV02_H_481	GATGAGCTTGAAAAAACAGGAATTCCTCTAAGGGGCATAATGACTTGGTCAATTAATTGGGACTTTGGTAAAGATAGTGCTGGTAAAGAATATCATGGATATTTTATTAATGCGTATGGAAATTATTTCAAACAAATGAGTAAAGTAGCTCATAAA
EV02_H_482	GCAGGAATTCCTCTAAGGGGCATAATGACTTGGTCAATTAATTGGGACTTTGGTAAAGATAGTGCCGGTAAAGAATATCATGGATATTTTATTAATGCG
EV02_H_483	AATCCTAGAAAACTTCTAGAGGCATTAGATGAGCTTGAAAAAACAGGAATTCCTCTAAGGGGCATAATGACTTGGTCAATTAATTGGGACTTTGGTAAAGATAGTGCTGGTAAAGAATATCATGGATATTTTATTAATGCGTATGGAAATTATTTCAAACAAATGAGTAAAGTAGCTCATAAAGTAGCC
EV02_H_484	ACTTGGTCAATTAATTGGGACTTTGGTAAAGATAGTGCTGGTAAAGAATATCATGGATATTTTATTAATGCGTAT
EV02_H_485	AATTGGGACTTTGGTAAAGATAGTGCCGGTAAAGAATATCATGGATATTTTATTAATGCGTATGGAAATTATTTCAAACAAATGAGTAAAGTAGCTCATAAAGTAGCTCATAAAAATATTACATCACATAAA
EV02_H_486	AAAGAATATCATGGATATTTTATTAATGCGTATGGAAATTATTTCAAACAAATGAGTAAAGTAGCTCATAAAGTAGCTCATAAAAATATTACATCACAT
EV02_H_487	GATAGTGCCGGTAAAGAATATCATGGATATTTTATTAATGCGTATGGAAATTATTTCAAACAAATGAGTAAAGTAGCTCATAAAGTAGCTCATAAAAATATTACATCACATAAA
EV02_H_488	CTTCTAGAGGCATTAGATGAGCTTGAAAAAGCAGGAATTCCTCTAAGGGGCATAATGACTTGGTCAATTAATTGGGACTTTGGTAAAGATAGTGCCGGT
EV02_H_489	CCTTCTAACCATGACGCAGCCGCCAATGGTTGTGTTGATAATCCTAGAAAACTTCTAGAGGCATTAGATGAGCTTGAAAAAACAGGAATTCCTCTAAGGGGCATAATGACTTGGTCAATTAATTGGGACTTTGGTAAAGATAGTGCTGGTAAAGAATAT
EV02_H_490	AAAGATAGTGCCGGTAAAGAATATCATGGATATTTTATTAATGCGTATGGAAATTATTTCAAACAAATGAGTAAAGTAGCTCATAAAGTAGCTCATAAA
EV02_H_491	GGTCAAGGCAGCAATATACCAACTTTTAAACTTGATCTTAGTTTAGGAATGACAGAGCGTCAATTTATAAATCAAATCAAAATACTTAACGCACAGGGGCGTTTAGTATTAATATCTCTCGGCGGGGCAAATGCTGATATCGCATTATCA
EV02_H_492	CTAGAGGCATTAGATGAGCTTGAAAAAACAGGAATTCCTCTAAGGGGCATAATGACTTGGTCAATTAATTGGGACTTTGGTAAAGATAGTGCTGGTAAAGAATATCATGGATATTTTATTAAT
EV02_H_493	AAAGATAGTGCTGGTAAAGAATATCATGGATATTTTATTAATGCGTATGGAAATTATTTCAAACAAATGAGTAAAGTAGCTCATAAAGTAGCCCAT
EV02_H_494	GAAAAAACAGGAATTCCTCTAAGGGGCATAATGACTTGGTCAATTAATTGGGACTTTGGTAAAGATAGTGCTGGTAAAGAATATCATGGATATTTTATT
EV02_H_495	CTTGAAAAAACAGGAATTCCTCTAAGGGGCATAATGACTTGGTCAATTAATTGGGACTTTGGTAAAGATAGTGCTGGTAAAGAATATCATGGATAT
EV02_H_496	TTTGGTAAAGATAGTGCTGGTAAAGAATATCATGGATATTTTATTAATGCGTATGGAAATTATTTCAAACAAATGAGTAAAGTAGCTCATAAAGTAGCT
EV02_H_497	GTTGATAATCCTAGAAAACTTCTAGAGGCATTAGATGAGCTTGAAAAAACAGGAATTCCTCTAAGGGGCATAATG
EV02_H_498	ACTTGGTCAATTAATTGGGACTTTGGTAAAGATAGTGCTGGTAAAGAATATCATGGATATTTTATTAATGCGTATGGA
EV02_H_499	GGTAAAGATAGTGCTGGTAAAGAATATCATGGATATTTTATTAATGCGTATGGAAATTATTTCAAACAAATGAGTAAAGTAGCTCATAAAGTAGCCCATAAAAATATTACATCACATAAACCTAAGCCCATT
EV02_H_500	TATAAAGGTCAAGGCAGCAATATACCAACTTTTAAACTTGATCTTAGTTTAGGAATGACAGAGCGTCAATTTATAAATCAAATCAAAATACTTAACGCACAGGGGCGTTTAGTATTAATATCTCTCGGCGGGGCAAATGCTGATATCGCATTATCATCTAGTGATGAA
EV02_H_501	TATAATGTTATTATGGTATCTTTTATGAAAGTCTATAAAGGTCAAGGCAGCAATATACCAACTTTTAAACTTGATCTTAGTTTAGGAATGACAGAGCGTCAATTTATAAATCAAATCAAAATACTTAATGCACAGGGGCGTTTAGTATTAATATCTCTCGGCGGGGCAAAT
EV02_H_502	GAGGCATTAGATGAGCTTGAAAAAACAGGAATTCCTCTAAGGGGCATAATGACTTGGTCAATTAATTGGGACTTTGGTAAAGATAGTGCTGGTAAAGAA
EV02_H_503	TATCATGGATATTTTATTAATGCGTATGGAAATTATTTCAAACAAATGAGTAAAGTAGCTCATAAAGTAGCCCATAAA
EV02_H_504	TATCATGGATATTTTATTAATGCGTATGGAAATTATTTCAAACAAATGAGTAAAGTAGCTCATAAAGTAGCTCATAAAAATATTACATCACATAAACCT
EV02_H_505	CTTCTAGAGGCATTAGATGAGCTTGAAAAAACAGGAATTCCTCTAAGGGGCATAATGACTTGGTCAATTAATTGGGACTTTGGTAAAGATAGTGCTGGT
EV02_H_506	TTTGGTAAAGATAGTGCTGGTAAAGAATATCATGGATATTTTATTAATGCGTATGGAAATTATTTCAAACAAATGAGTAAAGTAGCTCATAAAGTAGCC
EV02_H_507	ACTTGGTCAATTAATTGGGACTTTGGTAAAGATAGTGCCGGTAAAGAATATCATGGATATTTTATTAATGCGTATGGAAATTATTTCAAACAAATGAGTAAAGTAGCTCAGAAA
EV02_H_508	GGTAAAGATAGTGCTGGTAAAGAATATCATGGATATTTTATTAATGCGTATGGAAATTATTTCAAACAAATGAGTAAAGTAGCTCATAAAGTAGCCCATAAAAATATTACATCACATAAACCTAAGCCCATT
EV02_H_509	AATTGGGACTTTGGTAAAGATAGTGCTGGTAAAGAATATCATGGATATTTTATTAATGCGTATGGAAATTATTTCAAACAAATGAGTAAAGTAGCTCAT
EV02_H_510	CTTGAAAAAGCAGGAATTCCTCTAAGGGGCATAATGACTTGGTCAATTAATTGGGACTTTGGTAAAGATAGTGCCGGTAAAGAATATCATGGATGTTTT
EV02_H_511	AATATACCAACTTTTAAACTTGAGCTTAGTTTAGGAATGACAGAGCGTCAATTTATAAATCAAATCAAAATACTTAACGCACAGGGGCGTTTAGTATTAATATCTCTCGGCGGGGCAAATGCTGATATCGCATTATCA
EV02_H_512	GCATTAGATGAGCTTGAAAAAACAGGAATTCCTCTAGGGGGCATAATGACTTGGTCAATTAATTGGGACTTTGGTAAAGATAGTGCTGGTAAAGAA
EV02_H_513	AAAGATAGTGCTGGTAAAGAATATCATGGATATTTTATTAATGCGTATGGAAATTATTTCAAACAAATGAGTAAAGTAGCTCATAAAGTAGCCCATAAAAATATTACATCACATAAACCTAAG
EV02_H_514	ACTTGGTCAATTAATTGGGACTTTGGTAAAGATAGTGCTGGTAAAGAATATCATGGATATTTTATTAATGCGTATGGAAATTAT
EV02_H_515	GGTAAAGATCGTGCTGGTAAAGAATATCATGGATATTTTATTAATGCGTATGGAAATTATTTCAAACAAATGAGTAAAGTAGCTCATAAAGTAGCT
EV02_H_516	GACTTTGGTAAAGATAGTGCCGGTAAAGAATATCATGGATATTTTATTAATGCGTATGGAAATTATTTCAAACAAATGAGTAAAGTCGCTCATAAA
EV02_H_517	GTAGAAGGATATTGGCATAATTGGGCTGGAGGTCAAGGTTATAAGGGCGGAACATGCCCTGGGATACAGCTAAAAGATATAGACAGCAGATATAAT
EV02_H_518	TATTGGCATAATTGGGCTGGAGGTCAAGGTTATAAGGGCGGAACATGCCCTGGGATACAGCTAAAAGATATAGACAGCAGATATAATGTTATTATG
EV02_H_519	GCTGGAGGTCAAGGTTATAAGGGCGGAACATGCCCTGGGATACAGCTAAAAGATATAGACAGCAGATATAATGTTATTATGGTATCTTTTATGAAA
EV02_H_520	GGCGGAACATGCCCTGGGATACAGCTAAAAGATATAGACAGCAGATATAATGTTATTATGGTATCTTTTATGAAAGTCTATAAAGGTCAAGGCAGC
EV02_H_521	GGTCAAGGTTATAAGGGCGGAACATGCCCTGGGATACAGCTAAAAGATATAGACAGCAGATATAATGTTATTATGGTATCTTTTATGAAAGTCTATAAAGGTCAAGGCAGCAATATACCA
EV02_H_522	GTAGAAGGATATTGGCATAATTGGGCTGGAGGTCAAGGTTATAAGGGCGGAACATGCCCTGGGATACAGCTAAAAGATATAGACAGCAGATATAATGTT
EV02_H_523	CAAGGTTATAAGGGCGGAACATGCCCTGGGATACAGCTAAAAGATATAGACAGCAGATATAATGTTATTATGGTATCTTTTATGAAAGTCTATAAA
EV02_H_524	GGCGGAACATGCCCTGGGATACAGCTAAAAGATATAGACAGCAGATATAATGTTATTATGGTATCTTTTATGAAAGTCTATAAAGGTCAA
EV02_H_525	GGATATTGGCATAATTGGGCTGGAGGTCAAGGTTATAAGGGCGGAACATGCCCTGGGATACAGCTAAAAGATATAGACAGCAGATATAATGTTATTATG
EV02_H_526	GGATATTGGCATAATTGGGCTGGAGGTCAAGGTTATAAGGGCGGAACATGCCCTGGGATACAGCTAAAAGATATAGACAGCAGATATAATGTTATTATG
EV02_H_527	ATAGTAGAAGGATATTGGCATAATTGGGCTGGAGGTCAAGGTTATAAGGGCGGAACATGCCCTGGGATACAGCTAAAAGATATAGACAGCAGATATAAT
EV02_H_528	CTGCCTAAGTTATCTTTTGCTGATTTATTGGTTAAGATTCCTGATAAAATAGTAGAAGGATATTGGCATAATTGGGCTGGAGGTCAAGGTTATAAGGGCGGAACATGCCCTGGGATACAGCTAAAAGATATAGACAGCAGATATAATGTTATTATGGTATCTTTTATGAAAGTCTAT
EV02_H_529	TTATTGGTTAAGATTCCTGATAAAATAGTAGAAGGATATTGGCATAATTGGGCTGGAGGTCAAGGTTATAAGGGCGGAACATGCCCTGGGATACAGCTAAAAGATATAGACAGCAGATATAATGTTATTATGGTATCTTTTATGAAAGTC
EV02_H_530	TATAAGGGCGGAACATGCCCTGGGATACAGCTAAAAGATATAGACAGCAGATATAATGTTATTATGGTATCTTTTATGAAAGTCTATAAAGGTCAAGGCAGCAATATA
EV02_H_531	CATAATTGGGCTGGAGGTCAAGGTTATAAGGGCGGAACATGCCCTGGGATACAGCTAAAAGATATAGACAGCAGATATAATGTTATTATGGTATCTTTTATGAAAGTCTATAAAGGTCAAGGCAGCAATATACCA
EV02_H_532	ATAGTAGAAGGATATTGGCATAATTGGGCTGGAGGTCAAGGTTATAAGGGCGGAACATGCCCTGGGATACAGCTAAAAGATATAGACAGCAGATATAAT
EV02_H_533	GGTCAAGGTTATAAGGGCGGAACATGCCCTGGGATACAGCTAAAAGATATAGACAGCAGATATAATGTTATTATGGTATCTTTTATGAAAGTCTAT
EV02_H_534	CATAATTGGGCTGGAGGTCAAGGTTATAAGGGCGGAACATGCCCTGGGATACAGCTAAAAGATATAGACAGCAGATATAATGTTATTATGGTATCT
EV02_H_535	GGTTATAAGGGCGGAACATGCCCTGGGATACAGCTAAAAGATATAGACAGCAGATATAATGTTATTATGGTATCTTTTATGAAAGTCTATAAAGGTCAA
EV02_H_536	CATAATTGGGCTGGAGGTCAAGGTTATAAGGGCGGAACATGCCCTGGGATACAGCTAAAAGATATAGACAGCAGATATAATGTTATTATGGTATCTTTTATGAAAGTCTATAAAGGTCAAGGCAGCAATATACCAACTTTTAAACTTGATCTTAGTTTAGGAATGACAGAG
EV02_H_537	GATTTATTGGTTAAGATTCCTGATAAAATAGTAGAAGGATATTGGCATAATTGGGCTGGAGGTCAAGGTTATAAGGGCGGAACATGCCCTGGGATACAGCTAAAAGATATAGACAGCAGATATAATGTTATTATGGTATCTTTTATGAAAGTCTATAAAGGTCAA
EV02_H_538	CCTAAGTTATCTTTTGCTGATTTATTGGTTAAGATTCCTGATAAAATAGTAGAAGGATATTGGCATAATTGGGCTGGAGGTCAAGGTTATAAGGGCGGAACATGCCCTGGGATACAGCTAAAAGATATAGACAGCAGATATAATGTTATTATGGTATCTTTTATGAAAGTCTATAAAGGT
EV02_H_539	TATAAGGGCGGAACATGCCCTGGGATACAGCTAAAAGATATAGACAGCAGATATAATGTTATTATGGTATCTTTTATGAAAGTCTATAAAGGTCAAGGC
EV02_H_540	GATAAAATAGTAGAAGGATATTGGCATAATTGGGCTGGAGGTCAAGGTTATAAGGGCGGAACATGCCCTGGGATACAGCTAAAAGATATAGACAGC
EV02_H_541	AAGGGCGGAACATGCCCTGGGATACAGCTAAAAGATATAGACAGCAGATATAATGTTATTATGGTATCTTTTATGAAAGTCTATAAAGGTCAAGGC
EV02_H_542	TATAAGGGCGGAACATGCCCTGGGATACAGCTAAAAGATATAGACAGCAGATATAATGTTATTATGGTATCTTTTATGAAAGTCTATAAAGGTCAA
EV02_H_543	GGTTATAAGGGCGGAACATGCCCTGGGATACAGCTAAAAGATATAGACAGCAGATATAATGTTATTATGGTATCTTTTATGAAAGTCTATAAAGGTCAAGGCAGCAATATACCAACTTTTAAACTTGAT
EV02_H_544	TTATCTTTTGCTGATTTATTGGTTAAGATTCCTGATAAAATAGTAGAAGGATATTGGCATAATTGGGCTGGAGGTCAAGGTTATAAGGGCGGAACATGCCCTGGGATACAGCTAAAAGATATAGACAGCAGATATAATGTTATTATGGTATCTTTTATGAAAGTCTATAAAGGT
EV02_H_545	ATAGTAGAAGGATATTGGCATAATTGGGCTGGAGGTCAAGGTTATAAGGGCGGAACATGCCCTGGGATACAGCTAAAAGATATAGACAGCAGATAT
EV02_H_546	TTAATACTGCCTAAGTTATCTTTTGCTGATTTATTGGTTAAGATTCCTGATAAAATAGTAGAAGGATATTGGCATAATTGGGCTGGAGGTCAAGGTTATAAGGGCGGAACATGCCCTGGGATACAGCTAAAAGATATAGACAGCAGATATAAT
EV02_H_547	GAAGGATATTGGCATAATTGGGCTGGAGGTCAAGGTTATAAGGGCGGAACATGCCCTGGGATACAGCTAAAAGATATAGACAGCAGATATAATGTTATT
EV02_H_548	AATTGGGCTGGAGGTCAAGGTTATAAGGGCGGAACATGCCCTGGGATACAGCTAAAAGATATAGACAGCAGATATAATGTTATTATGGTATCTTTTATG
EV02_H_549	ATTCCTGATAAAATAGTAGAAGGATATTGGCATAATTGGGCTGGAGGTCAAGGTTATAAGGGCGGAACATGCCCTGGGATACAGCTAAAAGATATAGAC
EV02_H_550	GCTGGAGGTCAAGGTTATAAGGGCGGAACAGGCCCTGGGATACAGCTAAAAGATATAGACAGCAGATAT
EV02_H_551	GCTGGAGGTCAAGGTTATAAGGGCGGAACATGCCCTGGGATACAGCTAAAAGATATAGACAGCAGATATAATGTTATTATGGTATCTTTTATGAAAGTCTATAAAGGTCAAGGCAGC
EV02_H_552	TATAAGGGCGGAACATGCCCTGGGATACAGCTAAAAGATATAGACAGCAGATATAATGTTATTATGGTATCT
EV02_H_553	GGTCAAGGTTATAAGGGCGGAACATGCCCTGGGATACAGCTAAAAGATATAGACAGCAGATATAATGTTATTATGGTATCTTTTATGAAAGTCTAT
EV02_H_554	GGTCAAGGTTATAAGGGCGGAACATGCCCTGGGATACAGCTAAAAGATATAGACAGCAGATATAATGTTATTATGGTATCTTTTATGAAAGTCTATAAA
EV02_H_555	TGGGCTGGAGGTCAAGGTTATAAGGGCGGAACATGCCCTGGGATACAGCTAAAAGATATAGACAGCAGATATAATGTTATTATGGTATCTTTTATG
EV02_H_556	TTATTGGTTAAGATTCCTGATAAAATAGTAGAAGGATATTGGCATAATTGGGCTGGAGGTCAAGGTTATAAGGGCGGAACATGCCCTGGGATACAGCTAAAAGATATAGACAGC
EV02_H_557	GGATATTGGCATAATTGGGCTGGAGGTCAAGGTGATAAGGGCGGAACATGCCCTGGGATACAGCTAAAAGATATA
EV02_H_558	GTTAAGATTCCTGATAAAATAGTAGAAGGATATTGGCATAATTGGGCTGGAGGTCAAGGTTATAAGGGCGGAACATGCCCTGGGATACAGCTAAAAGATATAGACAGCAGATATAATGTTATTATGGTATCTTTTATGAAAGTCTATAAAGGTCAAGGCAGC
EV02_H_559	CATGCCTGGGATACAGCTAAAAGATATAGACAGCAATATAATGTTATTATGGTATCTTTTATGAAAGTCTATAAAGGTCAAGGCAGCAATATACCAACTTTTAAACTTGATCTTAGTTTAGGAATGACAGAGCGTCAATTTATAAATCAAATCAAAATA
EV02_H_560	ATTTGGGATGCTAAATACGGTAAATTTATAGGTCAAAATAATGATCAATATAAAAAACAATTTATTATTACCATGTCTACAGCAATAGCAAATGGAACTGATGGCTTTAATAAAATACCTCATGATAAACTACTCTTTGGATTGCCTTCT
EV02_H_561	AACCAAGGCGGCGATGGAATTTGGGATGCTAAATACGGTAAATTTATAGGTCAAAATAATGATCAATATAAAAAACAATTTATTATTACCATGTCTACA
EV02_H_562	GTAGAAGGATATTGGCATAATTGGGCTGGAGGTCAAGGTTATAAGGGCGGAACATGCCCTGGGATACAGCTAAAAGATATAGACAGCAGATATAAT
EV02_H_563	CCTGGGATACAGCTAAAAGATATAGACAGCAGATATAATGTTATTATGGTATCTTTTATGAAAGTCTATAAAGGTCAAGGCAGCAATATACCAACT
EV02_H_564	ATGGTATCTTTTATGAAAGTCTATAAAGGTCAAGGCAGCAATATACCAACTTTTAAACTTGATCTTAGTTTAGGAATGACAGAGCGTCAATTTATAAAT
EV02_H_565	GTTATTATGGTATCTTTTATGAAAGTCTATAAAGGTCAAGGCAGCAATATACCAACTTTTAAACTTGATCTTAGTTTAGGAATGACAGAGCGTCAATTT
EV02_H_566	ATTACCATGTCTACAGCAATAGCAAATGGAACTGATGGCTTTAATAAAATACCTCATGATAAACTACTCTTTGGATTGCCTTCTAACCATGACGCA
EV02_H_567	GGCGATGGAATTTGGGATGCTAAATACGGTAAATTTATAGGTCAAAATAATGATCAATATAAAAAACAATTTATTATTACCATGTCTACAGCAATA
EV02_H_568	ATTTGGGATGCTAAATACGGTAAATTTATAGGTCAAAATAATGATCAATATAAAAAACAATTTATTATTACCATGTCTACAGCAATAGCAAATGGA
EV02_H_569	ATACCAACTTTTAAACTTGATCTTAGTTTAGGAATGACAGAGCGTCAATTTATAAATCAAATCAAAATACTTAACGCACAGGGGCGTTTAGTATTAATA
EV02_H_570	GGTTTAGGTTATAGAAGCGGCAATTGTCCAGCTGTAGATCTAAAAGATATAAATAGCAAGTATAATGCCATTATGGTGTCATTTATGAAAGTATATCCT
EV02_H_571	TATTGGCATAATTGGGCTGGAGGTCAAGGTTATAAGGGCGGAACATGCCCTGGGATACAGCTAAAAGATATAGACAGCAGATATAATGTTATTATG
EV02_H_572	TTTTATAACCAAGGCGGCGATGGAATTTGGGATGCTAAATACGGTAAATTTATAGGTCAAAATAATGATCAATATAAAAAACAATTTATTATTACCATGTCTACAGCAATAGCAAATGGAACTGATGGCTTTAATAAAATACCTCATGATAAACTACTC
EV02_H_573	TATAAAGGTCAAGGCAGCAATATACCAACTTTTAAACTTGATCTTAGTTTAGGAATGACAGAGCGTCAATTTATAAATCAAACAAAATACTTAACG
EV02_H_574	GTCTATAAAGGTCAAGGCAGCAATATACCAACTTTTAAACTTGATCTTAGTTTAGGAATGACAGAGCGTCAATTTATAAATCAAATCAAAATACTTAAC
EV02_H_575	GCTGGAGGTCAAGGTTATAAGGGCGGAACATGCCCTGGGATACAGCTAAAAGATATAGACAGCAGATATAATGTTATTATGGTATCTTTTATGAAA
EV02_H_576	GGCGGAACATGCCCTGGGATACAGCTAAAAGATATAGACAGCAGATATAATGTTATTATGGTATCTTTTATGAAAGTCTATAAAGGTCAAGGCAGC
EV02_H_577	TTTATGAAAGTCTATAAAGGTCAAGGCAGCAATATACCAACTTTTAAACTTGATCTTAGTTTAGGAATGACAGAGCGTCAATTTATAAATCAAATCAAA
EV02_H_578	GGGATACAGCTAAAAGATATAGACAGCAGATATAATGTTATTATGGTATCTTTTATGAAAGTCTATAAAGGTCAAGGCAGCAATATACCAACTTTTAAACTTGATCTTAGTTTAGGAATGACAGAGCGTCAATTTATAAATCAAATCAAAATACTTAACGCACAGGGGCGTTTAGTA
EV02_H_579	GGTCAAGGTTATAAGGGCGGAACATGCCCTGGGATACAGCTAAAAGATATAGACAGCAGATATAATGTTATTATGGTATCTTTTATGAAAGTCTATAAAGGTCAAGGCAGCAATATACCA
EV02_H_580	CCTGGGATACAGCTAAAAGATATAGACAGCAGATATAATGTTATTATGGTATCTTTTATGAAAGTCTATAAAGGTCAAGGCAGCAATATACCAACTTTTAAACTTGATCTTAGTTTAGGAATGACAGAGCGTCAATTTATAAATCAAATCAAAATACTTAACGCACAGGGGCGTTTAGTATTAATA
EV02_H_581	CAAGGCGGCGATGGAATTTGGGATGCTAAATACGGTAAATTTATAGGTCAAAATAATGATCAATATAAAAAACAATTTATTATTACCATGTCTACAGCA
EV02_H_582	GGAGGAACATGCCCTGGGATACAGCTAAAAGATATAGACAGCAGATATAATGTTATTATGGTATCTTTTATGAAAGTCTATAAAGGTCAAGGCAGCAATATACCAACTTTTAAACTTGATCTTAGTTTAGGAATGACAGAGCGTCAATTTATAAATCAAATCAAA
EV02_H_583	GGCAGCAATATACCAACTTTTAAACTTGATCTTAGTTTAGGAATGACAGAGCGTCAATTTATAAATCAAATCAAAATACTTAACGCACAGGGGCGTTTA
EV02_H_584	GATACAGCTAAAAGATATAGACACAGATATAATGTTATTATGGTATCTTTTATGAAAGTCTATAAAGGTCAAGGCAGCAATATACCAACTTTT
EV02_H_585	ATTTGGGATGCTAAAGACGGTAAATATATAGGTCAAAATAATGATCAATATAAAAAACAATTTATTATT
EV02_H_586	GTAGAAGGATATTGGCATAATTGGGCTGGAGGTCAAGGTTATAAGGGCGGAACATGCCCTGGGATACAGCTAAAAGATATAGACAGCAGATATAATGTT
EV02_H_587	GATATAGACAGCAGATATAATGTTATTATGGTATCTTTTATGAAAGTCTATAAAGGTCAAGGCAGCAATATACCAACTTTTAAACTTGATCTTAGTTTAGGAATGACAGAGCGTCAATTTATAAACCAAATCAAAATACTTAATGCACAGGGGCGTTTAGTATTAATATCTCTCGGC
EV02_H_588	CAAGGTTATAAGGGCGGAACATGCCCTGGGATACAGCTAAAAGATATAGACAGCAGATATAATGTTATTATGGTATCTTTTATGAAAGTCTATAAA
EV02_H_589	GGCAGCAATATACCAACTTTTAAACTTGATCTTAGTTTAGGAATGACAGAGCGTCAATTTATAAATCAAATCAAAATACTTAACGCACAGGGGCGCTTA
EV02_H_590	TATGATTGGATTAGCCCACAGTTTTATAACCAAGGCGGCGATGGAATTTGGGATGCTAAATACGGTAAATTTATAGGTCAAAATAATGATCAATATAAA
EV02_H_591	TATAACCAAGGCGGCGATGGAATTTGGGATGCTAAATACGGTAAATTTATAGGTCAAAATAATGATCAATATAAAAAACAATTTATTATTACCATG
EV02_H_592	ATAGACAGCAGATATAATGTTATTATGGTATCTTTTATGAAAGTCTATAAAGGTCAAGGCAGCAATATACCAACTTTTAAACTTGATCTTAGTTTAGGAATGACAGAGCGTCAATTTATAAATCAAATCAAAATACTTAACGCACAG
EV02_H_593	CCTGGGATACAGCTAAAAGATATAGACAGCAGATATAATGTTATTATGGTATCTTTTATGAAAGTCTATAAAGGTCAAGGCAGCAATATACCAACTTTTAAACTTGATCTTAGTTTAGGAATGACAGAGCGTCAATTTATAAATCAAATCAAAATACTTAAC
EV02_H_594	TTTATTATTACCATGTCTACAGCAATAGCAAATGGAACTGATGGCTTTAATAAAATACCTCATGATAAACTACTCTTTGGATTGCCTTCTAACCATGAC
EV02_H_595	ATACCAACTTTTAAACTTGATCTTAGTTTAGGAATGACAGAGCGTCAATTTATAAATCAAATCAAAATACTTAACGCACAGGGGCGTTTAGTATTA
EV02_H_596	ATTAGCCCACAATTTTATAACCAAGGCGGCGATGGAATTTGGGATGCTAAATACGGTAAATTTATAGGTCAAAATAATGATCAATATAAAAAACAA
EV02_H_597	GGCGGAACATGCCCTGGGATACAGCTAAAAGATATAGACAGCAGATATAATGTTATTATGGTATCTTTTATGAAAGTCTATAAAGGTCAA
EV02_H_598	AAAAAACAATTTATTATTACCATGTCTACAGCAATAGCAAATGGAACTGATGGCTTTAATAAAATACCTCATGATAAACTACTCTTTGGATTGCCT
EV02_H_599	GGATATTGGCATAATTGGGCTGGAGGTCAAGGTTATAAGGGCGGAACATGCCCTGGGATACAGCTAAAAGATATAGACAGCAGATATAATGTTATTATG
EV02_H_600	CAATATAAAAAACAATTTATTATTACCATGTCTACAGCAATAGCAAATGGAACTGATGGCTTTAATAAAATACCTCATGATAAACTACTCTTTGGA
EV02_H_601	CTAAAAGATATAGACAGCAGATATAATGTTATTATGGTATCTTTTATGAAAGTCTATAAAGGTCAAGGCAGCAATATACCAACTTTTAAACTTGATCTTAGTTTA
EV02_H_602	GGATATTGGCATAATTGGGCTGGAGGTCAAGGTTATAAGGGCGGAACATGCCCTGGGATACAGCTAAAAGATATAGACAGCAGATATAATGTTATTATG
EV02_H_603	TTTATTATTACCATGTCTACAGCAATAGCAAATGGAACTGATGGCTTTAATAAAATACCTCATGATAAACTACTCTTTGGATTGCCTTCTAACCATGAC
EV02_H_604	GCTAAATACGGTAAATTTATAGGTCAAAATAATGATCAATATAAAAAACAATTTATTATTACCATGTCTACAGCAATAGCAAATGGAACTGATGGCTTTAATAAAATACCTCATGATAAACTACTCTTTGGATTGCCTTCTAAC
EV02_H_605	TTTAAACTTGATCTTAGTTTAGGAATGACAGAGCGTCAATTTATAAATCAAATCAAAATACTTAACGCACAGGGGCGTTTAGTATTAATATCTCTCGGC
EV02_H_606	ATAGTAGAAGGATATTGGCATAATTGGGCTGGAGGTCAAGGTTATAAGGGCGGAACATGCCCTGGGATACAGCTAAAAGATATAGACAGCAGATATAAT
EV02_H_607	TATGATTGGATTAGCCCACAGTTTTATAACCAAGGCGGCGATGGAATTTGGGATGCTAAATACGGTAAATTTATAGGTCAAAATAATGATCAATATAAAAAACAATTTATTATTACCATGTCT
EV02_H_608	TATGATTGGATTAGCCCACAGTTTTATAACCAAGGCGGCGATGGAATTTGGGATGCTAAATACGGTAAATTTATAGGTCAAAATAATGATCAATATAAA
EV02_H_609	CTGCCTAAGTTATCTTTTGCTGATTTATTGGTTAAGATTCCTGATAAAATAGTAGAAGGATATTGGCATAATTGGGCTGGAGGTCAAGGTTATAAGGGCGGAACATGCCCTGGGATACAGCTAAAAGATATAGACAGCAGATATAATGTTATTATGGTATCTTTTATGAAAGTCTAT
EV02_H_610	GATACAGCTAAAAGATATAGACACAGATATAATGTTATTATGGTATCTTTTATGAAAGTCTATAAAGGTCAAGGCAGCAATATACCAACTTTTAAACTTGATCTTAGTTTAGGAATGACAGAGCGTCAATTTATAAATCAAATCAAAATACTTAAT
EV02_H_611	ATACAGCTAAAAGATATAGACAGCAGATATAATGTTATTATGGTATCTTTTATGAAAGTCTATAAAGGTCAAGGCAGCAATATACCAACTTTTAAACTT
EV02_H_612	TTATCATCTAGTGATGAACAAAAATTTGTTGATGAAATAATAAGATTAACTGACCATTTTGGATTTAATGGTTTAGATATAGATCTTGAACAATCAGCCATAAAAGCTGCTGATAATAAAACCGTAATTCCATCTGCATTAATAAAAATTAAAGATCATTACAAAAAAAAAGGCAAAGTTTTT
EV02_H_613	ATTAGCCCACAGTTTTATAACCAAGGCGGCGATGGAATTTGGGATGCTAAATACGGTAAATTTATAGGTCAAAATAATGATCAATATAAAAAACAATTTATTATTACCATGTCTACAGCAATAGCAAATGGAACTGATGGCTTTAATAAAATA
EV02_H_614	AAACAATTTATTATTACCATGTCTACAGCAATAGCAAATGGAACTGATGGCTTTAATAAAATACCTCATGATAAACTACTCTTTGGATTGCCTTCTAAC
EV02_H_615	TTATTGGTTAAGATTCCTGATAAAATAGTAGAAGGATATTGGCATAATTGGGCTGGAGGTCAAGGTTATAAGGGCGGAACATGCCCTGGGATACAGCTAAAAGATATAGACAGCAGATATAATGTTATTATGGTATCTTTTATGAAAGTC
EV02_H_616	ATTAGCCCACAGTTTTATAACCAAGGCGGCGATGGAATTTGGGATGCTAAATACGGTAAATTTATAGGTCAAAATAATGATCAATATAAAAAACAATTTATTATTACCATGTCTACAGCAATAGCAAATGGAACTGATGGCTTTAATAAAATACCTCATGATAAACTACTCTTTGGATTGCCTTCTAAC
EV02_H_617	TATAAGGGCGGAACATGCCCTGGGATACAGCTAAAAGATATAGACAGCAGATATAATGTTATTATGGTATCTTTTATGAAAGTCTATAAAGGTCAAGGCAGCAATATA
EV02_H_618	TATAAGGGCGGAACATGCCCTGGGATACAGCTAAAAGATATAGACAGCAGATATAATGTTATTATGGTATCTTTTATGAAAGTCTATAAAGGTCAAGGCAGCAATATACCAACTTTTAAACTTGATCTTAGTTTAGGAATGACAGAGCGTCAATTTATAAATCAAATCAAAATACTTAATGCA
EV02_H_619	TATAATGTTATTATGGTATCTTTTATGAAAGTCTATAAAGGTCAAGGCAGCAATATACCAACTTTTAAACTTGATCTTAGTTTAGGAATGACAGAGCGTCAATTTATAAATCAAATCAAAATACTTAATGCACAGGGGCGTTTA
EV02_H_620	AATAATGATCAATATAAAAAACAATTTATTATTACCATGTCTACAGCAATAGCAAATGGAACTGATGGCTTTAATAAAATACCTCATGATAAACTA
EV02_H_621	GATTGGATTAGCCCACAGTTTTATAACCAAGGCGGCGATGGAATTTGGGATGCTAAATACGGTAAATTTATAGGTCAAAATAATGATCAATATAAAAAA
EV02_H_622	TTTAAACTTGATCTTAGTTTAGGAATGACAGAGCGTCAATTTATAAATCAAATCAAAATACTTAATGCACAGGGGCGTTTAGTATTAATA
EV02_H_623	AGCCCACAGTTTTATAACCAAGGCGGCGATGGAATTTGGGATGCTAAATACGGTAAATTTATAGGTCAAAATAATGATCAATATAAAAAACAATTTATT
EV02_H_624	TCATCTAGTGATGAACAAAAATTTGTTGATGAAATAATAAGATTAACTGACCATTTTGGATTTAATGGTTTAGATATAGATCTTGAACAATCAGCCATAAAAGCTGCTGATAATAAAACCGTAATTCCATCTGCATTAATAAAAATTAAAGATCATTACAAAAAAAAAGGCAAAGTTTTTGTTATA
EV02_H_625	CATAATTGGGCTGGAGGTCAAGGTTATAAGGGCGGAACATGCCCTGGGATACAGCTAAAAGATATAGACAGCAGATATAATGTTATTATGGTATCTTTTATGAAAGTCTATAAAGGTCAAGGCAGCAATATACCA
EV02_H_626	ATAGTAGAAGGATATTGGCATAATTGGGCTGGAGGTCAAGGTTATAAGGGCGGAACATGCCCTGGGATACAGCTAAAAGATATAGACAGCAGATATAAT
EV02_H_627	AGATATAATGTTATTATGGTATCTTTTATGAAAGTCTATAAAGGTCAAGGCAGCAATATACCAACTTTTAAACTTGATCTTAGTTTAGGAATGACA
EV02_H_628	GGAGGAACATGCCCTGGGATACAGCTAAAAGATATAGACAGCAGATATAACGTTATTATGGTATCTTTTATGAAAGTCTATAAAGGTCAAGGCAGCAATATACCAACTTTTAAACTTGATCTTAGTTTAGGAATGACAGAGCGT
EV02_H_629	ACATGCCCTGGGATACAGCTAAAAGATATAGACAGCAGATATAATGTTATTATGGTATCTTTTATGAAAGTCTATAAAGGTCAAGGCAGCAATATACCAACTTTTAAACTTGATCTTAGTTTAGGAATGACAGAGCGTCAATTTATAAATCAAATCAAAATACTTAACGCACAG
EV02_H_630	CCACAGTTTTATAACCAAGGCGGCGATGGAATTTGGGATGCTAAATACGGTAAATTTATAGGTCAAAATAATGATCAATATAAAAAACAATTTATTATTACCATGTCTACAGCAATAGCAAATGGAACTGATGGCTTTAATAAAATACCTCATGAT
EV02_H_631	CCACAGTTTTATAACCAAGGCGGCGATGGAATTTGGGATGCTAAATACGGTAAATTTATAGGTCAAAATAATGATCAATATAAAAAACAATTTATTATTACCATGTCTACAGCAATAGCAAATGGAACTGATGGCTTTAATAAAATACCTCATGATAAACTACTCTTTGGATTGCCTTCT
EV02_H_632	GGTCAAGGTTATAAGGGCGGAACATGCCCTGGGATACAGCTAAAAGATATAGACAGCAGATATAATGTTATTATGGTATCTTTTATGAAAGTCTAT
EV02_H_633	CAAGGCGGCGATGGAATTAGGGATGCTAAATACGGTAAATTTATAGGTCAAAATAATGATCAATATAGAAAACAATTTATTATTACCATGTCTACA
EV02_H_634	TGCCCTGGGATACAGCTAAAAGATATAGACAGCAGATATAATGTTATTATGGTATCTTTTATGAAAGTCTATAAAGGTCAAGGCAGCAATATACCAACTTTTAAACTTGATCTTAGTTTAGGAATGACAGAGCGTCAATTTATAAATCAAATCAAAATA
EV02_H_635	GGCAGCAATATACCAACTTTTAAACTTGATCTTAGTTTAGGAATGACAGAGCGTCAATTTATAAATCAAATCAAAATACTTAACGCACAGGGGCGT
EV02_H_636	GATATAGACAGCAGATATAATGTTATTATGGTATCTTTTATGAAAGTCTATAAAGGTCAAGGCAGCAATATACCAACTTTTAAACTTGATCTTCGT
EV02_H_637	GATTGGATTAGCCCACAGTTTTATAACCAAGGCGGCGATGGAATTTGGGATGCTAAATACGGTAAATTTATAGGTCAAAATAATGATCAATATAAAAAACAATTTATTATTACCATGTCTACAGCAATAGCAAATGGAACTGATGGCTTTAATAAAATA
EV02_H_638	AGCAATATACCAACTTTTAAACTTGATCTTAGTTTAGGAATGACAGAGCGTCAATTTATAAATCAAATCAAAATACTTAACGCACAGGGGCGTTTA
EV02_H_639	CAAGGCGGCGATGGAATTTGGGATGCTAAATACGGTAAATTTATAGGTCAAAATAATGATCAATATAAAAAACAATTTATTATTACCATGTCTACAGCA
EV02_H_640	TCTAGTGATGAACAAAAATTTGTTGATGAAATAATAAGATTAACTGACCATTTTGGATTTAATGGTTTAGATATAGATCTTGAAAATAACCATAAAGCTGCTGATAATAAAACCGTAATTCCATCTGCATTAATAAAAATTAAAGATCATTACAAAAAAAAAGGCAAAGTTTTTGTTATAGCAATG
[truncated: 741 more rows]

## Sheet: Table S7
Table S7. Genus-level taxonomy of endo-chitinase gene reads identified in the microbial metagenomes of sponges and corals.
Spongia officinalis (marine sponge)
Genus	# reads
uncl. Bacteria	2
uncl Flavobacteriaceae	1
Microbulbifer	1
Vibrio	1
Grimontia	1
uncl Vibrionaceae	1
uncl Gammaproteobacteria	2
Enterococcus	2
uncl Bacilli	1
No hits + not assigned (not analysed)	14
SUM classifiable (analysed reads)	12
Eunicella gazella, healthy tissue (octocoral)
Genus	# reads
uncl. Bacteria	11
uncl. Proteobacteria	2
Vibrio	1
Photobacterium	2
uncl Vibrionaceae	11
Pseudoalteromonas	2
uncl Gammaproteobacteria	37
uncl Flavobacteriaceae	1
Ardenticatena	1
No hits + not assigned (not analysed)	24
SUM classifiable (analysed reads)	68
Eunicella gazella, necrotic tissue (octocoral)
Genus	# reads
uncl. Bacteria	11
uncl. Proteobacteria	2
uncl. Gammaproteobacteria	12
Vibrio	3
Photobacterium	3
uncl. Vibrionaceae	4
uncl Vibrionales	6
uncl Alteromonadales	1
uncl Flavobacteriaceae	5
Candidatus Brocardiaceae	0
No hits + not assigned (not analysed)	7
SUM classifiable (analysed reads)	47
Eunicella verrucosa, healthy tissue (octocoral)
Genus	# reads
uncl. Bacteria	172
uncl. Proteobacteria	7
uncl Rhodobacteraceae	0
Burkholderia	2
Deefgea	1
uncl. Gammaproteobacteria	480
Pseudoalteromonas	3
uncl Alteromonadaceae	1
Serratia	9
uncl Enterobacteraceae	1
Pseudomonas	5
Shewanella	8
Francisella	2
uncl Vibrionaceae	30
Enterovibrio	1
Aliivibrio	2
Photobacterium	16
Vibrio	31
uncl Vibrionales	10
uncl. Bacteroidetes	1
Aquimarina	1
unl. Flavobacteriaceae	3
Listeria	5
uncl. Bacilli	2
Lactococcus	1
Synechococcus	1
No hits + not assigned (not analysed)	654
SUM classifiable (analysed reads)	795
Leptogorgia sarmentosa, healthy tissue (octocoral)
Genus	# reads
uncl. Bacteria	22
Pseudoalteromonas	1
uncl Vibrionaceae	5
Vibrio	6
Photobacterium	4
uncl Vibrionales	3
uncl Gammaproteobacteria	56
Ardenticatena	1
Streptomonospora	1
Enterococcus	1
No hits + not assigned (not analysed)	25
SUM classifiable (analysed reads)	100
